# Supplementary material for: PARG regulates the proteasomal degradation of TARG1
Source: Cell Rep. Author manuscript; Available in PMC 2026 Jul 4. (PMC13332792; doi:10.1016/j.celrep.2025.116789)
Supplement: Data S1 [file NIHMS2142882-supplement-Data_S1.xlsx]

## Sheet: Proteomics_HeLa cells
Protein			Intensity values (LFQ, log2, 4/4 filtered, imputed)								Statistics (t-test)					Advanced identification info
majority_protein_ids	protein_names	gene_names	HeLa_DMSO_01	HeLa_DMSO_02	HeLa_DMSO_03	HeLa_DMSO_04	HeLa_PARGi_01	HeLa_PARGi_02	HeLa_PARGi_03	HeLa_PARGi_04	student's t-test significant (PARGi/DMSO)	[PARGi/DMSO] p-value (-log10)	[PARGi/DMSO] q-value	[PARGi/DMSO] log2 fold change	[PARGi/DMSO] T-score	peptides	razor_unique_peptides	unique_peptides	sequence_coverage	unique_razor_sequence_coverage	unique_sequence_coverage	mol_weight_kDa	q_value	score	Intensity (total)	ms_ms_count	protein_ids	id
A0A024R0Y4;O75478	Transcriptional adapter 2-alpha	TADA2L;TADA2A	27.6237	27.8654	27.8928	27.5739	27.8752	27.5035	27.6415	27.8223	Not signf.	0.0871209	0.940531	-0.0283637	-0.130033	5	5	5	14.4	14.4	14.4	51.495	0	7.4039	2014200000	33	A0A024R0Y4;O75478;A0A087WTV5;A0A087WWR4;O75478-2	0
A0A024R4E5;Q00341;Q00341-2;H0Y394	Vigilin	HDLBP	36.1286	36.1482	36.2406	36.1407	36.1129	36.0984	36.1863	36.1014	Not signf.	0.562944	0.844946	-0.0397816	-0.29908	131	131	131	81.4	81.4	81.4	141.44	0	323.31	1299200000000	5098	A0A024R4E5;Q00341;Q00341-2;H0Y394;H7C0A4;H7C2D1;H7BZC3;C9JIZ1;C9J5E5;C9JZI8;C9JHZ8;C9JES8;C9JHS7;C9JT62;C9JK79;C9JBS3;C9JEJ8;C9JHN6;C9JQ82;C9JMQ6;H7C3D0;C9JHS9;C9J739	2
A0A087WZA9;A0A024R4K9;A0A087X266;Q9BXJ8-2;Q9BXJ8	Transmembrane protein 120A	TMEM120A;TMPIT	29.3467	29.3309	29.3268	29.3309	29.3373	29.2935	29.1419	29.0644	Not signf.	1.00047	0.640373	-0.124521	-0.75902	9	9	9	56.9	56.9	56.9	20.459	0	51.951	11273000000	161	A0A087WZA9;A0A024R4K9;A0A087X266;Q9BXJ8-2;Q9BXJ8	3
A0A024RA52;P25787;A0A7I2V2H3	Proteasome subunit alpha type;Proteasome subunit alpha type-2	PSMA2	35.183	35.3704	35.2341	35.2555	35.1778	35.0868	35.1053	35.2404	Not signf.	1.05896	0.667683	-0.108171	-0.707025	18	18	18	67.9	67.9	67.9	25.898	0	323.31	730060000000	1275	A0A024RA52;P25787;A0A7I2V2H3;A0A7I2YQP7;C9JCK5;H3BT36	4
A0A024RCL3;Q96QC4;A0A0G2JK11;Q29983;A0A0G2JJ55	MHC class I polypeptide-related sequence A	MICA	30.4595	30.0308	30.3032	30.0073	29.9851	30.2831	30.2241	30.2968	Not signf.	0.00753794	0.997541	-0.00295115	-0.0127605	6	6	1	23.4	23.4	4.3	27.084	0	20.26	16256000000	129	A0A024RCL3;Q96QC4;A0A0G2JK11;Q29983;A0A0G2JJ55;A0A140T8Z6;A0A140T9Z8;H0Y615;A0A140T9T9;A0A140T9P3;A0A140T9I5;A0A140T9B8;Q29983-2	6
A0A024RCQ8;Q9UMR5;Q9UMR5-3;G8JLL2;A0A0G2JK02;A0A0G2JHB6;A0A0G2JLL3;A0A0G2JH76;A0A140T8X7;Q9UMR5-2;A0A0G2JIU6;A0A0G2JKR3;A0A140T9Y1;A0A0G2JLA3	Lysosomal thioesterase PPT2	hCG_1999928;PPT2	30.0894	29.3939	29.8509	29.5718	29.6008	29.4848	29.8797	29.978	Not signf.	0.0164508	0.985649	0.00932741	0.031944	7	7	7	37.4	37.4	37.4	34.308	0	181.24	8918100000	139	A0A024RCQ8;Q9UMR5;Q9UMR5-3;G8JLL2;A0A0G2JK02;A0A0G2JHB6;A0A0G2JLL3;A0A0G2JH76;A0A140T8X7;Q9UMR5-2;A0A0G2JIU6;A0A0G2JKR3;A0A140T9Y1;A0A0G2JLA3;A0A0G2JLK6;A2ABN7;A0A0G2JID8;A0A0G2JLK3;A0A0G2JI52;A2ABN6;A0A0G2JLK8;A0A0G2JK07	7
A0A7P0MQS5;A0A024RCR6;A0A0G2JK23;A0A7I2V508;P46379-2;P46379;P46379-3;A0A0G2JL47;P46379-5;P46379-4;F6S6P2;X6REW1;A0A0G2JJM1	Large proline-rich protein BAG6	BAT3;BAG6	33.7333	33.592	33.511	33.634	33.6869	33.6098	33.6378	33.6971	Not signf.	0.341194	0.868823	0.0403452	0.267856	42	42	42	47.4	47.4	47.4	116.33	0	323.31	195000000000	1214	A0A7P0MQS5;A0A024RCR6;A0A0G2JK23;A0A7I2V508;P46379-2;P46379;P46379-3;A0A0G2JL47;P46379-5;P46379-4;F6S6P2;X6REW1;A0A0G2JJM1;F6UR09;A0A7I2V3H1;A0A0G2JJR8;F6VEM6;F6X9W3;F6U341;F6U1F2;F6XTU0;A0A1B0GX79;F6WML8;F6TC96;H0Y710;H0Y4L1	8
A0A5H1ZRP8;A0A075B6G3;P11532-4;P11532-11;P11532;A0A087WV90;P11532-3;P11532-2;A0A804HKR4;A0A5H1ZRQ1;P11532-12;A0A5H1ZRP7;P11532-17;A0A5H1ZRR9;P11532-13	Dystrophin	DMD	32.4864	32.4341	32.4134	32.9725	32.3522	32.3863	32.2293	32.2719	Not signf.	0.996611	0.488354	-0.2667	-1.12225	41	37	6	13.7	13.2	2.3	426.02	0	323.31	59069000000	414	A0A5H1ZRP8;A0A075B6G3;P11532-4;P11532-11;P11532;A0A087WV90;P11532-3;P11532-2;A0A804HKR4;A0A5H1ZRQ1;P11532-12;A0A5H1ZRP7;P11532-17;A0A5H1ZRR9;P11532-13;A0A7P0Z4M9;A0A7P0TAX0;H0Y3E8;A0A7P0Z447	12
A0A075B6H3;Q5TGY1-2;Q5TGY1	Transmembrane and coiled-coil domain-containing protein 4	TMCO4	28.9705	29.1335	29.1554	28.6995	29.1864	29.0161	28.6414	29.1261	Not signf.	0.0057235	0.997922	0.00275803	0.0105573	9	9	9	19.1	19.1	19.1	62.43	0	30.397	5549500000	76	A0A075B6H3;Q5TGY1-2;Q5TGY1	13
A0A075B6P0;Q330K2-2;Q330K2	NADH dehydrogenase (ubiquinone) complex I, assembly factor 6	NDUFAF6	29.7102	29.8348	29.6072	29.7496	29.4766	29.5335	29.5531	29.4711	Not signf.	2.25191	0.369723	-0.216899	-1.43194	9	9	9	39	39	39	28.495	0	39.202	8116400000	153	A0A075B6P0;Q330K2-2;Q330K2;E5RFN5	14
A0A075B6T1;Q9C0C7-3;Q9C0C7-4;Q9C0C7;Q9C0C7-5;Q9C0C7-2;Q9C0C7-6	Activating molecule in BECN1-regulated autophagy protein 1	AMBRA1	30.7935	30.618	30.6369	30.6845	30.4308	30.829	30.5257	30.5972	Not signf.	0.413618	0.767882	-0.0875158	-0.452073	37	37	37	36	36	36	129.6	0	127.87	17461000000	275	A0A075B6T1;Q9C0C7-3;Q9C0C7-4;Q9C0C7;Q9C0C7-5;Q9C0C7-2;Q9C0C7-6;H0YE34;E9PL55	16
A0A075B773;O00623;K7ELY8	Peroxisome assembly protein 12	PEX12	30.2574	30.3431	30.2547	30.1893	30.1172	30.2052	30.4574	30.8616	Not signf.	0.383832	0.726355	0.149206	0.553142	12	12	12	39.5	39.5	39.5	40.554	0	10.167	19336000000	61	A0A075B773;O00623;K7ELY8	18
A0A087WSV0;Q9HB09;Q9HB09-3;A0A0X8ASA9;A0A0X8AT42;A0A0X8AXX1;A0A0X9JZX1	Bcl-2-like protein 12	BCL2L12	27.5248	27.483	27.6278	27.7682	27.6549	27.8412	27.6497	27.6046	Not signf.	0.477048	0.754737	0.0866232	0.475023	10	10	10	49.2	49.2	49.2	26.907	0	24.15	2791900000	78	A0A087WSV0;Q9HB09;Q9HB09-3;A0A0X8ASA9;A0A0X8AT42;A0A0X8AXX1;A0A0X9JZX1;M0QZM6;A0A0X8AT33;M0R1Z8;A0A120HB06;A0A109PLW1;M0R1K0;Q9HB09-2	20
A0A087WT20;Q9NV06;B3KME9	DDB1- and CUL4-associated factor 13	DCAF13	33.8562	33.7583	33.858	33.8962	33.6943	33.8099	33.8252	33.7756	Not signf.	0.787847	0.758186	-0.0659342	-0.466052	42	42	42	64.8	64.8	64.8	67.55	0	323.31	193170000000	1153	A0A087WT20;Q9NV06;B3KME9;E5RHM4;A0A087X1F8;Q9NV06-2	21
A0A087WV67;A0A087WT23;O00124-3;O00124;A0A087WUA4;O00124-2	UBX domain-containing protein 8	UBXN8	29.5807	29.5882	29.5284	29.7298	29.5612	30.051	29.4169	29.505	Not signf.	0.0638894	0.949026	0.026741	0.107526	9	9	9	55.6	55.6	55.6	30.529	0	75.668	4077900000	98	A0A087WV67;A0A087WT23;O00124-3;O00124;A0A087WUA4;O00124-2;A0A087WWA4	23
A0A087WT30;Q8N5I9;J3KN91	Uncharacterized protein C12orf45	C12orf45	30.1024	29.7741	29.9017	29.527	29.6198	29.6748	29.5678	29.759	Not signf.	0.642852	0.643201	-0.170969	-0.752424	9	9	9	52.1	52.1	52.1	23.066	0	74.656	5214000000	73	A0A087WT30;Q8N5I9;J3KN91	24
A0A087WT84;Q9H9V9-2;Q9H9V9	JmjC domain-containing protein 4	JMJD4	27.6642	27.4403	27.4269	27.3061	27.4972	27.5352	27.4797	27.7296	Not signf.	0.487892	0.73672	0.101006	0.51992	6	6	6	23.5	23.5	23.5	47.425	0	15.369	1017500000	40	A0A087WT84;Q9H9V9-2;Q9H9V9	27
A0A087WT87;A0A7P0TAG7;P43003-2;P43003;A0A087X0U3;A0A7P0Z4R4	Amino acid transporter;Excitatory amino acid transporter 1	SLC1A3	30.3968	30.2293	30.2934	30.1056	30.0655	30.3226	30.1706	30.3956	Not signf.	0.0656078	0.956502	-0.0177221	-0.0903648	6	6	6	17.3	17.3	17.3	54.207	0	46.536	5342000000	102	A0A087WT87;A0A7P0TAG7;P43003-2;P43003;A0A087X0U3;A0A7P0Z4R4;M0R063;E7EV13;P48664-2;P48664	28
A0A087WT95;P49753;P49753-2	Acyl-coenzyme A thioesterase 2, mitochondrial	ACOT2	33.2017	33.2291	33.1306	33.1713	33.0493	33.0364	33.0566	33.1006	Not signf.	2.54001	0.547949	-0.122428	-0.977073	37	37	8	89	89	27.6	50.929	0	323.31	261750000000	1458	A0A087WT95;P49753;P49753-2;F6VI00	29
A0A804HL70;A0A087WTU9;Q8TCU4;A0A804HJW3;A0A804HJA5;Q8TCU4-2;A0A804HKC0;A0A087WV20;Q8TCU4-3;A0A804HIB7;A0A804HKP4;A0A804HJ69	Alstrom syndrome protein 1	ALMS1	30.2881	30.2479	30.6681	30.3579	29.2674	29.9144	29.9781	29.8267	Not signf.	1.84624	0.161455	-0.643817	-2.23098	40	40	36	17.2	17.2	15.5	446.69	0	75.246	21616000000	146	A0A804HL70;A0A087WTU9;Q8TCU4;A0A804HJW3;A0A804HJA5;Q8TCU4-2;A0A804HKC0;A0A087WV20;Q8TCU4-3;A0A804HIB7;A0A804HKP4;A0A804HJ69;H7C1D9;A0A494BZW1;A0A494C0F1;A0A494C003	31
A0A087WVR3;A0A087WTW0;Q96T88;Q96T88-2;A0A087WWG9	E3 ubiquitin-protein ligase UHRF1	UHRF1	34.4746	34.6189	34.4955	34.5048	34.5754	34.6938	34.5739	34.6615	Not signf.	1.21812	0.665937	0.10267	0.710499	56	56	54	74.3	74.3	73.4	91.099	0	323.31	216450000000	1513	A0A087WVR3;A0A087WTW0;Q96T88;Q96T88-2;A0A087WWG9	32
A6NNI4;A0A2R8Y478;A0A7I2V3T0;A0A7I2V3T7;G8JLH6;A0A087WU13;F5GXT1;P21926	Tetraspanin;CD9 antigen	CD9	32.0475	32.2918	32.1349	32.2307	32.0816	32.0594	32.0482	32.1304	Not signf.	0.853187	0.697889	-0.0963173	-0.614706	9	9	9	37.7	37.7	37.7	17.764	0	323.31	170110000000	450	A6NNI4;A0A2R8Y478;A0A7I2V3T0;A0A7I2V3T7;G8JLH6;A0A087WU13;F5GXT1;P21926	35
A0A8I5KUC4;A0A8I5KY62;A0A8I5QJM4;A0A8I5KYH1;A0A8I5QKX7;A0A087WU53;Q9H0U3	Magnesium transporter protein 1	MAGT1	31.6545	31.6659	31.6738	31.6575	31.8328	31.718	31.8376	31.7551	Not signf.	2.20796	0.560476	0.122884	0.946686	9	9	9	37.9	37.9	37.9	30.868	0	256.11	58120000000	203	A0A8I5KUC4;A0A8I5KY62;A0A8I5QJM4;A0A8I5KYH1;A0A8I5QKX7;A0A087WU53;Q9H0U3;A0A8I5QJJ8;Q9H0U3-2	36
A0A087WUB9;Q8WYA6;Q8WYA6-4;Q8WYA6-2;Q8WYA6-3	Beta-catenin-like protein 1	CTNNBL1	33.1872	33.0337	32.992	33.1353	33.2501	33.1117	33.2647	33.122	Not signf.	0.8236	0.691155	0.100076	0.622886	45	45	45	71.3	71.3	71.3	65.702	0	323.31	257130000000	1331	A0A087WUB9;Q8WYA6;Q8WYA6-4;Q8WYA6-2;Q8WYA6-3;A2A2P1	37
A0A087WUK2;O14979	Heterogeneous nuclear ribonucleoprotein D-like	HNRNPDL	35.9969	36.029	36.118	35.8739	36.2462	35.9737	36.1213	36.0337	Not signf.	0.530492	0.742011	0.089282	0.50217	35	35	8	68.6	68.6	26.7	40.04	0	323.31	1258000000000	1861	A0A087WUK2;O14979	39
A0A087WUL4;A0A087WX23;Q86TG7-4;A0A087WXK2;Q86TG7;A0A087WZG9;Q86TG7-3	Retrotransposon-derived protein PEG10	PEG10	31.083	31.068	31.1706	31.3564	31.3381	31.2496	31.3104	31.4451	Not signf.	1.11611	0.570075	0.166326	0.935167	23	23	23	46.4	46.4	46.4	83.625	0	191.03	10628000000	231	A0A087WUL4;A0A087WX23;Q86TG7-4;A0A087WXK2;Q86TG7;A0A087WZG9;Q86TG7-3;Q86TG7-5;Q86TG7-2;A0A087WYS2	40
A0A087WUT6;O60841	Eukaryotic translation initiation factor 5B	EIF5B	35.803	35.8553	35.6878	35.805	35.7311	35.7888	35.7034	35.7421	Not signf.	0.542749	0.828533	-0.0463934	-0.332159	86	86	86	63	63	63	138.68	0	323.31	1011300000000	3347	A0A087WUT6;O60841	41
A0A087WV05;Q99417	C-Myc-binding protein	MYCBP	32.9919	32.9746	33.0086	33.0987	32.8891	32.9346	33.2445	33.0662	Not signf.	0.0637829	0.961535	0.0151453	0.0821562	11	11	11	80.9	80.9	80.9	12.755	0	124.73	131470000000	369	A0A087WV05;Q99417;A0A0D9SEI7	42
A0A087WVD1	NA	LENG9	29.4534	29.4223	29.33	29.4447	29.4418	29.3971	29.3023	29.4366	Not signf.	0.162669	0.941995	-0.0181303	-0.126836	17	17	2	63.8	63.8	6.1	50.766	0	254.12	2644700000	118	A0A087WVD1	44
A0A087WVF4;O14646;O14646-2	Chromodomain-helicase-DNA-binding protein 1	CHD1	33.4055	33.2181	33.4418	33.3335	33.319	33.3857	33.298	33.2637	Not signf.	0.241416	0.89897	-0.0330954	-0.212668	84	83	72	49	48.5	43.5	207.43	0	323.31	135250000000	1656	A0A087WVF4;O14646;O14646-2;A0A994J7K7;H0Y8V4;A0A0D9SF92	46
A0A499FJY3;A0A087WWP4;Q96T37-4;Q96T37-2;Q96T37-3;Q96T37;A0A494C001	Putative RNA-binding protein 15	RBM15	32.732	32.803	32.7437	32.7823	32.7453	32.9089	32.8412	32.9413	Not signf.	1.04987	0.685479	0.0939293	0.641764	58	58	54	65.8	65.8	63.2	101.31	0	323.31	87963000000	980	A0A499FJY3;A0A087WWP4;Q96T37-4;Q96T37-2;Q96T37-3;Q96T37;A0A494C001	52
A0A087WWP8;Q5VWQ0	Round spermatid basic protein 1	RSBN1	30.8154	30.8191	30.9111	30.9779	30.7707	30.8046	31.02	31.0493	Not signf.	0.140284	0.925359	0.0303078	0.166643	30	28	28	54.6	52	52	84.975	0	285.52	23060000000	315	A0A087WWP8;Q5VWQ0;A0A0C4DH79;Q5VWQ0-4	53
A0A0D9SEW3;A0A087WXF8;Q9NP64-2;Q9NP64-3;Q9NP64;A0A087WXU5;A0A087WYV3	Nucleolar protein of 40 kDa	ZCCHC17	28.2205	28.4092	28.1576	28.2852	28.5441	28.3654	28.2944	28.3498	Not signf.	0.780947	0.677276	0.120346	0.682792	6	6	6	28.4	28.4	28.4	27.994	0	13.712	3726000000	59	A0A0D9SEW3;A0A087WXF8;Q9NP64-2;Q9NP64-3;Q9NP64;A0A087WXU5;A0A087WYV3;A0A087WYF0	57
A0A087WXK5;Q9BZC7;Q9BZC7-3;Q9BZC7-4;Q9BZC7-2;H0Y8C9;H0Y8D6	ATP-binding cassette sub-family A member 2	ABCA2	27.3181	27.1512	27.4906	27.299	27.2361	27.3422	27.3387	27.8378	Not signf.	0.350462	0.749068	0.123952	0.4917	18	18	18	11.1	11.1	11.1	273	0	49.966	2389300000	34	A0A087WXK5;Q9BZC7;Q9BZC7-3;Q9BZC7-4;Q9BZC7-2;H0Y8C9;H0Y8D6;E9PGB2;H0Y8E3	58
A0A087WXM6;J3QQT2;J3KRX5;A0A0A6YYL6;P18621;P18621-3;J3QLC8;A0A0A0MRF8;P18621-2;J3KRB3;A0A087WWH0;J3QS96;A0A087WY81	60S ribosomal protein L17	RPL17;RPL17-C18orf32	37.2154	37.1227	37.2349	37.2135	37.1395	37.1443	37.1437	37.037	Not signf.	1.16014	0.713487	-0.0805006	-0.590057	26	26	26	85.2	85.2	85.2	19.586	0	323.31	1947200000000	1993	A0A087WXM6;J3QQT2;J3KRX5;A0A0A6YYL6;P18621;P18621-3;J3QLC8;A0A0A0MRF8;P18621-2;J3KRB3;A0A087WWH0;J3QS96;A0A087WY81;J3KSJ0	60
A0A087WXU0;A0A804HHW6;Q9NWS8;A0A804HLE1;A0A2R8Y4J4;Q9NWS8-2;A0A804HKF8	Required for meiotic nuclear division protein 1 homolog	RMND1	31.0675	30.9251	31.1782	30.9887	31.0351	30.9778	31.0422	30.9682	Not signf.	0.238875	0.896773	-0.0340714	-0.215941	17	17	17	63.1	63.1	63.1	32.26	0	205.28	28685000000	424	A0A087WXU0;A0A804HHW6;Q9NWS8;A0A804HLE1;A0A2R8Y4J4;Q9NWS8-2;A0A804HKF8;A0A804HHY2;A0A2R8Y4P5;A0A2R8YFC3	62
A0A087WY55;Q9NP79	Vacuolar protein sorting-associated protein VTA1 homolog	VTA1	33.5373	33.5527	33.5448	33.4979	33.6047	33.4767	33.6371	33.5232	Not signf.	0.293877	0.907834	0.0272465	0.196374	19	19	19	57.1	57.1	57.1	31.102	0	323.31	232970000000	827	A0A087WY55;Q9NP79;Q5TGM0;Q9NP79-2	64
A0A087WY58;P51956-2;P51956;A0A087X203	Serine/threonine-protein kinase Nek3	NEK3	27.4025	27.0275	27.8841	26.8364	27.3767	27.4649	27.2635	27.4055	Not signf.	0.145915	0.86805	0.0900302	0.268894	9	9	9	28.6	28.6	28.6	56.684	0	12.651	2143600000	77	A0A087WY58;P51956-2;P51956;A0A087X203;F8VTT4;F8VV00	65
D6RAH7;H9KV45;A0A087WY85;P61077;P61077-3;P61077-2	Ubiquitin-conjugating enzyme E2 D3	UBE2D3	34.5356	34.5858	34.7521	34.6172	34.6865	34.7437	34.8336	34.5672	Not signf.	0.544988	0.748152	0.085062	0.493133	7	7	4	61	61	16.1	13.637	0	189.04	595740000000	400	D6RAH7;H9KV45;A0A087WY85;P61077;P61077-3;P61077-2;D6RFM0;D6RAW0;D6RA11	67
A0A087WYL5;Q6UXD5-3;Q6UXD5-5;Q6UXD5-6;Q6UXD5-2;Q6UXD5;Q6UXD5-4;H3BN26	Seizure 6-like protein 2	SEZ6L2	28.7399	28.104	27.3037	27.8174	28.4047	28.2898	27.4312	27.3462	Not signf.	0.111777	0.882549	-0.12332	-0.242386	21	21	21	32	32	32	99.133	0	171.47	12977000000	171	A0A087WYL5;Q6UXD5-3;Q6UXD5-5;Q6UXD5-6;Q6UXD5-2;Q6UXD5;Q6UXD5-4;H3BN26;B0QYH4;B0QYH5;B7ZLJ8;Q9BYH1-2;Q9BYH1-3;Q9BYH1-5;Q9BYH1-4;Q9BYH1-7;Q9BYH1-6;Q9BYH1	68
G3V4A5;A0A087WYL7;O75586;O75586-2	Mediator of RNA polymerase II transcription subunit 6	MED6	29.904	29.8205	29.6687	29.4658	29.6558	29.8923	29.7297	29.6751	Not signf.	0.0765725	0.947981	0.0234714	0.111675	10	10	10	38.6	38.6	38.6	28.723	0	35.512	12090000000	257	G3V4A5;A0A087WYL7;O75586;O75586-2;O75586-3	69
A0A087WYQ1	NA	NA	32.5787	32.5416	32.5549	32.6089	32.5547	32.5205	32.4985	32.6967	Not signf.	0.0250197	0.990605	-0.00343609	-0.0233852	107	91	0	55.2	49.7	0	271.68	0	323.31	50378000000	946	A0A087WYQ1	70
A0A087WYV9;A0A087X1F5;P57105	Synaptojanin-2-binding protein	SYNJ2BP-COX16;SYNJ2BP	30.345	30.4159	30.4269	30.2537	30.2098	30.3272	30.4132	30.0316	Not signf.	0.590495	0.709899	-0.114946	-0.599551	9	9	7	71.4	71.4	53.3	20.527	0	30.044	32145000000	201	A0A087WYV9;A0A087X1F5;P57105;A0A087WTA2;A0A087WX56	71
A0A087WZ13;E9PAU2;Q8IY67-2	Ribonucleoprotein PTB-binding 1	RAVER1	34.3069	34.336	34.1811	34.1685	34.2087	34.2688	34.2228	34.2517	Not signf.	0.0813101	0.969226	-0.0101252	-0.0698527	38	38	17	72.3	72.3	26.4	77.843	0	323.31	231150000000	1355	A0A087WZ13;E9PAU2;Q8IY67-2;K7EQG2	72
A0A087WZ62;Q9H6U8;Q9H6U8-3;H0YCW6;Q9H6U8-2;Q9H6U8-4	Alpha-1,2-mannosyltransferase ALG9	ALG9	29.9695	30.2888	30.0255	30.1114	30.3515	30.388	29.9001	30.3151	Not signf.	0.47485	0.710716	0.13988	0.59907	13	13	8	16	16	11.6	95.921	0	62.798	38563000000	254	A0A087WZ62;Q9H6U8;Q9H6U8-3;H0YCW6;Q9H6U8-2;Q9H6U8-4;A0A087WTZ3;A0A087WZY8;A0A087WV58	73
A0A087WZN1;O43837;A0A087X2E5;O43837-2	Isocitrate dehydrogenase [NAD] subunit, mitochondrial;Isocitrate dehydrogenase [NAD] subunit beta, mitochondrial	IDH3B	34.3898	34.4783	34.3322	34.4279	34.3784	34.2006	34.3659	34.4228	Not signf.	0.52079	0.786748	-0.0651388	-0.413258	27	27	27	58.9	58.9	58.9	42.41	0	323.31	367590000000	1262	A0A087WZN1;O43837;A0A087X2E5;O43837-2;O43837-3;A0A0D9SG66	75
J3KPF9;A0A087X011;E9PES4;Q9Y496	Kinesin-like protein;Kinesin-like protein KIF3A	KIF3A	30.291	30.195	30.3623	30.0637	29.9662	30.1972	30.2954	30.2304	Not signf.	0.232964	0.856332	-0.0556855	-0.283406	45	44	43	67.9	66.4	66.4	80.354	0	323.31	58935000000	591	J3KPF9;A0A087X011;E9PES4;Q9Y496;H7C2F6;C9J9X2;Q5JRK0	78
A0A087X033;A0A8I5KSF9;P60484;P60484-2;A0A8V8TQX2;A0A8V8TPK6	Phosphatidylinositol 3,4,5-trisphosphate 3-phosphatase and dual-specificity protein phosphatase PTEN	PTEN	30.1895	30.2779	30.2173	30.3316	30.273	30.3723	30.2718	30.4977	Not signf.	0.795023	0.696519	0.0996156	0.614194	19	19	19	60.2	60.2	60.2	40.449	0	71.003	12789000000	346	A0A087X033;A0A8I5KSF9;P60484;P60484-2;A0A8V8TQX2;A0A8V8TPK6;A0A8V8TP77;A0A8I5KVQ8;P60484-3;A0A8I5KR36	79
A0A0C4DFT8;A0A087X085;G3XAA4;Q9NQC1-2;Q9NQC1;A0A7P0TAP8;Q9NQC1-3;C9J929;B5MBX1	Protein Jade-2	JADE2	28.777	28.6914	28.8491	28.7383	28.786	28.9574	28.8962	28.8378	Not signf.	1.10398	0.668003	0.105386	0.703499	13	13	13	24.3	24.3	24.3	87.536	0	15.09	7904800000	71	A0A0C4DFT8;A0A087X085;G3XAA4;Q9NQC1-2;Q9NQC1;A0A7P0TAP8;Q9NQC1-3;C9J929;B5MBX1;A0A7P0Z4H4	80
A0A087X0B7;Q5SQN1;A0A087X2J6;H7C3C7;A0A7P0T8U4;A0A7P0Z4P6;Q5SQN1-2;A0A7P0T9T2;A0A7P0T899;U3KPT7;H0Y627;Q5SQN1-4	Synaptosomal-associated protein 47	SNAP47	28.7575	28.2775	28.7345	28.4834	28.6154	28.9313	28.657	28.743	Not signf.	0.61658	0.64629	0.173447	0.742584	13	13	13	43.4	43.4	43.4	47.298	0	57.783	4993300000	133	A0A087X0B7;Q5SQN1;A0A087X2J6;H7C3C7;A0A7P0T8U4;A0A7P0Z4P6;Q5SQN1-2;A0A7P0T9T2;A0A7P0T899;U3KPT7;H0Y627;Q5SQN1-4;Q5SQN1-3;A0A7P0TBK4	81
A0A087X0H9;Q5T8P6-4	RNA-binding protein 26	RBM26	32.9201	32.9437	32.8338	32.8985	32.9913	32.9063	33.0157	32.9034	Not signf.	0.721165	0.791949	0.0551691	0.401692	49	49	0	36.5	36.5	0	113.79	0	323.31	98457000000	934	A0A087X0H9;Q5T8P6-4	83
A0A087X0K0;P39059	Collagen alpha-1(XV) chain;Restin;Restin-2;Restin-3;Restin-4	COL15A1	26.9435	26.9315	27.1675	26.8992	27.0491	27.2858	27.2444	27.2489	Not signf.	1.46143	0.438279	0.221618	1.22155	9	9	9	11.1	11.1	11.1	140.06	0	5.3451	545380000	22	A0A087X0K0;P39059	84
A0A087X0L7;J3KNA0;Q15070-2;Q15070;E7EVY0	Mitochondrial inner membrane protein OXA1L	OXA1L	31.8572	31.7602	31.766	31.7317	31.9399	31.9809	31.7958	32.0813	Not signf.	1.4024	0.521322	0.170722	1.03366	16	16	16	29	29	29	48.519	0	59.507	35774000000	291	A0A087X0L7;J3KNA0;Q15070-2;Q15070;E7EVY0;C9JC63;Q15070-3	86
A0A8Q3WKX9;A0A087X0M4;A0A8Q3WLG9;A0A087WWF4;A0A8Q3WKX3;A0A8Q3WKX1	NA	SLC4A1AP	32.8691	32.9242	32.7975	32.7777	32.7685	32.7773	32.8855	32.6723	Not signf.	0.561348	0.782845	-0.0662327	-0.427054	40	40	2	62.3	62.3	4.2	81.904	0	323.31	102220000000	786	A0A8Q3WKX9;A0A087X0M4;A0A8Q3WLG9;A0A087WWF4;A0A8Q3WKX3;A0A8Q3WKX1;H7C256	87
A0A087X0R6;Q9UMY4;Q9UMY4-1;Q9UMY4-3	Sorting nexin-12	SNX12	33.3678	33.4896	33.3258	33.4105	33.3685	33.4131	33.4439	33.3989	Not signf.	0.0721449	0.975732	0.00772381	0.0558376	18	16	16	76.2	76.2	76.2	19.825	0	323.31	284650000000	725	A0A087X0R6;Q9UMY4;Q9UMY4-1;Q9UMY4-3	90
A0A087X0V4;Q8IWT0;A8K0B5;D3DPQ2;A0A8C8MQ05	Protein archease	ZBTB8OS	28.7096	28.4267	28.7514	28.4299	28.4184	28.5153	28.6016	28.6471	Not signf.	0.125162	0.92432	-0.0337996	-0.168039	6	6	3	32.5	32.5	16.9	18.68	0	22.916	6292200000	117	A0A087X0V4;Q8IWT0;A8K0B5;D3DPQ2;A0A8C8MQ05;A0A087WTK6;A0A087WUU3;F6SII6;S4R426;A0A087X1H4;A0A087WW18	91
A0A087X1E4;P53365;P53365-3;P53365-2	Arfaptin-2	ARFIP2	32.6322	32.5253	32.5326	32.5414	32.5609	32.6137	32.5185	32.7564	Not signf.	0.42025	0.821158	0.0544872	0.345935	21	21	21	60.4	60.4	60.4	41.595	0	323.31	65339000000	436	A0A087X1E4;P53365;P53365-3;P53365-2;E9PRV8;E9PPY7	94
A0A087X1K6;Q9Y2Y9	Krueppel-like factor 13	KLF13	29.1684	29.3324	29.3092	29.5234	29.4488	29.1858	29.117	29.0911	Not signf.	0.514134	0.714833	-0.122673	-0.585075	8	8	8	32.2	32.2	32.2	31.225	0	29.34	7122300000	109	A0A087X1K6;Q9Y2Y9;H0YK05	96
A0A087X1W8;A0A0A0MTJ8;X5DQS5;Q9BY67-5;Q9BY67;Q9BY67-4;Q9BY67-3;A0A087X0T8;Q9BY67-2;F5H125	Cell adhesion molecule 1	CADM1	30.3612	30.5621	30.2089	30.243	30.4602	30.368	29.9829	30.3762	Not signf.	0.132847	0.906533	-0.0469646	-0.201386	14	14	14	38.1	38.1	38.1	45.676	0	323.31	58573000000	370	A0A087X1W8;A0A0A0MTJ8;X5DQS5;Q9BY67-5;Q9BY67;Q9BY67-4;Q9BY67-3;A0A087X0T8;Q9BY67-2;F5H125;H0YG94;F5H8J9;F5H0H5	99
A0A087X1Z3;Q9UL46;H0YM70	Proteasome activator complex subunit 2	PSME2	34.5427	34.6145	34.6426	34.6502	34.5787	34.6105	34.824	34.5661	Not signf.	0.195522	0.907564	0.0323524	0.195816	28	28	28	90.9	90.9	90.9	29.126	0	323.31	595240000000	1156	A0A087X1Z3;Q9UL46;H0YM70;H0YKU2;H0YLG1;H0YLD2	101
H0YBA5;A0A087X2A7;Q8NB25-3;Q8NB25;H7BY63;Q8NB25-4;Q8NB25-2	Protein FAM184A	FAM184A	28.0048	26.8412	28.0999	28.1597	28.2299	28.4605	28.3785	28.3103	Not signf.	0.909028	0.404883	0.56841	1.36249	5	5	4	7.8	7.8	6.7	116.69	0.0089543	1.4342	7874600000	24	H0YBA5;A0A087X2A7;Q8NB25-3;Q8NB25;H7BY63;Q8NB25-4;Q8NB25-2;E7EQ67;H0Y672;H0YBC0;A0A0C4DGZ2	102
A0A087X2D5;Q9BRJ2;A0A0G2JMS5;A0A087WU62	39S ribosomal protein L45, mitochondrial	MRPL45	33.3135	33.3182	33.4279	33.3985	33.2745	33.3907	33.4359	33.4637	Not signf.	0.209152	0.918104	0.0266428	0.176842	22	22	22	68.6	68.6	68.6	35.29	0	323.31	121890000000	636	A0A087X2D5;Q9BRJ2;A0A0G2JMS5;A0A087WU62	103
A0A087X2F1;B4DMT1;Q16670-2	Zinc finger and SCAN domain-containing protein 26	ZSCAN26	27.6089	27.6998	27.9853	28.0217	27.4748	27.6144	27.9371	27.745	Not signf.	0.425219	0.72129	-0.136071	-0.561754	6	6	1	19.8	19.8	2.9	39.697	0	7.972	3081400000	66	A0A087X2F1;B4DMT1;Q16670-2;A0A087WXM4	104
A0A087X2H1;Q9ULT8;A0A8I5QJU2;H0YJP0;H0YJD4;A0A8I5KU01;A0A8I5KUD6	E3 ubiquitin-protein ligase HECTD1	HECTD1	33.6789	33.7393	33.6447	33.5983	33.6891	33.6961	33.7355	33.7362	Not signf.	0.744461	0.807895	0.0488892	0.369722	128	128	128	62	62	62	289.13	0	323.31	158740000000	2340	A0A087X2H1;Q9ULT8;A0A8I5QJU2;H0YJP0;H0YJD4;A0A8I5KU01;A0A8I5KUD6;G3V4V5;A0A8I5QJE9	105
A0A087X2I1;P62333	26S protease regulatory subunit 10B	PSMC6	35.3029	35.2559	35.2628	35.3566	35.1282	35.4543	35.2744	35.438	Not signf.	0.137732	0.926703	0.0292091	0.162084	47	47	47	80.6	80.6	80.6	45.796	0	323.31	818300000000	2802	A0A087X2I1;P62333;H0YJC0;H0YJS8;H0YJX2;H0YJT1;H0YJE9;H0YJD2;H0YJY8	106
A0A088AWN2;Q8TBZ3-4;Q8TBZ3-5;Q8TBZ3-6;Q8TBZ3;Q8TBZ3-2;Q8TBZ3-7	WD repeat-containing protein 20	WDR20	28.9478	28.5931	29.382	28.9421	28.9102	29.0322	29.0382	29.135	Not signf.	0.141525	0.885597	0.062665	0.233863	11	11	11	30.6	30.6	30.6	67.475	0	87.971	6320500000	136	A0A088AWN2;Q8TBZ3-4;Q8TBZ3-5;Q8TBZ3-6;Q8TBZ3;Q8TBZ3-2;Q8TBZ3-7;H0YKE8;Q8TBZ3-8;Q8TBZ3-3	107
A0A096LNH6	NA	DOCK1	31.7054	31.675	31.7057	31.6359	31.7331	31.7477	31.721	31.804	Not signf.	1.54872	0.71765	0.07096	0.569102	80	80	3	52.1	52.1	2.1	217.75	0	323.31	55394000000	1051	A0A096LNH6	108
A0A096LP25	NA	AAK1	32.4478	32.4944	32.3676	32.511	32.4888	32.4573	32.4568	32.6625	Not signf.	0.470314	0.801831	0.0611477	0.385014	58	58	16	60.4	60.4	24.6	125.88	0	323.31	168090000000	1621	A0A096LP25;Q6ZSR9;A0A096LNZ0	110
A0A0A0MQS0;F8W9L8;A8MW92;A8MW92-4	PHD finger protein 20-like protein 1	PHF20L1	27.2738	27.8997	27.702	28.0282	27.8802	27.6074	26.8896	26.9849	Not signf.	0.630596	0.54602	-0.385411	-0.984764	23	22	22	33.7	32.9	32.9	112.26	0	103.18	9769500000	170	A0A0A0MQS0;F8W9L8;A8MW92;A8MW92-4;A8MW92-2;E9PM57;A8MUE8;A8MXR8;A0A0D9SG14;E5RK91	112
A0A0A0MQS1;Q53H96;Q53H96-2	Pyrroline-5-carboxylate reductase;Pyrroline-5-carboxylate reductase 3	PYCRL	32.8042	32.9595	32.9308	32.9274	32.8242	32.9806	33.039	32.9939	Not signf.	0.40994	0.824392	0.0539513	0.3412	17	17	17	53.1	53.1	53.1	29.892	0	323.31	133560000000	722	A0A0A0MQS1;Q53H96;Q53H96-2;B5MD87;F8WEI0;A0A087WTU2	113
A0A0A0MQS2;Q8N2M8;F5H0Q6;Q8N2M8-3;Q8N2M8-4;K7EM61	CLK4-associating serine/arginine rich protein	CLASRP	30.1944	30.2072	30.1765	30.2405	30.5093	30.3461	30.3306	30.361	Not signf.	2.24064	0.413425	0.182109	1.26943	13	13	13	31	31	31	77.161	0	144.62	15942000000	196	A0A0A0MQS2;Q8N2M8;F5H0Q6;Q8N2M8-3;Q8N2M8-4;K7EM61;K7EKC9;K7EP11;K7EKR8	114
A0A0A0MQV6;P09038-2;P09038-3;P09038-1;P09038	Fibroblast growth factor 2	FGF2	29.3461	29.3564	29.3778	29.2375	29.033	28.9553	29.2119	29.0266	Not signf.	2.30676	0.293296	-0.272768	-1.67331	10	10	10	30.6	30.6	30.6	30.752	0	12.139	6569000000	94	A0A0A0MQV6;P09038-2;P09038-3;P09038-1;P09038	117
A0A0A0MQX1;Q9HD67;Q9HD67-3;D6RGD1;E9PEW5	Unconventional myosin-X	MYO10	31.2871	31.299	32.5845	32.2896	31.1097	31.2445	31.1505	30.9562	Not signf.	1.15355	0.275396	-0.749811	-1.70022	50	50	50	34.8	34.8	34.8	238.51	0	274.12	22918000000	279	A0A0A0MQX1;Q9HD67;Q9HD67-3;D6RGD1;E9PEW5;E9PCN3;Q9HD67-2	119
C9JP00;A0A0A0MQX8;Q9NR56;Q86VM6	Muscleblind-like protein 1	MBNL1	33.2975	33.1478	33.3501	33.2229	33.265	32.9074	32.9185	32.9198	Not signf.	1.37376	0.415975	-0.251891	-1.27229	18	18	2	47.4	47.4	13.8	37.898	0	188.57	130780000000	456	C9JP00;A0A0A0MQX8;Q9NR56;Q86VM6	120
A0A0A0MR51	NA	FADS1	31.0056	30.9575	31.084	30.7998	30.1658	30.2654	30.3403	30.058	Downregulated	3.92239	0.01	-0.754338	-4.06142	18	17	3	48.9	47.5	9.8	57.885	0	248.09	27472000000	363	A0A0A0MR51	123
A0A0A0MRE5;Q9ULH1;Q9ULH1-2;H0YBF7	Arf-GAP with SH3 domain, ANK repeat and PH domain-containing protein 1	ASAP1	30.9212	30.9433	31.037	30.8052	31.1174	30.9003	30.903	30.8943	Not signf.	0.142006	0.927896	0.0271125	0.157222	52	52	47	53.7	53.7	51.6	124.77	0	323.31	162580000000	1057	A0A0A0MRE5;Q9ULH1;Q9ULH1-2;H0YBF7;H0YBM4;E5RHD7;E5RFD9	127
A0A0A0MRF3;Q53GI4;Q15561-3;Q15561;Q15561-2	Transcriptional enhancer factor TEF-3	TEAD4	28.3161	28.2611	28.6437	28.4447	28.136	28.6775	28.1116	28.2677	Not signf.	0.320786	0.762141	-0.118178	-0.461394	10	6	6	21.2	16.4	16.4	44.039	0	91.27	7101200000	135	A0A0A0MRF3;Q53GI4;Q15561-3;Q15561;Q15561-2	128
A0A0A0MRI1;Q8IXQ4;Q8IXQ4-3	GPALPP motifs-containing protein 1	GPALPP1	29.2658	29.413	29.3104	29.3747	29.4939	29.6262	29.5134	29.39	Not signf.	1.5186	0.522234	0.164915	1.0408	9	9	0	29.6	29.6	0	37.971	0	21.899	8420200000	102	A0A0A0MRI1;Q8IXQ4;Q8IXQ4-3;Q8IXQ4-4	129
A0A0A0MRJ0;Q5VT25-4;Q5VT25-5;Q5VT25;Q5VT25-2;A0A0A0MRJ1;Q5VT25-6;Q5VT25-3;H0Y5V1;H0Y7V8	Non-specific serine/threonine protein kinase;Serine/threonine-protein kinase MRCK alpha	CDC42BPA	30.9312	30.9071	30.8038	31.061	30.9739	30.9233	30.8043	31.0652	Not signf.	0.0754063	0.956607	0.0159307	0.0905892	56	46	46	43.8	39.5	39.5	193.63	0	229.26	31134000000	385	A0A0A0MRJ0;Q5VT25-4;Q5VT25-5;Q5VT25;Q5VT25-2;A0A0A0MRJ1;Q5VT25-6;Q5VT25-3;H0Y5V1;H0Y7V8;A0A8I5QJM2;H0Y6R0	132
A0A0A0MRM8;Q9UM54-6;A0A1Y0BRN3;Q9UM54-5;Q9UM54-2;Q9UM54-4;Q9UM54-1;Q9UM54;A0A590UJ40;A0A590UKB0;A0A590UJ75;A0A0D9SGC1;A0A590UK22;A0A590UK86;A0A5F9ZI03;A0A590UJY4;A0A590UK71	Unconventional myosin-VI	MYO6	33.6328	33.5109	33.5874	33.6115	33.4841	33.4368	33.6087	33.4508	Not signf.	0.981743	0.69767	-0.0905294	-0.614481	106	106	105	76.1	76.1	75.1	145.01	0	323.31	352630000000	2668	A0A0A0MRM8;Q9UM54-6;A0A1Y0BRN3;Q9UM54-5;Q9UM54-2;Q9UM54-4;Q9UM54-1;Q9UM54;A0A590UJ40;A0A590UKB0;A0A590UJ75;A0A0D9SGC1;A0A590UK22;A0A590UK86;A0A5F9ZI03;A0A590UJY4;A0A590UK71;A0A590UJW9;Q5JVM0;A0A590UJ48	133
A0A0A0MRS4;Q9NVV0;H7C3B3	Trimeric intracellular cation channel type B	TMEM38B	27.9367	28.2757	28.5987	28.3156	28.1569	28.6308	28.3975	28.4433	Not signf.	0.317826	0.757977	0.125432	0.469767	4	4	4	20.3	20.3	20.3	26.45	0	88.178	3663800000	53	A0A0A0MRS4;Q9NVV0;H7C3B3;H7C4C1	135
Q5STV6;A0A0A0MRT5;Q9UBC1-2;Q9UBC1-3;Q9UBC1	NF-kappa-B inhibitor-like protein 1	NFKBIL1	27.7197	27.5958	27.4234	27.2457	27.3876	27.5833	27.6092	27.2518	Not signf.	0.105457	0.925867	-0.0382051	-0.163599	8	8	8	36	36	36	40.827	0.00021374	3.7358	1143900000	35	Q5STV6;A0A0A0MRT5;Q9UBC1-2;Q9UBC1-3;Q9UBC1;F2Z390;A0A140TA04	136
A0A0A0MRT6;Q8IZP0-2;Q8IZP0-4;Q8IZP0-3;Q8IZP0-5;Q8IZP0-6;Q8IZP0-9;Q8IZP0;Q8IZP0-12;B6VEX4;Q8IZP0-10;Q8IZP0-8;Q8IZP0-7;Q8IZP0-11	Abl interactor 1	ABI1	32.8822	32.8826	32.7921	33.0819	32.989	33.0295	33.1268	32.9414	Not signf.	0.756911	0.686184	0.111955	0.647874	28	28	22	48.8	48.8	40.6	51.769	0	323.31	176600000000	1036	A0A0A0MRT6;Q8IZP0-2;Q8IZP0-4;Q8IZP0-3;Q8IZP0-5;Q8IZP0-6;Q8IZP0-9;Q8IZP0;Q8IZP0-12;B6VEX4;Q8IZP0-10;Q8IZP0-8;Q8IZP0-7;Q8IZP0-11	137
A0A0A0MRV3;Q9P2S5;Q5T0D5;J3KTP2;Q5TBW1	WD repeat-containing protein WRAP73	WRAP73	27.7514	27.1517	27.1957	27.0833	27.4274	26.924	27.3282	27.3021	Not signf.	0.096884	0.92191	-0.050117	-0.173244	12	12	12	29	29	29	48.874	0	9.3856	1824500000	71	A0A0A0MRV3;Q9P2S5;Q5T0D5;J3KTP2;Q5TBW1	138
A0A0A0MRX1;Q12926-2;Q12926;A0A494C1D9;A0A494C0F8;B1APY9;A0A494C147;A0A0R4J2E6;P26378-4;P26378-2;P26378-5;P26378-1;P26378-3;P26378;B1AM48;A0A494C015;A0A494C173	ELAV-like protein;ELAV-like protein 2;ELAV-like protein 4	ELAVL2;ELAVL4	30.2257	30.2821	30.13	29.915	29.9509	29.8321	30.084	29.9063	Not signf.	1.04552	0.54488	-0.194883	-0.9916	16	14	10	47	44.7	32.6	42.632	0	116.24	21537000000	343	A0A0A0MRX1;Q12926-2;Q12926;A0A494C1D9;A0A494C0F8;B1APY9;A0A494C147;A0A0R4J2E6;P26378-4;P26378-2;P26378-5;P26378-1;P26378-3;P26378;B1AM48;A0A494C015;A0A494C173;C9JB16;A0A494C0Q5;A0A494C0M6;A0A494C011;A0A494BZW4	139
A0A0A0MS48;Q8TEH3;Q8TEH3-6;Q8TEH3-7	DENN domain-containing protein 1A	DENND1A	27.3321	27.2941	27.4032	27.4678	27.1543	27.332	27.5484	27.3823	Not signf.	0.0804888	0.950334	-0.0200343	-0.105564	11	11	10	16	16	15.3	117.72	0	22.088	1886100000	72	A0A0A0MS48;Q8TEH3;Q8TEH3-6;Q8TEH3-7;Q8TEH3-4;Q8TEH3-3;Q8TEH3-5;Q8TEH3-2;A0A8V8TNT3	142
A0A0A0MSA9;A0A0C4DG49;P15151-3;P15151-2;P15151-4;P15151	Poliovirus receptor	PVR	31.8873	31.7675	31.4636	31.6162	31.6317	31.7243	31.461	31.7886	Not signf.	0.102022	0.932404	-0.0322804	-0.14925	7	7	7	18.1	18.1	18.1	42.882	0	202.63	42093000000	308	A0A0A0MSA9;A0A0C4DG49;P15151-3;P15151-2;P15151-4;P15151	146
A0A0A0MSI2;A0A994J5J9;Q8IXK0-2;Q8IXK0-4;Q8IXK0;Q8IXK0-5	Polyhomeotic-like protein 2	PHC2	31.2446	31.2592	31.2827	31.2456	31.1064	31.0394	31.2967	31.3329	Not signf.	0.389727	0.804622	-0.0641885	-0.372958	16	16	2	17.1	17.1	3.1	87.91	0	144.75	40629000000	362	A0A0A0MSI2;A0A994J5J9;Q8IXK0-2;Q8IXK0-4;Q8IXK0;Q8IXK0-5;A0A8I5KY19	150
A0A0A0MSK4;A0A0A0MRC4;Q86YR5-4;Q86YR5;A0A087WVF5;Q86YR5-3	G-protein-signaling modulator 1	GPSM1	28.9435	29.1845	29.7999	29.0901	29.5815	29.5775	29.4901	29.7752	Not signf.	0.900147	0.460583	0.351584	1.18052	32	32	29	68	68	64	74.481	0	323.31	25328000000	377	A0A0A0MSK4;A0A0A0MRC4;Q86YR5-4;Q86YR5;A0A087WVF5;Q86YR5-3;Q86YR5-2;B0QZC9	151
A0A0A0MSQ9;Q86VX9-5;Q86VX9;Q86VX9-2;Q86VX9-4	Vacuolar fusion protein MON1 homolog A	MON1A	31.5593	31.2486	31.9254	31.8043	31.5397	31.5821	32.4144	31.7683	Not signf.	0.323538	0.728716	0.191716	0.54545	6	6	6	13.5	13.5	13.5	63.128	0	24.125	36479000000	73	A0A0A0MSQ9;Q86VX9-5;Q86VX9;Q86VX9-2;Q86VX9-4;Q86VX9-3	153
A0A0G2JKZ1;A2AB90;A0A0G2JH37;A0A8V8TP24;A0A0A0MSV9;O15533;O15533-3;A0A8V8TQC5;O15533-2;A0A8V8TNS3;A0A8V8TQC1;C9JA35;A0A8V8TPY1;A0A0A0MT98;O15533-4	Tapasin	TAPBP	31.8334	31.6289	31.7167	31.5713	32.06	31.992	31.8233	31.8849	Not signf.	1.7528	0.372059	0.252484	1.41919	15	15	15	46.4	46.4	46.4	47.606	0	149.84	39989000000	404	A0A0G2JKZ1;A2AB90;A0A0G2JH37;A0A8V8TP24;A0A0A0MSV9;O15533;O15533-3;A0A8V8TQC5;O15533-2;A0A8V8TNS3;A0A8V8TQC1;C9JA35;A0A8V8TPY1;A0A0A0MT98;O15533-4;Q6P1N7;A0A8V8TP19;A0A8V8TPY6;A0A140T9B2;A0A0G2JJI5	155
A0A0A0MSY7;O00142-2;O00142-4;O00142;O00142-6;A0A7P0MLU2;H3BP77;O00142-5;O00142-3;A0A7P0PE46	Thymidine kinase 2, mitochondrial	TK2	29.0153	28.5999	28.6059	28.5715	28.375	28.5982	28.3382	28.4812	Not signf.	1.07324	0.484265	-0.249972	-1.1308	7	7	7	31.8	31.8	31.8	33.328	0	86.792	14821000000	133	A0A0A0MSY7;O00142-2;O00142-4;O00142;O00142-6;A0A7P0MLU2;H3BP77;O00142-5;O00142-3;A0A7P0PE46;J3KS73;J3QRP0;A0A7I2V465;A0A7I2V471;J3QL12;A0A7I2V5S4;A0A7P0SB82;A0A7I2V5P3;J3KRW8	157
A0A0A0MT32;P38571-2;P38571;Q5T073	Lysosomal acid lipase/cholesteryl ester hydrolase	LIPA	30.258	30.0907	30.3429	30.1771	30.1938	30.2182	30.4616	30.2068	Not signf.	0.258895	0.853956	0.0529251	0.287956	9	9	9	54.4	54.4	54.4	32.57	0	99.962	15804000000	190	A0A0A0MT32;P38571-2;P38571;Q5T073;Q5T770	159
A0A0A0MT33;Q9UPN6;Q9UPN6-2	Protein SCAF8	SCAF8	31.0001	31.1757	31.0901	31.1716	31.0257	31.1308	31.0204	31.3543	Not signf.	0.0968855	0.94405	0.0234036	0.124229	38	38	35	38.1	38.1	35.7	148.86	0	323.31	47161000000	495	A0A0A0MT33;Q9UPN6;Q9UPN6-2	160
A0A0A0MT72;Q9BSQ5;Q9BSQ5-2;C9JUH3;Q9BSQ5-3;Q9BSQ5-4	Cerebral cavernous malformations 2 protein	CCM2	28.136	27.8597	27.3863	28.6558	28.6361	27.6625	28.1222	28.252	Not signf.	0.18701	0.810437	0.158756	0.366902	15	15	15	55.9	55.9	55.9	48.194	0	323.31	18667000000	200	A0A0A0MT72;Q9BSQ5;Q9BSQ5-2;C9JUH3;Q9BSQ5-3;Q9BSQ5-4;A0A3B3IRS0;E9PEC4	164
A0A0A0MT83;P26440;A0A0S2Z4K7;P26440-2;H7C4G6	Isovaleryl-CoA dehydrogenase, mitochondrial	IVD	33.8626	33.8373	33.8623	33.9713	33.6044	33.5238	33.8907	33.5317	Not signf.	1.44387	0.414702	-0.245739	-1.28454	25	25	25	72.6	72.6	72.6	46.319	0	323.31	176090000000	818	A0A0A0MT83;P26440;A0A0S2Z4K7;P26440-2;H7C4G6;H0YLC3;H0YN10;H0YKV0;A0A087WVD3	165
A0A0A0MTB8;Q8NI36	WD repeat-containing protein 36	WDR36	34.6316	34.695	34.741	34.6087	34.8317	34.712	34.7379	34.7332	Not signf.	1.09718	0.704555	0.0846109	0.603502	67	67	67	73.2	73.2	73.2	99.365	0	323.31	301050000000	1981	A0A0A0MTB8;Q8NI36	166
A0A0A0MTR7;A0A0A0MTC1	NA	RNF213	34.5119	34.4318	34.5033	34.4686	34.4209	34.5134	34.5182	34.4993	Not signf.	0.115311	0.969087	0.00904751	0.0700514	274	274	2	59.5	59.5	0.4	591.4	0	323.31	337630000000	4302	A0A0A0MTR7;A0A0A0MTC1;Q63HN8-5;Q63HN8-6;I3L3H9	167
A0A0A0MTL5;Q13309;A0A7P0S4R7;D6R9R7;A0A7I2V5B8;A0A7I2YQC7;A0A7I2V2J7;Q13309-2;Q13309-4;D6RAG5;A0A7I2YQB7	S-phase kinase-associated protein 2	SKP2	32.1319	32.2145	32.0848	32.2437	32.2239	32.2436	32.2219	32.4489	Not signf.	0.885814	0.66926	0.115866	0.697652	26	26	26	66.8	66.8	66.8	51.497	0	323.31	40337000000	605	A0A0A0MTL5;Q13309;A0A7P0S4R7;D6R9R7;A0A7I2V5B8;A0A7I2YQC7;A0A7I2V2J7;Q13309-2;Q13309-4;D6RAG5;A0A7I2YQB7;D6RF40;A0A7I2V413;D6RHY6;A0A7I2V3U1;A0A7I2YQH6;H0Y9I9	168
A0A8I5QJI3;A0A0A0MTN0;Q13617;Q13617-2;Q5T2B5;A0A8I5KQQ5;A0A8I5KU22;A0A0D9SET6;A0A8I5KVR3	Cullin-2	CUL2	34.7467	34.7434	34.9073	34.8529	34.8084	34.8518	34.8841	34.8455	Not signf.	0.344634	0.881726	0.0348845	0.243257	58	58	1	73.6	73.6	1.5	88.614	0	323.31	410240000000	2210	A0A8I5QJI3;A0A0A0MTN0;Q13617;Q13617-2;Q5T2B5;A0A8I5KQQ5;A0A8I5KU22;A0A0D9SET6;A0A8I5KVR3	169
A0A0A0MTQ5;G3V556;P56378;P56378-2	6.8 kDa mitochondrial proteolipid	C14orf2;MP68	32.4988	32.2033	32.0034	32.4358	32.2724	31.9782	32.152	32.1113	Not signf.	0.571042	0.675954	-0.156849	-0.685991	3	3	3	24.7	24.7	24.7	9.1078	0	5.9535	94751000000	157	A0A0A0MTQ5;G3V556;P56378;P56378-2	170
A0A0A0MTT5;P78358-2;P78358	Cancer/testis antigen 1	CTAG1B;CTAG1A	31.9256	31.9969	31.9281	31.966	31.9415	32.1921	32.0845	32.1825	Not signf.	1.27772	0.58217	0.145958	0.908675	9	6	6	58.1	30	30	20.661	0	153.85	15505000000	141	A0A0A0MTT5;P78358-2;P78358	171
A0A0A0MTU3;Q4ZIN3-2;Q4ZIN3;U3KPY4;U3KQQ5	Membralin	TMEM259	28.7524	28.8025	28.4964	28.9691	28.7923	28.9779	28.2845	28.8285	Not signf.	0.0680381	0.944675	-0.0343132	-0.122608	8	8	8	21.2	21.2	21.2	46.22	0	44.227	3996700000	63	A0A0A0MTU3;Q4ZIN3-2;Q4ZIN3;U3KPY4;U3KQQ5	172
A0A0A6YYC7;Q96JP5-2;Q96JP5;H3BTR0	E3 ubiquitin-protein ligase ZFP91	ZFP91-CNTF;ZFP91	32.0577	32.0516	32.1345	32.1199	32.2073	32.2013	31.9889	32.2181	Not signf.	0.48538	0.79482	0.0629916	0.396069	19	19	17	33.8	33.8	32.1	59.57	0	190.07	52805000000	417	A0A0A6YYC7;Q96JP5-2;Q96JP5;H3BTR0	174
A0A0A6YYH1;Q7Z6K5-2;Q7Z6K5	Arpin	C15orf38-AP3S2;ARPIN	31.1344	31.1774	31.4028	31.212	31.2848	31.1852	31.2406	31.1331	Not signf.	0.113439	0.944799	-0.0207205	-0.123506	18	18	15	38.6	38.6	34	43.881	0	323.31	110000000000	554	A0A0A6YYH1;Q7Z6K5-2;Q7Z6K5;H0YMP5;H0YL85;H0YL03;H0YMK0	176
A0A0A6YYI3;Q9NQ55-2;Q9NQ55;Q9NQ55-3;A8MV53	Suppressor of SWI4 1 homolog	PPAN-P2RY11;PPAN	33.5643	33.5718	33.8086	33.9342	33.7075	33.8982	33.827	33.7063	Not signf.	0.25941	0.834418	0.0650091	0.320629	37	37	0	67.5	67.5	0	58.199	0	323.31	118610000000	969	A0A0A6YYI3;Q9NQ55-2;Q9NQ55;Q9NQ55-3;A8MV53;C9J3W3;C9JHF7	177
A0A0A6YYJ8;Q96HJ9-2;Q9Y383-3	UPF0562 protein C7orf55;Putative RNA-binding protein Luc7-like 2	LUC7L2;C7orf55	34.529	34.6305	34.4935	34.6628	34.6679	34.6298	34.728	34.5796	Not signf.	0.686502	0.751761	0.0723867	0.47929	38	38	0	59.6	59.6	0	54.223	0	323.31	299690000000	1520	A0A0A6YYJ8;Q96HJ9-2;Q9Y383-3	178
A0A0A6YYL2;P0DMN0;P0DMM9;P0DMM9-3;P0DMM9-2	Sulfotransferase;Sulfotransferase 1A4;Sulfotransferase 1A3	SULT1A4;SULT1A3	31.8555	31.7208	31.6898	31.626	31.5091	31.429	31.6167	31.5999	Not signf.	1.52503	0.487831	-0.18433	-1.11666	16	16	10	75.1	75.1	45.5	34.779	0	135.45	32375000000	238	A0A0A6YYL2;P0DMN0;P0DMM9;P0DMM9-3;P0DMM9-2;H3BPL6;H3BNY7;H3BRT0	179
A0A0A6YYL4;P57737-3	Coronin;Coronin-7	CORO7-PAM16;CORO7	32.442	32.3526	32.4309	32.4153	32.304	32.4732	32.4378	32.4018	Not signf.	0.0507142	0.982335	-0.00600529	-0.0424283	55	55	7	61.8	61.8	7.4	114.16	0	323.31	171890000000	1150	A0A0A6YYL4;P57737-3;I3L167;E7EP81;I3L2Y6;I3L1M1;I3NI06;I3L426;I3L1G9;I3L0X8;I3L1U7;I3L0X9;I3L3T0;Q9Y3D7;I3L442;I3L359;I3L351;I3L258;I3L482;I3L0Z7;A0A0B4J298	180
A0A0B4J1R7;Q96B45	UPF0693 protein C10orf32	C10orf32-ASMT;C10orf32	29.8747	29.9083	29.8886	29.5691	30.3586	30.1713	29.4986	29.5971	Not signf.	0.163968	0.849107	0.0962257	0.294879	5	5	5	70.8	70.8	70.8	11.695	0	47.91	19396000000	151	A0A0B4J1R7;Q96B45	183
A0A0B4J1S3;O15392-5;O15392-4;O15392;H3BLT4;O15392-2;K7EMW2	Baculoviral IAP repeat-containing protein 5	BIRC5	31.0434	30.8472	30.8143	31.0026	30.8095	31.0434	30.7828	30.7903	Not signf.	0.360427	0.802515	-0.070322	-0.381577	8	8	8	56.3	56.3	56.3	16.389	0	258.39	14215000000	177	A0A0B4J1S3;O15392-5;O15392-4;O15392;H3BLT4;O15392-2;K7EMW2;O15392-7;O15392-6;O15392-3;K7EP76;K7ELG2	185
A0A0B4J1S8;Q9UBF8-2;Q9UBF8;Q9UBF8-3	Phosphatidylinositol 4-kinase beta	PI4KB	31.0289	30.9455	31.0226	30.9905	31.04	31.0785	30.9129	30.9607	Not signf.	0.00905992	0.998141	0.00113535	0.00799037	36	36	36	54.2	54.2	54.2	92.723	0	303.66	30554000000	534	A0A0B4J1S8;Q9UBF8-2;Q9UBF8;Q9UBF8-3;A0A0A0MSL0;H0YCW3;F8W860;A6PVV8;E9PL47;H0Y4F8	186
A0A0B4J1W0;O75448-2;O75448;F5GY88;F5H5K2;B4DDR8	Mediator of RNA polymerase II transcription subunit 24	MED24	31.2454	31.2181	31.1076	31.0506	31.1918	31.243	31.2079	31.3433	Not signf.	0.790635	0.715923	0.0910869	0.579701	35	35	28	42.5	42.5	34.7	113.01	0	320.69	41430000000	608	A0A0B4J1W0;O75448-2;O75448;F5GY88;F5H5K2;B4DDR8;E9PFL1;H0YEG1;F5H2D6;J3QRH9;F5H3E6;J3QLF8;J3KTL3;J3QLC0;J3KSU0;F5H0M2;J3KSL1	188
A0A0B4J1Z1;C9JAB2;Q16629-3;Q16629-2;Q16629-4;Q16629	Serine/arginine-rich splicing factor 7	SRSF7	35.6937	35.5713	35.5907	35.6385	35.5816	35.6481	35.7641	35.6769	Not signf.	0.419286	0.845101	0.0441256	0.300871	23	23	22	89.1	89.1	89.1	15.763	0	237.02	736660000000	1052	A0A0B4J1Z1;C9JAB2;Q16629-3;Q16629-2;Q16629-4;Q16629;F8WEA1	190
A0A0B4J291;Q8N8U2	Chromodomain Y-like protein 2	CDYL2	30.4005	30.2873	30.3508	30.2664	29.9923	30.1453	30.259	30.1782	Not signf.	1.54476	0.485694	-0.182549	-1.11538	18	18	18	49.1	49.1	49.1	56.557	0	117.11	11874000000	197	A0A0B4J291;Q8N8U2	194
A0A0B4J2A0;Q9UHJ6	Sedoheptulokinase	TRPV1;SHPK	30.0725	30.0101	29.648	29.7665	29.9896	29.9043	30.0279	29.8851	Not signf.	0.307899	0.80411	0.0774202	0.376071	22	22	22	56.3	56.3	56.3	51.504	0	198.9	33622000000	312	A0A0B4J2A0;Q9UHJ6	195
Q5W0H4;A0A0B4J2C3;P13693;J3KPG2;E9PJF7;P13693-2	Translationally-controlled tumor protein	TPT1	36.1698	36.2669	36.3849	36.3764	36.1818	36.3372	36.3693	36.3914	Not signf.	0.108578	0.945417	0.0204372	0.120533	17	17	15	57.4	57.4	53.7	21.525	0	323.31	1212800000000	1249	Q5W0H4;A0A0B4J2C3;P13693;J3KPG2;E9PJF7;P13693-2;H0YCX0;Q56UQ5	197
P0DPI2;A0A0B4J2D5;P0DPI2-2;A0A0B4J2D5-2;H7C2G3;H7C1F6;F2Z2Q0;A0A096LP12	NA	C21orf33	33.2927	33.5331	33.1125	33.2487	33.6651	33.615	33.4073	33.5504	Not signf.	1.34858	0.416459	0.2627	1.28821	14	14	14	71.6	71.6	71.6	28.17	0	323.31	132330000000	544	P0DPI2;A0A0B4J2D5;P0DPI2-2;A0A0B4J2D5-2;H7C2G3;H7C1F6;F2Z2Q0;A0A096LP12;A0A2R8Y6K9;A0A2R8YDR7	198
A0A0B4J2F2;P57059	Serine/threonine-protein kinase SIK1	LOC102724428;SIK1	30.0222	29.9109	30.1371	29.902	29.9304	29.7603	29.9886	30.0359	Not signf.	0.335616	0.816655	-0.0642304	-0.353479	17	16	16	30.8	29.8	29.8	84.929	0	60.167	4889800000	130	A0A0B4J2F2;P57059;A0A2R8Y6E4	199
G5E965;A0A3B3IRW5;A0A0B4J2F3;A0A3B3IT66;A0A3B3IST6;A0A3B3IRS5;A0A3B3IST0;Q9H334-7;Q9H334;Q9H334-4;A0A3B3IT14;A0A3B3IS87;H0Y882;C9J0F0;Q9H334-6;Q9H334-3;Q9H334-8;A0A3B3IUB6	Forkhead box protein P1	FOXP1	28.9239	28.9038	29.2502	29.5012	28.8978	28.9418	29.2142	29.6046	Not signf.	0.0315004	0.974004	0.0198107	0.0626143	16	12	12	39	32	32	63.217	0	323.31	9517400000	140	G5E965;A0A3B3IRW5;A0A0B4J2F3;A0A3B3IT66;A0A3B3IST6;A0A3B3IRS5;A0A3B3IST0;Q9H334-7;Q9H334;Q9H334-4;A0A3B3IT14;A0A3B3IS87;H0Y882;C9J0F0;Q9H334-6;Q9H334-3;Q9H334-8;A0A3B3IUB6;A0A3B3IT26;A0A087X2G3;A0A3B3IU08;A0A3B3IU15;C9J5T4;C9IYY1;A0A3B3ISA4;Q0PRL4;A0A0U1RQE0;A8MUV4;A0A0U1RQR8;A0A0U1RQY3;A0A0U1RQM2;A0A994J6W1;O15409-2;O15409;O15409-9;O15409-4;A0A994J6H2	200
A0A0B4J2G4;Q15345;Q15345-3;A0A087WTU1;A0A087X0S7	Leucine-rich repeat-containing protein 41	LRRC41	30.4843	30.6891	30.5148	30.374	30.6745	30.569	30.3508	30.3577	Not signf.	0.0976541	0.939472	-0.0275736	-0.135571	18	18	18	33.5	33.5	33.5	86.238	0	120.92	10958000000	291	A0A0B4J2G4;Q15345;Q15345-3;A0A087WTU1;A0A087X0S7;A0A087WTI9	201
A0A0C4DFM0;G3V5T0;G3V4T6;G3V267;A0A0A0MR33;O43708-2	Maleylacetoacetate isomerase	GSTZ1	31.7943	31.6075	31.9732	31.8514	31.769	31.8735	31.8145	31.8445	Not signf.	0.0859198	0.949428	0.0188046	0.104862	11	11	1	57.4	57.4	6	24.114	0	224.71	109240000000	355	A0A0C4DFM0;G3V5T0;G3V4T6;G3V267;A0A0A0MR33;O43708-2;G3V3B9;G3V5U6;G3V5G8;H0YJN8	202
A0A0C4DFM1;Q92544	Transmembrane 9 superfamily member 4	TM9SF4	31.585	31.835	31.4736	31.5732	31.6985	31.5443	31.4519	31.7238	Not signf.	0.0418229	0.975117	-0.0120778	-0.0602633	26	26	26	30.2	30.2	30.2	72.54	0	323.31	68055000000	609	A0A0C4DFM1;Q92544;F2Z2L1	203
A0A0C4DFM2;Q6ZN55-2;Q6ZN55	Zinc finger protein 574	ZNF574	30.051	29.7899	29.8119	29.7052	29.9527	29.8491	30.2086	29.9925	Not signf.	0.747828	0.630888	0.161235	0.78306	16	16	16	20.3	20.3	20.3	108.7	0	51.427	9937900000	111	A0A0C4DFM2;Q6ZN55-2;Q6ZN55;M0R133	204
A0A0C4DFM7;Q5TAX3;E9PKY2;E9PKX1	Terminal uridylyltransferase 4	ZCCHC11	30.6001	30.5941	30.5678	30.6555	30.4883	30.3663	30.5993	30.5455	Not signf.	1.0119	0.676885	-0.104517	-0.682023	46	42	42	31.1	29.8	29.8	185.25	0	323.31	25510000000	384	A0A0C4DFM7;Q5TAX3;E9PKY2;E9PKX1;Q5TAX3-2;H0YDJ1;H0YEE8;E9PRG2;X6R5G7;E9PQS7;E9PJN7	205
A0A0C4DFN3;Q99685;Q99685-2;A0A3B3ITT3;H7C4E0	Monoglyceride lipase	MGLL	28.5017	28.5184	28.5474	28.4948	28.5731	28.701	28.5202	28.8543	Not signf.	1.00112	0.600712	0.146586	0.835897	13	13	13	62.3	62.3	62.3	34.292	0	34.068	5011700000	117	A0A0C4DFN3;Q99685;Q99685-2;A0A3B3ITT3;H7C4E0;H7C5K5;C9JAM4	206
A0A0C4DFN5;Q6NUS6;A0A7P0TB57;A0A804G9W2;Q6NUS6-3;A0A7P0TA64;A0A7P0T8X6;Q6NUS6-2;Q6NUS6-5	Tectonic-3	TCTN3	27.6788	28.2562	27.6962	26.331	27.9734	27.7584	28.1315	27.8751	Not signf.	0.484693	0.593586	0.444018	0.859398	7	7	6	23.5	23.5	21.6	68.015	0	183.04	1719100000	39	A0A0C4DFN5;Q6NUS6;A0A7P0TB57;A0A804G9W2;Q6NUS6-3;A0A7P0TA64;A0A7P0T8X6;Q6NUS6-2;Q6NUS6-5;A0A7P0TA00;Q6NUS6-4	207
A0A590UJS9;A0A590UJ68;A0A590UJ18;A0A590UJ08;A0A590UJR5;A0A590UJC5;A0A590UKA8;A0A0C4DFT3;A0A590UJD9;Q12959-5;Q12959-3;Q12959-6;Q12959-4;Q12959;Q12959-7;Q12959-2;A0A590UJR4;A0A590UK48;A0A590UJX2;Q12959-8;Q12959-9;A0A590UJ29;A0A590UK81;A0A590UJ64;C9JUA9;E7EQD7;A0A590UJL2;A0A590UJ25;A0A590UK70	Disks large homolog 1	DLG1	32.638	32.5983	32.6683	32.6547	32.6092	32.4852	32.7154	32.5441	Not signf.	0.445638	0.826449	-0.0513058	-0.338448	44	44	1	64.7	64.7	4.5	93.602	0	323.31	149090000000	1146	A0A590UJS9;A0A590UJ68;A0A590UJ18;A0A590UJ08;A0A590UJR5;A0A590UJC5;A0A590UKA8;A0A0C4DFT3;A0A590UJD9;Q12959-5;Q12959-3;Q12959-6;Q12959-4;Q12959;Q12959-7;Q12959-2;A0A590UJR4;A0A590UK48;A0A590UJX2;Q12959-8;Q12959-9;A0A590UJ29;A0A590UK81;A0A590UJ64;C9JUA9;E7EQD7;A0A590UJL2;A0A590UJ25;A0A590UK70;B4E2H8;A0A590UK52;A0A590UJZ4;H7C166;A0A590UJ95;C9JN61;A0A590UJ86;C9JCP6;A8MUT6;H7C325;B5MCC5;Q15700-5;C9IYP1…	208
A0A0C4DFV0;Q9H469;X6RJB2;X6RGT4;X6RHD7	F-box/LRR-repeat protein 15	FBXL15	28.6758	28.3868	28.8227	28.7076	28.3571	28.8209	28.8315	28.8212	Not signf.	0.152422	0.884262	0.0594521	0.238606	11	11	11	50	50	50	32.543	0	24.4	4483900000	115	A0A0C4DFV0;Q9H469;X6RJB2;X6RGT4;X6RHD7;X6RCZ8	209
A0A0C4DFW2;Q9UK53-3;Q9UK53-4;Q9UK53-5;Q9UK53-2;Q9UK53;A0A087WXF7	Inhibitor of growth protein;Inhibitor of growth protein 1	ING1	29.734	29.5163	29.1387	29.6195	29.523	29.4998	29.1474	29.2662	Not signf.	0.397485	0.724937	-0.143045	-0.554249	6	6	6	18.7	18.7	18.7	46.78	0	146.11	9555900000	144	A0A0C4DFW2;Q9UK53-3;Q9UK53-4;Q9UK53-5;Q9UK53-2;Q9UK53;A0A087WXF7	211
A0A0C4DFX4;Q6ZRS2-3;Q6ZRS2-2;Q6ZRS2	Helicase SRCAP	SRCAP	30.4678	30.4056	30.4404	30.4605	30.5654	30.4485	30.4774	30.2592	Not signf.	0.0308863	0.983262	-0.00592279	-0.0356926	47	46	46	22.1	21.8	21.8	325.77	0	152.46	22406000000	530	A0A0C4DFX4;Q6ZRS2-3;Q6ZRS2-2;Q6ZRS2;A0A087X0E3;A0A994J4T5	212
A0A0C4DFY7;Q6UWW8;Q6UWW8-2	Carboxylic ester hydrolase;Carboxylesterase 3	CES3	29.7299	29.8221	29.8534	29.6194	29.4537	29.8221	29.7443	29.8026	Not signf.	0.198648	0.876663	-0.0505314	-0.252064	16	16	16	41.9	41.9	41.9	61.966	0	105.12	3829100000	117	A0A0C4DFY7;Q6UWW8;Q6UWW8-2;H3BUA3	213
A0A0C4DFZ2;P15289;P15289-2	Arylsulfatase A;Arylsulfatase A component B;Arylsulfatase A component C	ARSA	29.5468	29.8325	29.6324	29.7215	29.7558	29.6981	29.6176	29.7731	Not signf.	0.150843	0.925925	0.0278487	0.163316	15	15	15	43.2	43.2	43.2	53.806	0	162	33151000000	335	A0A0C4DFZ2;P15289;P15289-2;V9GYR0	215
A0A0C4DFZ9;Q58A45-2;Q58A45-3;Q58A45;Q58A45-4	PAB-dependent poly(A)-specific ribonuclease subunit PAN3	PAN3	27.9516	28.7153	28.497	28.472	28.2367	28.2722	28.3738	28.4361	Not signf.	0.184167	0.848531	-0.079247	-0.295356	17	17	17	36.5	36.5	36.5	75.972	0	109.9	7915900000	140	A0A0C4DFZ9;Q58A45-2;Q58A45-3;Q58A45;Q58A45-4	216
E7EW77;A0A0C4DG21;A0A7D9NKC8;F8WAL6;Q9NYB9-2;Q9NYB9-4;Q9NYB9;E7EP65;E9PEZ7;Q9NYB9-3	Abl interactor 2	ABI2	29.2096	29.3063	29.2107	29.3684	29.4291	29.2533	29.407	29.1994	Not signf.	0.294805	0.853886	0.0484056	0.287007	21	15	15	42.5	34.4	34.4	52.789	0	177.56	28135000000	316	E7EW77;A0A0C4DG21;A0A7D9NKC8;F8WAL6;Q9NYB9-2;Q9NYB9-4;Q9NYB9;E7EP65;E9PEZ7;Q9NYB9-3;H0Y6B5;H7C3Q7;F8WBL5;A0A0A0MQU9;F8WEB9;E7EUA1;F8WAU3;F8WCD7;F8WAZ8	217
A0A0C4DG89	NA	DDX46	29.6495	29.0866	29.7584	29.6113	29.5824	29.606	29.2194	29.3256	Not signf.	0.208251	0.826801	-0.0931215	-0.335303	82	2	2	66.3	3.1	3.1	117.46	0	276	9194900000	108	A0A0C4DG89	219
C9JQB1;C9J9V6;A0A0C4DG91;O75414;A0A2R8Y7V2;A0A2R8Y547	Nucleoside diphosphate kinase;Nucleoside diphosphate kinase 6	NME6	29.1194	28.9287	29.3852	29.3696	29.1886	29.4415	29.3749	29.3338	Not signf.	0.504623	0.704866	0.133985	0.60453	12	12	11	73.8	73.8	68.8	16.188	0	31.878	10513000000	182	C9JQB1;C9J9V6;A0A0C4DG91;O75414;A0A2R8Y7V2;A0A2R8Y547;C9J1J2;O75414-2;C9J867;F2Z2J2	220
A0A0C4DGA2;O75521-2;O75521	Enoyl-CoA delta isomerase 2, mitochondrial	ECI2	34.853	34.9067	34.8702	34.858	34.8994	35.0285	34.9564	35.1235	Not signf.	1.3944	0.589468	0.129937	0.86707	26	26	26	77.7	77.7	77.7	40.183	0	323.31	227280000000	944	A0A0C4DGA2;O75521-2;O75521;F1LLU7;F8WAW4;C9JB63;F8W6J1	221
A0A0C4DGA6;Q14527;Q14527-2	Helicase-like transcription factor	HLTF	34.6092	34.6395	34.6325	34.6712	34.4495	34.6216	34.6525	34.6728	Not signf.	0.31363	0.874735	-0.0390263	-0.255834	73	73	73	74.2	74.2	74.2	113.86	0	323.31	175390000000	1667	A0A0C4DGA6;Q14527;Q14527-2;H7C5K0	222
A0A0C4DGG9;Q14839-2;A0A2R8YFK9;A0A2R8Y212;A0A2R8Y521;Q14839;A0A2R8Y5J0;F5GWX5;A0A2R8YFD8;A0A2R8YDJ9;A0A2R8YD40;A0A2R8Y4X2;A0A2R8Y8C1;A0A2R8YDW2;A0A2R8YER1;A0A2R8Y445;A0A2R8Y5Z7;A0A2R8Y685	Chromodomain-helicase-DNA-binding protein 4	CHD4	36.1899	36.1978	36.2285	36.1937	36.2069	36.2307	36.2092	36.2733	Not signf.	0.766284	0.885735	0.0275478	0.233987	161	161	1	68.8	68.8	1.3	220.47	0	323.31	1282300000000	5946	A0A0C4DGG9;Q14839-2;A0A2R8YFK9;A0A2R8Y212;A0A2R8Y521;Q14839;A0A2R8Y5J0;F5GWX5;A0A2R8YFD8;A0A2R8YDJ9;A0A2R8YD40;A0A2R8Y4X2;A0A2R8Y8C1;A0A2R8YDW2;A0A2R8YER1;A0A2R8Y445;A0A2R8Y5Z7;A0A2R8Y685;A0A2R8Y8B3;A0A2R8Y7M9;A0A2R8Y7I0;A0A2R8Y5M9;A0A2R8YE38;F5H6N4;A0A2R8Y7X1;A0A2R8Y6G9;A0A2R8Y795;F5H596;K7ESA5	228
A0A0C4DGH0;Q5ZPR3-4;Q5ZPR3;Q5ZPR3-3;H0YL10;Q5ZPR3-2;H0YK40;H0YK59	CD276 antigen	CD276	29.6409	29.5005	29.3981	29.6312	29.8211	29.658	29.7265	30.0537	Not signf.	1.40143	0.407518	0.27217	1.33448	12	12	12	36.9	36.9	36.9	41.767	0	323.31	30406000000	259	A0A0C4DGH0;Q5ZPR3-4;Q5ZPR3;Q5ZPR3-3;H0YL10;Q5ZPR3-2;H0YK40;H0YK59;H0YLT8;H0YN85;H0YN29	229
A0A0C4DGH3;Q9Y6R0;M0QXQ4;M0QYC2	Numb-like protein	NUMBL	29.5204	29.2231	29.6136	29.3128	29.1618	29.3066	29.5056	29.4079	Not signf.	0.252773	0.828629	-0.0720339	-0.332875	18	14	14	33.3	28.2	28.2	60.812	0	50.82	12813000000	148	A0A0C4DGH3;Q9Y6R0;M0QXQ4;M0QYC2;M0QZV7;M0R0Q4	230
A0A0C4DGP0;Q9UKF7-2;Q9UKF7	Cytoplasmic phosphatidylinositol transfer protein 1	PITPNC1	29.8276	29.8172	29.8605	29.8727	29.4589	29.5925	29.8273	29.4855	Not signf.	1.61111	0.398432	-0.253439	-1.37061	14	14	14	60.4	60.4	60.4	31.768	0	54.334	6102800000	91	A0A0C4DGP0;Q9UKF7-2;Q9UKF7;J3QRS7;J3QS95	231
A0A0C4DGQ8;Q6IAN0;J3KRS1	Dehydrogenase/reductase SDR family member 7B	DHRS7B	30.4611	30.6504	30.4631	30.2604	30.5046	30.3522	29.8351	30.6107	Not signf.	0.293561	0.762099	-0.1331	-0.459825	13	13	13	43.2	43.2	43.2	33.524	0	60.563	14047000000	218	A0A0C4DGQ8;Q6IAN0;J3KRS1;J3QKT1;J3QLK1;J3QLJ8	233
A0A0C4DGS1;P39656-3;P39656;P39656-2	Dolichyl-diphosphooligosaccharide--protein glycosyltransferase 48 kDa subunit	DDOST	34.1989	34.2478	34.184	34.2299	34.3065	34.1934	34.3727	34.468	Not signf.	1.04359	0.643751	0.119954	0.752002	25	25	25	67.4	67.4	67.4	48.799	0	323.31	529790000000	1711	A0A0C4DGS1;P39656-3;P39656;P39656-2;U3KQ84	234
A0A0C4DGU2;Q9Y4U1	Methylmalonic aciduria and homocystinuria type C protein	MMACHC	29.8578	29.8588	30.0461	29.9929	29.812	30.0683	29.8913	29.8884	Not signf.	0.123759	0.936931	-0.0239291	-0.138851	13	13	13	67.1	67.1	67.1	25.331	0	62.85	7557600000	151	A0A0C4DGU2;Q9Y4U1	235
A0A0D9SEI0;Q9P0P8	Uncharacterized protein C6orf203	C6orf203	28.8572	28.8861	29.0365	28.8905	28.7571	28.7737	29.1625	28.9125	Not signf.	0.0555491	0.962267	-0.0160832	-0.0796021	5	5	5	20.4	20.4	20.4	28.457	0	27.239	7111200000	100	A0A0D9SEI0;Q9P0P8	241
A0A0D9SEJ5;F5GY05;Q96EK7;Q96EK7-2	Constitutive coactivator of peroxisome proliferator-activated receptor gamma	FAM120B	29.6007	29.4944	29.7283	29.6912	29.6367	29.5382	29.4852	29.5767	Not signf.	0.523891	0.780997	-0.0694652	-0.431056	26	26	26	38.5	38.5	38.5	105.19	0	141.65	19353000000	337	A0A0D9SEJ5;F5GY05;Q96EK7;Q96EK7-2;Q96EK7-3	242
A0A804HJX9;A0A0D9SER1;Q9NZC7-2;Q9NZC7	WW domain-containing oxidoreductase	WWOX	27.2329	28.3253	27.6853	27.8943	27.8454	28.3368	28.0121	28.4761	Not signf.	0.688782	0.520774	0.38311	1.03729	13	13	13	49.6	49.6	49.6	41.485	0	63.245	15564000000	162	A0A804HJX9;A0A0D9SER1;Q9NZC7-2;Q9NZC7;A0A087WZG5;Q9NZC7-3;Q9NZC7-5;F5H3R5;Q9NZC7-7;Q9NZC7-6	243
A0A0D9SFR6;Q86XP1-5;Q86XP1-3;Q86XP1-2;Q86XP1	Diacylglycerol kinase eta	DGKH	28.0981	27.7473	27.7641	27.927	27.6811	28.0738	27.2792	28.2309	Not signf.	0.110013	0.900558	-0.067894	-0.206787	8	7	7	11.4	9.3	9.3	114.09	0	36.071	3752100000	33	A0A0D9SFR6;Q86XP1-5;Q86XP1-3;Q86XP1-2;Q86XP1;A0A0D9SF65	252
A0A0D9SGH0;A0A7I2V2B0;Q92581-3;Q92581;A0A1B0GV11;Q92581-1	Sodium/hydrogen exchanger 6	SLC9A6	29.1915	29.1847	29.3921	29.1992	28.8513	29.7984	29.1183	29.276	Not signf.	0.0320626	0.974094	0.0191498	0.0626577	6	6	6	14.7	14.7	14.7	75.839	0	23.769	7627000000	65	A0A0D9SGH0;A0A7I2V2B0;Q92581-3;Q92581;A0A1B0GV11;Q92581-1;A0A0D9SFM4;A0A6Q8PFS7;A0A6Q8PGY5	254
A0A0D9SGJ6;J3KQV8;O43426;J3KPK1;C9JFZ1;O43426-4;O43426-2	Synaptojanin-1	SYNJ1	31.0238	30.7444	31.0286	31.0716	30.9883	31.0178	31.0464	30.9572	Not signf.	0.177744	0.907226	0.0353384	0.199176	41	40	40	39.8	39.3	39.3	168.16	0	172.81	18743000000	329	A0A0D9SGJ6;J3KQV8;O43426;J3KPK1;C9JFZ1;O43426-4;O43426-2;C9JW66;O43426-5;C9J1Z6;H7BZ56;H7BZC2	256
A0A0D9SGJ8;Q2TAK8-3;J3KNX4;Q2TAK8;Q2TAK8-2	PWWP domain-containing protein MUM1	MUM1	27.2081	27.6014	27.3068	27.7247	27.5482	26.954	27.1556	27.4782	Not signf.	0.423607	0.694366	-0.176269	-0.618879	9	9	9	23.2	23.2	23.2	80.83	0	11.636	1617100000	42	A0A0D9SGJ8;Q2TAK8-3;J3KNX4;Q2TAK8;Q2TAK8-2;K7EP97	257
Q5RIP0;A0A0G2JIF0;A0A0G2JH50;A2BF26;A0A140T9S7;A0A140T9Q4;A0A140TA19;A0A1W2PS56	NA	HLA-Cw;HLA-C	33.4036	32.9893	33.3256	33.1563	33.2033	33.1982	33.5457	33.1151	Not signf.	0.132889	0.906371	0.0468388	0.201186	22	17	8	59.3	48.1	20.5	40.912	0	140.14	71887000000	372	Q5RIP0;A0A0G2JIF0;A0A0G2JH50;A2BF26;A0A140T9S7;A0A140T9Q4;A0A140TA19;A0A1W2PS56;A0A0G2JKJ1;A0A140TA03	258
A0A0G2JIS2;Q96KQ7-2;Q96KQ7;A0A0G2JRR0;A0A0G2JRN8	Histone-lysine N-methyltransferase EHMT2	EHMT2	32.621	32.5495	32.6088	32.5151	32.5811	32.5979	32.6516	32.6946	Not signf.	0.796542	0.782612	0.0577106	0.424433	40	40	1	44.4	44.4	2.3	129.03	0	323.31	75715000000	753	A0A0G2JIS2;Q96KQ7-2;Q96KQ7;A0A0G2JRR0;A0A0G2JRN8;H0Y4K5;Q96KQ7-3	262
A0A0G2JIW1;P0DMV9;P0DMV8;P0DMV8-2;V9GZ37	Heat shock 70 kDa protein 1B;Heat shock 70 kDa protein 1A	HSPA1B;HSPA1A	38.5571	38.5747	38.5748	38.5283	38.6594	38.6534	38.7	38.6622	Not signf.	3.44522	0.554399	0.110022	0.954673	72	60	40	90	84	61.5	70.108	0	323.31	3864500000000	5215	A0A0G2JIW1;P0DMV9;P0DMV8;P0DMV8-2;V9GZ37	263
A0A0G2JJ26;A0A140T9R9;Q9H633-3;Q9H633;Q9H633-4;A0A0G2JJY3;A0A0G2JIT5;A0A0G2JJ52;A0A140TA46;A0A096LP39;Q9H633-2	Ribonuclease P protein subunit p21	RPP21;TRIM39-RPP21	27.0363	27.3461	27.2754	27.3613	27.166	27.4151	27.5083	27.5407	Not signf.	0.645268	0.661986	0.152749	0.71607	4	4	4	36.4	36.4	36.4	17.57	0	29.248	2342400000	49	A0A0G2JJ26;A0A140T9R9;Q9H633-3;Q9H633;Q9H633-4;A0A0G2JJY3;A0A0G2JIT5;A0A0G2JJ52;A0A140TA46;A0A096LP39;Q9H633-2;A0A0G2JHI3;A0A0G2JKY0	264
A0A0G2JJD3;O95870;O95870-2	Abhydrolase domain-containing protein 16A	ABHD16A	31.6143	31.4648	31.3423	31.6998	31.588	31.7278	31.6119	31.451	Not signf.	0.272766	0.832688	0.0643783	0.325949	28	28	28	48.6	48.6	48.6	67.518	0	162.47	31260000000	437	A0A0G2JJD3;O95870;O95870-2;A0A0G2JI89;F2Z3H2;F2Z3G6	266
B4E0K6;A0A0G2JL52;B7ZL25	NA	VARS2	29.9596	29.9875	30.1432	29.8879	29.9669	29.913	29.8459	30.0285	Not signf.	0.365108	0.826695	-0.0559797	-0.336447	33	33	2	42	42	2.2	118.5	0	210.77	27533000000	445	B4E0K6;A0A0G2JL52;B7ZL25	268
A0A3B3IT55;A0A0G2JNB1;A0A0G2JNT7;Q7Z3B3;A0A0G2JQF4;A0A1W2PRB5;A0A0J9YVS1;A0A0G2JQF5;A0A1W2PPV8;I3L233;A0A1W2PQT4	KAT8 regulatory NSL complex subunit 1	KANSL1	29.8846	29.8907	29.9473	29.673	30.0641	29.8795	30.0222	29.8137	Not signf.	0.525287	0.73656	0.095983	0.520767	33	33	33	48.5	48.5	48.5	116.38	0	140.3	15798000000	234	A0A3B3IT55;A0A0G2JNB1;A0A0G2JNT7;Q7Z3B3;A0A0G2JQF4;A0A1W2PRB5;A0A0J9YVS1;A0A0G2JQF5;A0A1W2PPV8;I3L233;A0A1W2PQT4;Q7Z3B3-2;A0A1W2PRR3;Q7Z3B3-4;A0A1W2PRA9;A0A1W2PS83;I3L243;A0A0G2JRW7	272
A0A0G2JNR6;Q9Y5P8;A0A0G2JN52	Serine/threonine-protein phosphatase 2A regulatory subunit B subunit beta	PPP2R3B	27.8453	27.6521	27.7965	27.6855	27.8332	27.9104	28.1469	27.7017	Not signf.	0.718674	0.64381	0.153162	0.75092	13	11	8	29.7	27	20.7	65.088	0	77.527	1512300000	60	A0A0G2JNR6;Q9Y5P8;A0A0G2JN52;Q9Y5P8-2	274
A0A0G2JNW7;Q9Y666;A0A0U1RR18;A0A0G2JQE3;H0YB78	Solute carrier family 12 member 7	SLC12A7	30.7186	30.7567	30.6845	30.8093	30.7137	30.9514	30.7742	30.846	Not signf.	0.658659	0.742499	0.0790696	0.501475	32	32	32	34.3	34.3	34.3	119.13	0	323.31	63218000000	737	A0A0G2JNW7;Q9Y666;A0A0U1RR18;A0A0G2JQE3;H0YB78;Q9Y666-2	276
E9PIR1;A0A0G2JRG8;A0A0G2JNY3;Q6ZUM4;E9PNX6;E9PNT2;A0A8I5KVA8;Q6ZUM4-2;Q6ZUM4-3;A0A0C4DGE6	Rho GTPase-activating protein 27	ARHGAP27	28.4217	28.7068	28.5223	28.3002	28.321	28.1989	28.2652	28.1522	Not signf.	1.45316	0.416333	-0.253439	-1.30904	10	10	10	12	12	12	96.1	0	5.4263	2483400000	34	E9PIR1;A0A0G2JRG8;A0A0G2JNY3;Q6ZUM4;E9PNX6;E9PNT2;A0A8I5KVA8;Q6ZUM4-2;Q6ZUM4-3;A0A0C4DGE6;A0A0G2JRC1;A0A0G2JP16;Q6ZUM4-4	277
A0A0G2JPP5;Q14160-3;A0A0G2JNZ2;A0A669KB89;Q14160;A0A0G2JMS7;Q14160-2	Protein scribble homolog	SCRIB	33.7493	33.754	33.7207	33.7261	33.9108	33.8415	33.7882	33.7992	Not signf.	1.81733	0.642756	0.0974064	0.755149	102	102	92	73.1	73.1	67.3	177.72	0	323.31	355340000000	2314	A0A0G2JPP5;Q14160-3;A0A0G2JNZ2;A0A669KB89;Q14160;A0A0G2JMS7;Q14160-2;H0YCG0;A0A669KAX5	279
A0A140TA49;A0A140TA44;A0A140TA32;A0A0G2JPR0;P0C0L4-2;P0C0L4;F5GXS0;A0A140TA29;A0A0G2JL54;P0C0L5;A0A8V8TLP6	Complement C4-A;Complement C4 beta chain;Complement C4-A alpha chain;C4a anaphylatoxin;C4b-A;C4d-A;Complement C4 gamma chain;Complement C4-B;Complement C4 beta chain;Complement C4-B alpha chain;C4a anaphylatoxin;C4b-B;C4d-B;Complement C4 gamma chain	C4A;C4B	28.062	28.0583	27.5804	27.9063	28.0949	27.6406	27.4686	27.7287	Not signf.	0.432032	0.698409	-0.168572	-0.615452	13	6	6	10.8	7.1	7.1	187.79	0	31.714	3389600000	46	A0A140TA49;A0A140TA44;A0A140TA32;A0A0G2JPR0;P0C0L4-2;P0C0L4;F5GXS0;A0A140TA29;A0A0G2JL54;P0C0L5;A0A8V8TLP6;A0A3B3ISA6	280
A0A0G2JPT5;O75943-2;O75943;A0A0G2JP78;O75943-4;A0A0G2JNH5;O75943-3	Cell cycle checkpoint protein RAD17	RAD17	29.4781	29.3374	29.2135	29.4632	29.4315	29.4819	29.3548	29.5149	Not signf.	0.462245	0.782032	0.0727386	0.425441	22	22	22	44.5	44.5	44.5	77.097	0	89.756	14874000000	312	A0A0G2JPT5;O75943-2;O75943;A0A0G2JP78;O75943-4;A0A0G2JNH5;O75943-3;D6RAW6;H0Y9J8;H0Y9T7;A0A0G2JP31	281
A0A0G2JPW5;Q96RT8;A0A0G2JQX1;A0A0G2JSA7;A0A087X1Z1;Q96RT8-2	Gamma-tubulin complex component 5	TUBGCP5	29.1934	29.1179	29.0585	29.3946	29.1614	29.1758	29.1881	29.4185	Not signf.	0.183994	0.889425	0.0448608	0.229636	29	29	29	36.5	36.5	36.5	118.33	0	79.047	9586900000	184	A0A0G2JPW5;Q96RT8;A0A0G2JQX1;A0A0G2JSA7;A0A087X1Z1;Q96RT8-2;A0A0G2JR45;A0A0G2JRG1;A0A0G2JQI0;A0A0G2JQK2;A0A087WVL9;A0A0G2JQK7;A0A087X006	282
E9PJ24;B7ZM65;F8WEF5;A0A0J9YYB5;A0A0J9YWD5;Q9P1Y6-3;Q9P1Y6;A0A0J9YX88;Q9P1Y6-2	PHD and RING finger domain-containing protein 1	PHRF1	29.2884	29.3485	28.8973	29.4155	29.47	29.5409	29.2092	29.2796	Not signf.	0.438724	0.718378	0.137503	0.572781	18	18	18	17.8	17.8	17.8	178.22	0	34.335	7597200000	178	E9PJ24;B7ZM65;F8WEF5;A0A0J9YYB5;A0A0J9YWD5;Q9P1Y6-3;Q9P1Y6;A0A0J9YX88;Q9P1Y6-2	287
A0A0J9YXF2;Q15165-1;Q15165;G3XAK4	Serum paraoxonase/arylesterase 2	PON2	34.4379	34.5043	34.318	34.3118	34.3549	34.4902	34.595	34.5346	Not signf.	0.705044	0.713243	0.10067	0.594189	22	22	4	86.1	86.1	14.7	41.527	0	323.31	323610000000	1357	A0A0J9YXF2;Q15165-1;Q15165;G3XAK4;A0A0J9YXU7;A0A0J9YYJ1;A0A0J9YYF3;A0A2Q2SAK4;A0A0J9YYF0;A0A0J9YXM1	291
A0A0J9YXM6;Q562E7;Q562E7-4	WD repeat-containing protein 81	WDR81	31.042	30.8547	30.8952	30.8373	30.8369	30.9489	31.0791	31.0228	Not signf.	0.407347	0.8031	0.0646338	0.380206	53	53	52	40.2	40.2	39.7	211.57	0	290.22	38675000000	501	A0A0J9YXM6;Q562E7;Q562E7-4;Q562E7-3;Q562E7-6;Q562E7-5;E9PDG3;Q562E7-2;I3L1G2	294
A0A0R4J2E8;P43243;D6REM6	Matrin-3	MATR3	37.021	37.0952	37.0068	36.9599	37.0791	37.0376	37.0403	37.0475	Not signf.	0.463214	0.885877	0.0304098	0.234607	86	86	0	72.8	72.8	0	94.622	0	323.31	2311900000000	4574	A0A0R4J2E8;P43243;D6REM6	298
A0A0R4J2F3;P0DPB6	NA	NA	32.1917	32.223	32.2175	32.3521	31.8806	32.0818	32.0846	32.1641	Not signf.	1.47565	0.485171	-0.193287	-1.13448	9	9	9	75	75	75	13.262	0	323.31	61890000000	374	A0A0R4J2F3;P0DPB6	300
A0A0S2Z377;E5RK69	Annexin	ANXA6	31.1281	30.6805	30.2116	30.4009	30.6132	30.6324	30.6135	30.5767	Not signf.	0.0061001	0.997412	0.00363445	0.0121372	78	5	5	86.8	6.3	6.3	75.276	0	144.84	18464000000	151	A0A0S2Z377;E5RK69	301
A0A994J4Y3;A9Z1X7;A0A994J7H1;A0A994J7V4;A0A0S2Z4Z6;Q8IYB3-2;Q8IYB3;M0R088	Serine/arginine repetitive matrix protein 1	SRRM1	32.6301	32.7991	32.5295	32.3884	32.8296	32.607	32.6949	32.6393	Not signf.	0.484716	0.731491	0.105921	0.531221	21	21	21	22.9	22.9	22.9	102.2	0	323.31	114420000000	673	A0A994J4Y3;A9Z1X7;A0A994J7H1;A0A994J7V4;A0A0S2Z4Z6;Q8IYB3-2;Q8IYB3;M0R088;M0QXG5;M0R1E7	303
A0A0S2Z5C6;O14772;O14772-2	Fucose-1-phosphate guanylyltransferase	FPGT	31.0156	31.1237	31.1576	31.0907	31.1217	31.0478	31.1707	31.2578	Not signf.	0.439366	0.823298	0.0525818	0.342562	27	27	22	66.3	66.3	55.1	66.598	0	198.33	19740000000	401	A0A0S2Z5C6;O14772;O14772-2;E9PKE1;O14772-3;E9PK10;E9PMK0;E9PMM4;H0YDF0	304
A0A0U1RQE4;A0A494C1M0;Q5HYK7-2;Q5HYK7-3;Q5HYK7;Q5HYK7-5;Q5HYK7-4	SH3 domain-containing protein 19	SH3D19	28.8101	28.9991	28.918	28.7549	28.6442	28.7671	28.9469	28.8789	Not signf.	0.29847	0.83052	-0.0612135	-0.32924	20	20	20	27.1	27.1	27.1	114.8	0	23.249	7460600000	123	A0A0U1RQE4;A0A494C1M0;Q5HYK7-2;Q5HYK7-3;Q5HYK7;Q5HYK7-5;Q5HYK7-4;A0A0U1RQN2	305
A0A0U1RQI9;Q9UPU5	Ubiquitin carboxyl-terminal hydrolase 24	USP24	33.3688	33.3526	33.4214	33.2363	33.3444	33.4924	33.3936	33.2982	Not signf.	0.270098	0.884696	0.0373392	0.237785	110	110	110	55.8	55.8	55.8	294.02	0	323.31	140000000000	1944	A0A0U1RQI9;Q9UPU5	306
U3KQA5;A0A0U1RQT7;Q8IXA3;A0A0U1RQY7;U3KQB3;Q9HCP0-2;Q9HCP0	Casein kinase I isoform gamma-1	hCG_2004507;CSNK1G1	28.0339	28.2711	28.2939	28.1437	28.2684	28.4192	28.2697	28.1648	Not signf.	0.552594	0.733932	0.0948973	0.527324	21	7	5	51.2	29.4	19.2	48.586	0	36.436	5671200000	128	U3KQA5;A0A0U1RQT7;Q8IXA3;A0A0U1RQY7;U3KQB3;Q9HCP0-2;Q9HCP0;A0A0U1RR14;A0A0U1RQK2;A0A0U1RQH9;A0A0U1RQK6;A0A0U1RRH5;A0A0U1RQG9;A0A0U1RR31	308
A0A0U1RR06;Q9Y484;Q9Y484-3;Q9Y484-2;A0A0U1RQR1;H0Y329;C9J5L0;C9J471;G8JLI5;C9JYH8;C9J7Q8;C9JUS5;C9JBX7;C9JE01;C9J0A8;A0A0U1RQG6;A0A0U1RQM7	WD repeat domain phosphoinositide-interacting protein 4	WDR45	29.1062	29.2581	29.4262	29.4706	29.3314	29.5302	29.4188	29.2733	Not signf.	0.306705	0.811972	0.0731683	0.36515	14	14	11	50.9	50.9	42.8	38.371	0	28.753	12141000000	215	A0A0U1RR06;Q9Y484;Q9Y484-3;Q9Y484-2;A0A0U1RQR1;H0Y329;C9J5L0;C9J471;G8JLI5;C9JYH8;C9J7Q8;C9JUS5;C9JBX7;C9JE01;C9J0A8;A0A0U1RQG6;A0A0U1RQM7;C9JVT3;A0A0U1RQS7;A0A0U1RR42;A0A0U1RRJ9;A0A0U1RRJ2;A0A0U1RQJ7;H7C5B4;H7C4N7	310
A0A7I2RAZ6;A0A0U1RR27;Q7Z401;Q7Z401-2;H3BTW5	C-myc promoter-binding protein	DENND4A	29.0751	29.0107	29.3273	29.0305	29.1427	29.1808	29.0399	29.2099	Not signf.	0.150509	0.918272	0.0324078	0.177842	39	38	38	31.1	30.5	30.5	213.77	0	277.51	11195000000	243	A0A7I2RAZ6;A0A0U1RR27;Q7Z401;Q7Z401-2;H3BTW5	313
A0A0U1RRA6;B5MCU0;B5MCG9;Q9Y2K5;H0YIX9;H7C0E9;Q9Y2K5-2	R3H domain-containing protein 2	R3HDM2	26.9074	26.8717	26.8624	26.9382	27.1608	27.1994	26.8979	27.5116	Not signf.	1.24023	0.418559	0.297482	1.31106	10	9	9	16.9	14.5	14.5	105.91	0	32.785	1461300000	33	A0A0U1RRA6;B5MCU0;B5MCG9;Q9Y2K5;H0YIX9;H7C0E9;Q9Y2K5-2;Q9Y2K5-3;V9GYY9	314
A0A0U1RRB6;Q9Y2D4;J3QT38;Q9Y2D4-2	Exocyst complex component 6B	EXOC6B	30.5756	30.5853	30.7078	30.5561	30.4287	30.4913	30.7026	30.6773	Not signf.	0.157441	0.919076	-0.0311842	-0.177157	42	42	40	68.2	68.2	66.3	94.685	0	323.31	93441000000	908	A0A0U1RRB6;Q9Y2D4;J3QT38;Q9Y2D4-2;F8W6R7	315
A0A0U1RRK1;A0A286YF11;Q9BPX6;Q9BPX6-3;Q9BPX6-5;Q9BPX6-4;Q9BPX6-2;E9PQV6	Calcium uptake protein 1, mitochondrial	MICU1	32.6236	32.5409	32.5431	32.5331	32.5007	32.6184	32.6935	32.643	Not signf.	0.541272	0.809439	0.0537214	0.367851	30	30	30	61.5	61.5	61.5	54.927	0	323.31	110790000000	853	A0A0U1RRK1;A0A286YF11;Q9BPX6;Q9BPX6-3;Q9BPX6-5;Q9BPX6-4;Q9BPX6-2;E9PQV6;S4R3W3;S4R3V1;S4R3D7	318
A0A0U1RRL5;P32519;P32519-2	ETS-related transcription factor Elf-1	ELF1	28.227	28.266	28.0061	27.9829	27.961	28.2113	28.2224	28.2993	Not signf.	0.202059	0.872208	0.0529938	0.260003	10	8	8	30.9	27.2	27.2	67.052	0	96.651	5389500000	120	A0A0U1RRL5;P32519;P32519-2	319
A0A0U1RRL8;Q8TB22;Q8TB22-2;Q8TB22-3;Q8TB22-4	Spermatogenesis-associated protein 20	SPATA20	30.2175	30.2787	30.1878	30.3115	29.8218	30.0792	30.1866	30.0238	Not signf.	1.45471	0.44246	-0.221052	-1.21749	34	34	34	62.5	62.5	62.5	88.051	0	323.31	53984000000	575	A0A0U1RRL8;Q8TB22;Q8TB22-2;Q8TB22-3;Q8TB22-4;H0Y9M1;H0Y9W3	320
A0A0U1RRM4;P26599-1;P26599-2;P26599;A0A7I2V621;A6NLN1;A0A0D9SF20;A0A7I2V4H6;A0A6Q8PEX4	Polypyrimidine tract-binding protein 1	PTBP1	37.4601	37.5023	37.4389	37.5163	37.3694	37.4858	37.5239	37.5046	Not signf.	0.0782266	0.974893	-0.00850391	-0.061121	40	40	36	73.8	73.8	71.8	62.463	0	323.31	2918300000000	4212	A0A0U1RRM4;P26599-1;P26599-2;P26599;A0A7I2V621;A6NLN1;A0A0D9SF20;A0A7I2V4H6;A0A6Q8PEX4;K7EKJ7;K7EK45;K7ELW5;K7ES59;A0A087WUW5;A0A087WU68	321
A0A0X1KG75;Q53SF7;Q53SF7-2;Q53SF7-3;A0A0D9SG04	Cordon-bleu protein-like 1	COBLL1	33.7386	33.87	33.6751	33.6998	33.804	33.8018	33.5967	33.6366	Not signf.	0.2061	0.899186	-0.0361319	-0.213066	41	41	37	54.3	54.3	49.2	128.61	0	197.75	129430000000	449	A0A0X1KG75;Q53SF7;Q53SF7-2;Q53SF7-3;A0A0D9SG04;A0A0B4J1Z0;C9J8C4;C9JAU3;C9J5Y6;C9JWZ0;A0A7P0TAB9;F8WEK0;A0A7P0TAY7;A0A7P0T9X3	322
A0A140T8Y0;A0A140TA35;Q5ST30;Q5ST30-4;A0A140TA40;A0A0A0MTG1;Q5ST30-3	Valine--tRNA ligase, mitochondrial	VARS2	26.4367	26.5836	26.6328	26.6918	26.3791	26.6795	26.7515	26.5831	Not signf.	0.0429583	0.975023	0.0120292	0.0609132	33	3	1	42.3	3.3	1.1	118.46	0	23.72	942390000	42	A0A140T8Y0;A0A140TA35;Q5ST30;Q5ST30-4;A0A140TA40;A0A0A0MTG1;Q5ST30-3;B7ZCJ6;Q5ST30-2;A2ABL6	325
Q53Z42;A0A140T9I0;A0A140T9X5;A0A140T913;A0A140T955;A0A140T933;A0A1W2PRT9	NA	HLA-A	33.7337	33.6225	33.7327	33.7402	33.8556	33.7998	33.9515	33.726	Not signf.	1.20026	0.6139	0.125954	0.810954	31	31	1	75.3	75.3	6.8	40.921	0	323.31	295150000000	860	Q53Z42;A0A140T9I0;A0A140T9X5;A0A140T913;A0A140T955;A0A140T933;A0A1W2PRT9	329
A0A140T9T7;Q03518;Q03518-2;A0A8V8TNH0;A0A8V8TN61;A0A2R8Y4Y0;A0A8V8TM76	Antigen peptide transporter 1	TAP1	32.0493	32.126	32.2346	32.0468	32.0641	32.0654	32.2054	32.2104	Not signf.	0.138509	0.937536	0.0221338	0.137926	16	16	16	32.9	32.9	32.9	87.175	0	323.31	42371000000	430	A0A140T9T7;Q03518;Q03518-2;A0A8V8TNH0;A0A8V8TN61;A0A2R8Y4Y0;A0A8V8TM76;A0A8V8TLN3;A0A8V8TLQ7	332
A0A140TA86;Q5XKP0;K7EIR2;A0A140TA84	Protein QIL1	QIL1;C19orf70	29.1844	29.3109	28.7247	28.9436	28.5485	29.6768	29.1475	28.9307	Not signf.	0.0454364	0.954295	0.0350237	0.094914	4	4	4	57.1	57.1	57.1	15.436	0	68.588	9422600000	126	A0A140TA86;Q5XKP0;K7EIR2;A0A140TA84	333
Q8TEK8;A0A1B0GTG4;Q8WWW0-2;Q8WWW0;A0A075B763;Q8WWW0-3	Ras association domain-containing protein 5	FLJ00186;RASSF5	28.2437	27.9684	28.5287	28.0387	28.5167	28.4742	28.2302	28.3151	Not signf.	0.633386	0.632331	0.189172	0.780098	5	5	5	37.3	37.3	37.3	20.905	0	24.879	2506900000	86	Q8TEK8;A0A1B0GTG4;Q8WWW0-2;Q8WWW0;A0A075B763;Q8WWW0-3	334
A0A1B0GWJ0;A0A1B0GTJ7;A0A7P0T9A7;A0A7P0Z472;P30566;A0A7P0T8E4;A0A096LNY6;A0A0A6YY92;A0A1B0GTG9;P30566-2;A0A1B0GWF8;A0A096LNY5;A0A096LP92	Adenylosuccinate lyase	ADSL	34.8729	34.8395	34.8717	34.8961	34.846	34.7864	34.8579	34.8643	Not signf.	0.720379	0.872278	-0.0314178	-0.259042	50	50	50	88.1	88.1	88.1	54.465	0	323.31	669060000000	2195	A0A1B0GWJ0;A0A1B0GTJ7;A0A7P0T9A7;A0A7P0Z472;P30566;A0A7P0T8E4;A0A096LNY6;A0A0A6YY92;A0A1B0GTG9;P30566-2;A0A1B0GWF8;A0A096LNY5;A0A096LP92;A0A096LPA2;A0A096LNY4;B4DEP1;A0A096LP72;A0A096LP76;A0A1W2PRX2;V9GY96;A0A096LNT0	336
A0A3F2YNW7;A0A6Q8NVI4;A0A1B0GTJ8;Q8NFD5;Q8NFD5-2;Q8NFD5-3;H0Y7H8;A0A1B0GWJ2;A0A8J9GB59;A0A1B0GVK1;A0A1B0GV63	AT-rich interactive domain-containing protein 1B	ARID1B	31.1894	31.1689	31.2155	31.2433	31.1954	31.2184	31.1544	31.1396	Not signf.	0.517865	0.895213	-0.0273356	-0.219928	54	50	2	33.4	32.4	2.4	245.48	0	323.31	68291000000	780	A0A3F2YNW7;A0A6Q8NVI4;A0A1B0GTJ8;Q8NFD5;Q8NFD5-2;Q8NFD5-3;H0Y7H8;A0A1B0GWJ2;A0A8J9GB59;A0A1B0GVK1;A0A1B0GV63;A0A1B0GTI6;H0Y2R3;H0Y3S9;A0A1B0GU09;A0A1B0GUC6;A0A1B0GV92;A0A1B0GVH0;A0A1B0GUG2;A0A1B0GU65;Q9Y651	337
A0A1B0GTL5	NA	NA	31.252	31.3781	31.1938	31.2342	31.2866	31.3805	31.4039	31.4509	Not signf.	1.15468	0.640414	0.115913	0.759233	32	32	4	35.5	35.5	8.3	138.41	0	323.31	50112000000	568	A0A1B0GTL5	339
A0A1B0GTU4	NA	NA	33.0784	33.1795	33.052	33.1425	33.2408	33.0944	33.1238	33.0899	Not signf.	0.209398	0.925268	0.0241165	0.165399	28	28	1	34.2	34.2	1.5	115.9	0	323.31	111780000000	787	A0A1B0GTU4;A0A1B0GV30	340
A0A1B0GTW6;A0A0C4DH22;Q9H4G0	Band 4.1-like protein 1	EPB41L1	33.1594	33.0881	33.2183	32.9574	32.9029	33.0995	33.1249	33.1088	Not signf.	0.24825	0.870381	-0.0467749	-0.264629	42	35	3	31.2	28	2	175.04	0	319.74	74966000000	657	A0A1B0GTW6;A0A0C4DH22;Q9H4G0	342
A0A1B0GW37;A0A1B0GU97	NA	NA	31.1066	30.7443	30.7516	30.7578	30.6174	30.6982	30.4868	30.6901	Not signf.	1.11721	0.502815	-0.216953	-1.07686	15	11	0	51.1	42.3	0	46.404	0	323.31	24216000000	267	A0A1B0GW37;A0A1B0GU97	345
A0A1B0GUA3;Q96EK5;A0A6Q8PHL8;A0A6Q8PH45;A0A6Q8PGG2	KIF1-binding protein	KIAA1279	34.1116	34.2086	34.1995	34.0783	34.168	34.139	34.0714	34.2204	Not signf.	0.00146056	0.999566	0.000196457	0.00135683	39	39	39	71.1	71.1	71.1	74.783	0	323.31	270370000000	1599	A0A1B0GUA3;Q96EK5;A0A6Q8PHL8;A0A6Q8PH45;A0A6Q8PGG2;A0A1B0GUH6;A0A0D9SFK7;A0A1B0GTE6;A0A1B0GW21;A0A1B0GTX3;A0A6Q8PH08;A0A1B0GU96;A0A6Q8PHE6;A0A1B0GTE2;A0A1B0GVY9	346
A0A1B0GUS7;B1AM27;O14795;O14795-2;I6L9J0	Protein unc-13 homolog B	UNC13B	30.2085	30.0299	29.909	30.2126	29.9004	30.0794	30.2165	30.1744	Not signf.	0.00885406	0.99764	0.00268698	0.0133082	41	41	4	13.9	13.9	1.8	484.12	0	139.2	13023000000	301	A0A1B0GUS7;B1AM27;O14795;O14795-2;I6L9J0;A0A0U1RRB5	347
A0A1B0GUZ7;Q14156-2;Q14156;Q14156-3	Protein EFR3 homolog A	EFR3A	30.2002	30.2978	30.0786	30.2036	30.0478	30.0814	29.9327	30.1156	Not signf.	1.34025	0.56278	-0.150693	-0.942115	31	31	30	48.7	48.7	48.7	96.13	0	114.15	17722000000	222	A0A1B0GUZ7;Q14156-2;Q14156;Q14156-3;E5RJS1	348
A0A1B0GV47;Q7Z4S6-3;Q7Z4S6-5;Q7Z4S6-2;Q7Z4S6;Q7Z4S6-4;Q7Z4S6-6;H0YHT2	Kinesin-like protein KIF21A	KIF21A	33.1117	32.9644	33.1504	33.164	33.2165	33.2649	33.195	33.1326	Not signf.	1.01079	0.67673	0.104625	0.682261	73	73	48	56.1	56.1	30.8	184.71	0	323.31	127570000000	1271	A0A1B0GV47;Q7Z4S6-3;Q7Z4S6-5;Q7Z4S6-2;Q7Z4S6;Q7Z4S6-4;Q7Z4S6-6;H0YHT2;H0YIM6;H0YIM7;H0YHG9	350
A0A1B0GV70;Q96N21;Q96N21-2	AP-4 complex accessory subunit tepsin	ENTHD2	29.6374	29.5771	29.5315	29.5906	29.6099	29.8124	29.6352	29.6863	Not signf.	1.05469	0.676958	0.1018	0.67845	18	18	17	49.9	49.9	48.4	62.041	0	134.86	8182200000	208	A0A1B0GV70;Q96N21;Q96N21-2;I3L4S7;I3L3N1	351
A0A1B0GVB9;A0A1C7CYW4;O75787-2;O75787;A0A1B0GVW0;A0A1B0GWJ8;H7C3E1;A0A1B0GTB0;A0A1B0GUT7;B7Z1I9;A0A1B0GTU8;A0A1B0GVC7;A0A1B0GU12;B7Z413;A0A1B0GW13;A0A1B0GV60	Renin receptor	ATP6AP2	31.6885	31.7265	31.7317	31.6901	31.612	31.8598	31.7856	31.6713	Not signf.	0.154719	0.933887	0.0229864	0.146492	21	21	21	62.1	62.1	62.1	35.484	0	210.47	66782000000	454	A0A1B0GVB9;A0A1C7CYW4;O75787-2;O75787;A0A1B0GVW0;A0A1B0GWJ8;H7C3E1;A0A1B0GTB0;A0A1B0GUT7;B7Z1I9;A0A1B0GTU8;A0A1B0GVC7;A0A1B0GU12;B7Z413;A0A1B0GW13;A0A1B0GV60;A0A1B0GWD6;A0A1B0GVI9;A0A1B0GV24;H7C240;A0A1B0GVZ1;A0A1B0GUV3	354
F8W787;A0A1B0GVD5;A0A1B0GWE8;P07339;A0A1B0GW44;A0A1B0GV23;C9JH19;A0A1B0GVP3;A0A1B0GU92;H7C469;F8WD96	Cathepsin D;Cathepsin D light chain;Cathepsin D heavy chain	CTSD	33.9709	33.971	34.0533	34.1242	33.7506	33.9844	34.0675	34.0097	Not signf.	0.434202	0.783037	-0.0767689	-0.429191	25	25	5	64.7	64.7	13	40.783	0	323.31	561240000000	1319	F8W787;A0A1B0GVD5;A0A1B0GWE8;P07339;A0A1B0GW44;A0A1B0GV23;C9JH19;A0A1B0GVP3;A0A1B0GU92;H7C469;F8WD96;A0A1B0GVF1	355
A0A1B0GVL4;P78312-2;P78312-5;P78312;P78312-6;D6RFZ4;P78312-3;P78312-4	Protein FAM193A	FAM193A	27.987	28.0595	27.9171	27.9455	27.868	27.7992	28.0428	28.1911	Not signf.	0.00726348	0.997736	-0.00202847	-0.0104771	19	19	19	18.9	18.9	18.9	166.37	0	61.353	4034800000	143	A0A1B0GVL4;P78312-2;P78312-5;P78312;P78312-6;D6RFZ4;P78312-3;P78312-4;E7EUR8	358
G3V3A2;A0A1B0GVM0;Q9BUH8;A0A1B0GTT1;G3V536;G3V3S3;G3V3R5	Brain-enriched guanylate kinase-associated protein	BEGAIN	28.5849	28.4835	28.3644	28.6657	28.5614	28.391	28.1278	28.4376	Not signf.	0.614378	0.677731	-0.14516	-0.684337	7	7	7	19.3	19.3	19.3	66.87	0	19.635	1516800000	46	G3V3A2;A0A1B0GVM0;Q9BUH8;A0A1B0GTT1;G3V536;G3V3S3;G3V3R5;G3V2K4	359
A0A1B0GW05;A0A8I5KPK9;A0A8I5KSD1;Q2PZI1;A0A8J9BZN9	Probable C-mannosyltransferase DPY19L1	DPY19L1	30.9545	31.0179	30.9688	31.1558	30.9281	30.8501	31.0833	30.9287	Not signf.	0.528331	0.763015	-0.0766783	-0.459056	22	22	22	33	33	33	84.533	0	76.623	54674000000	415	A0A1B0GW05;A0A8I5KPK9;A0A8I5KSD1;Q2PZI1;A0A8J9BZN9;Q2PZI1-2;H7C3M5;A0A8I5KUQ5;H7C1I8	364
A0A1B0GW68	NA	NA	30.2334	30.5084	30.5395	30.4908	30.4301	30.4013	30.6112	30.5041	Not signf.	0.204412	0.885781	0.0436721	0.236445	23	23	1	55.1	55.1	3.5	42.296	0	150	32389000000	364	A0A1B0GW68	366
A0A1B0GWG7;A0A1B0GUD6;Q3KR37;Q3KR37-4;A0A024R3M2;Q3KR37-2;E9PRD6;A0A2R8Y5X2	GRAM domain-containing protein 1B	GRAMD1B;hCG_39893	29.8802	29.8436	29.7842	29.8253	29.6308	29.6065	29.6791	29.5715	Not signf.	3.37532	0.306215	-0.211334	-1.62361	16	14	14	28.7	27.5	27.5	88.646	0	137.46	3305400000	114	A0A1B0GWG7;A0A1B0GUD6;Q3KR37;Q3KR37-4;A0A024R3M2;Q3KR37-2;E9PRD6;A0A2R8Y5X2;Q3KR37-3;A0A0J9YXF6;A0A0J9YXZ1;A0A0J9YY71	367
A0A1C7CYW6;P0DI83	Ras-related protein Rab-34, isoform NARR	RAB34	28.7731	28.6492	28.749	28.7378	29.0685	28.6251	28.6857	28.7861	Not signf.	0.257756	0.835375	0.0640764	0.317472	8	8	3	48.2	48.2	19.8	20.99	0	24.962	4528800000	62	A0A1C7CYW6;P0DI83	371
A0A1C7CYX1;Q6PJG2	ELM2 and SANT domain-containing protein 1	ELMSAN1	30.509	30.6576	30.5116	30.6214	30.4153	30.5439	30.418	30.473	Not signf.	1.22258	0.642255	-0.11238	-0.756486	40	40	30	47.6	47.6	35.8	120.73	0	252.81	35235000000	507	A0A1C7CYX1;Q6PJG2;C9JYU7	372
C9J6N5;C9JQ40;C9JW51;A0A1C7CYX8;Q9H098;C9J3Q3;X6RET8;C9JP05	Protein FAM107B	FAM107B	32.4154	32.6272	32.3774	32.4686	32.855	32.5898	32.38	32.557	Not signf.	0.502154	0.715996	0.123291	0.580525	11	11	2	74.2	74.2	19.4	14.844	0	204.82	43378000000	226	C9J6N5;C9JQ40;C9JW51;A0A1C7CYX8;Q9H098;C9J3Q3;X6RET8;C9JP05;C9JYP1;C9J6Y8;F8WCJ2	373
A0A1C7CYX9	NA	NA	34.1199	34.2963	34.167	34.3041	34.2364	34.0879	34.1479	34.1418	Not signf.	0.576743	0.774417	-0.0683231	-0.439143	67	67	13	84.9	84.9	15.8	73.502	0	323.31	1822400000000	3374	A0A1C7CYX9	374
A0A1W2PR66;A0A1W2PQD6;A0A1W2PQL8;A0A1W2PS77;A0A1W2PRN3;A0A1W2PS45;A0A1W2PSD1;A0A1W2PRT7;A0A1W2PNF0;A0A1W2PQH2;A0A1W2PPE6;A0A1W2PPG9;A0A1W2PPH4;A0A1W2PNY6;A0A1W2PQ60;A0A1W2PQ13;A0A1W2PSA9;Q9Y2D2-3;Q9Y2D2;Q9Y2D2-2	UDP-N-acetylglucosamine transporter	SLC35A3	28.4175	28.1883	27.8553	27.7205	28.2224	28.1692	28.1342	28.0871	Not signf.	0.277864	0.78693	0.107854	0.413522	3	3	3	21.3	21.3	21.3	17.39	0.0002151	4.0625	1913300000	37	A0A1W2PR66;A0A1W2PQD6;A0A1W2PQL8;A0A1W2PS77;A0A1W2PRN3;A0A1W2PS45;A0A1W2PSD1;A0A1W2PRT7;A0A1W2PNF0;A0A1W2PQH2;A0A1W2PPE6;A0A1W2PPG9;A0A1W2PPH4;A0A1W2PNY6;A0A1W2PQ60;A0A1W2PQ13;A0A1W2PSA9;Q9Y2D2-3;Q9Y2D2;Q9Y2D2-2;A0A1C7CYW3;A0A1W2PP85;A0A1W2PPW2	375
K7ELE1;A0A1W2PNW5;A0A1W2PPB6;A0A1W2PQZ1;A0A1W2PNQ8;A0A1W2PQP4;A0A1W2PNR0;A0A1W2PNH8;A0A1W2PS19;A0A1W2PQA9;O95427;K7EPJ2;A0A1W2PPR7;A0A1W2PQR8;A0A1W2PRH3;K7EMD7;A0A1W2PR74;K7EL34	GPI ethanolamine phosphate transferase 1	PIGN	26.6428	26.8405	27.1861	26.897	26.5673	27.2209	27.0186	26.7353	Not signf.	0.0111322	0.991616	-0.00607777	-0.021416	6	6	4	17.6	17.6	10.2	55.967	0	8.0878	1964700000	77	K7ELE1;A0A1W2PNW5;A0A1W2PPB6;A0A1W2PQZ1;A0A1W2PNQ8;A0A1W2PQP4;A0A1W2PNR0;A0A1W2PNH8;A0A1W2PS19;A0A1W2PQA9;O95427;K7EPJ2;A0A1W2PPR7;A0A1W2PQR8;A0A1W2PRH3;K7EMD7;A0A1W2PR74;K7EL34;K7EID9;A0A1W2PQ49;K7EQG0;A0A1W2PPA0	376
A0A1W2PNV4;E9PF58	NA	ARPC1A	34.7621	34.7869	34.6709	34.7862	34.7005	34.86	34.6906	34.7075	Not signf.	0.0885031	0.962591	-0.0118761	-0.0798408	46	46	0	66.5	66.5	0	75.872	0	323.31	650370000000	1951	A0A1W2PNV4;E9PF58;F8WFD3	378
A0A1W2PP11;Q9H300;F8WCQ4;A0A1W2PS40;C9JNP8;Q9H300-2;H7C0U0	Presenilins-associated rhomboid-like protein, mitochondrial;P-beta	PARL	29.6915	29.8626	29.5236	30.0018	29.7601	30.1012	29.8386	29.8506	Not signf.	0.407747	0.737986	0.117763	0.517796	8	8	8	19.4	19.4	19.4	45.007	0	14.902	10782000000	107	A0A1W2PP11;Q9H300;F8WCQ4;A0A1W2PS40;C9JNP8;Q9H300-2;H7C0U0;A0A1W2PP66	380
A0A1W2PPP5;A0A1W2PR23	NA	NA	31.2552	31.3395	31.1071	31.1908	31.1429	31.1891	31.121	30.8558	Not signf.	0.808628	0.638899	-0.145968	-0.768868	20	20	1	89.6	89.6	4	23.741	0	242.32	71624000000	476	A0A1W2PPP5;A0A1W2PR23	384
A0A1W2PPZ5;P23193;A0A1W2PRL9;P23193-2	Transcription elongation factor A protein 1	TCEA1	33.9236	33.988	33.929	33.9375	33.931	33.9622	33.9154	34.0555	Not signf.	0.253458	0.927821	0.0215092	0.15971	29	29	25	83.7	83.7	75.4	33.935	0	323.31	220740000000	983	A0A1W2PPZ5;P23193;A0A1W2PRL9;P23193-2;B7Z4S1;E5RIS7;E5RJ93;E5RK46;A0A1W2PS15;E5RFI1	386
A0A1W2PQR6;A0A1W2PQB7;Q14108;A0A1W2PPX5;A0A1W2PRS1;A0A1W2PS43;A0A1W2PPU6;A0A1W2PRF6	Lysosome membrane protein 2	SCARB2	33.0794	33.0795	33.2185	32.8264	32.9177	33.2352	33.2341	33.2379	Not signf.	0.40746	0.749122	0.105285	0.491997	19	19	19	53	53	53	51.049	0	323.31	267190000000	765	A0A1W2PQR6;A0A1W2PQB7;Q14108;A0A1W2PPX5;A0A1W2PRS1;A0A1W2PS43;A0A1W2PPU6;A0A1W2PRF6;A0A1W2PSE4;Q14108-2;A0A1W2PS70;A0A1W2PNX7;A0A1W2PPX6;D6RDG0;A0A1W2PQL5	390
A0A1W2PQS6;S4R435	NA	RPS10-NUDT3	37.1414	37.139	36.9402	36.9508	36.9884	36.9649	37.0723	37.182	Not signf.	0.0422371	0.976837	0.00906563	0.0519028	33	32	0	58.4	58.4	0	33.14	0	323.31	1550400000000	1749	A0A1W2PQS6;S4R435	392
F5GYH1;A0A1W2PRM0;A0A1W2PRL5;A0A1W2PR09;Q8NC96	Adaptin ear-binding coat-associated protein 1	NECAP1	30.7506	30.8658	30.752	30.7652	30.6666	30.7008	30.3833	30.7636	Not signf.	0.882117	0.606772	-0.154847	-0.820936	17	16	16	77.5	72.5	72.5	25.948	0	120.68	35908000000	341	F5GYH1;A0A1W2PRM0;A0A1W2PRL5;A0A1W2PR09;Q8NC96;A0A1W2PR27;A0A1W2PPF5;A0A1W2PRQ7;A0A1W2PNT6;Q8NC96-2;F5H2U7;A0A1W2PRW5	394
A0A1W2PR28;A0A6Q8PFR7;Q5JU85-3;Q5JU85;A0A1W2PRJ5;A0A1W2PPU7	IQ motif and SEC7 domain-containing protein 2	IQSEC2	27.7592	27.0932	27.9011	27.348	27.8269	27.6458	27.3425	27.4806	Not signf.	0.082324	0.92804	0.0485806	0.155107	20	16	16	21.8	19.2	19.2	127.98	0	77.355	4237000000	108	A0A1W2PR28;A0A6Q8PFR7;Q5JU85-3;Q5JU85;A0A1W2PRJ5;A0A1W2PPU7;A0A1W2PQ34;A0A1W2PPE7;A0A1W2PQS2;A0A1W2PR18	395
A0A1W2PR73;Q969N2;A0A1W2PNP0;Q969N2-5;A0A1W2PP57;A0A1W2PPC3;A0A1W2PPS0;A0A1W2PPR6;A0A1W2PRZ8;Q969N2-4;Q969N2-6;A0A1W2PPQ7;A0A1W2PR92;A0A1W2PP53;A0A1W2PQ29;A0A1W2PRH2;A0A1W2PP13;A0A1W2PPI8;A0A1W2PRV7	GPI transamidase component PIG-T	PIGT	32.9924	33.0133	33.0493	33.0654	33.0053	33.0725	33.0075	33.0022	Not signf.	0.130825	0.972018	-0.00825024	-0.0666822	34	34	34	55.5	55.5	55.5	62.802	0	323.31	151150000000	948	A0A1W2PR73;Q969N2;A0A1W2PNP0;Q969N2-5;A0A1W2PP57;A0A1W2PPC3;A0A1W2PPS0;A0A1W2PPR6;A0A1W2PRZ8;Q969N2-4;Q969N2-6;A0A1W2PPQ7;A0A1W2PR92;A0A1W2PP53;A0A1W2PQ29;A0A1W2PRH2;A0A1W2PP13;A0A1W2PPI8;A0A1W2PRV7;A0A1W2PRG1;A0A1W2PNW9;Q969N2-3;Q969N2-2;A0A1W2PQ52;H7C2Y2;A0A1W2PRH8;A0A1W2PPU8;A0A1W2PQY1;A0A1W2PQL3;A0A1W2PR22;B7Z7C5;A0A1W2PP03;A0A1W2PSC5;A0A1W2PNZ5;A0A1W2PPK4;A0A1W2PNS2;A0A1W2PP98;A0A1W2PR70;A0A…	397
A0A1W2PRB8	NA	NA	32.4197	32.1954	32.4684	32.3518	32.3307	32.3017	32.4115	32.4295	Not signf.	0.0498353	0.975377	0.00953102	0.0570607	44	44	0	64.6	64.6	0	93.444	0	323.31	69414000000	903	A0A1W2PRB8;A0A1W2PPP8;A0A1W2PNF3;A0A1W2PPC8	398
A0A1W2PRV5;E7EQZ4;Q16637-3;Q16637;Q16637-4;Q16637-2;B4DP61	Survival motor neuron protein	SMN1;SMN2	33.3916	33.3457	33.3395	33.1578	33.2629	33.3784	33.3208	33.1466	Not signf.	0.170705	0.916307	-0.0314989	-0.183663	13	13	13	49.6	49.6	49.6	30.415	0	323.31	132370000000	343	A0A1W2PRV5;E7EQZ4;Q16637-3;Q16637;Q16637-4;Q16637-2;B4DP61;A0A0G2JRX5;A0A0G2JRY6;A0A0G2JQN8;H0YBZ9	400
A0A1X7SBS0;Q96EB1;A0A1W2PNY5;A0A1W2PQZ6;A0A1W2PPP6;A0A1W2PS93;A0A1W2PRF5;Q96EB1-3;A0A1W2PP47;A0A1W2PQA7	Elongator complex protein 4	ELP4	30.4451	30.5927	30.5466	30.4204	30.3215	30.4268	30.4379	30.418	Not signf.	1.06203	0.678937	-0.100142	-0.672366	24	24	3	67.8	67.8	5.2	46.715	0	323.31	32561000000	389	A0A1X7SBS0;Q96EB1;A0A1W2PNY5;A0A1W2PQZ6;A0A1W2PPP6;A0A1W2PS93;A0A1W2PRF5;Q96EB1-3;A0A1W2PP47;A0A1W2PQA7;E9PPJ9;A0A1W2PQ05;A0A1W2PPR3;A0A1W2PP49;A0A1W2PQW5	404
A0A1X7SBS4;Q99594	Transcriptional enhancer factor TEF-5	TEAD3	27.4184	27.1413	28.225	27.9466	27.6881	27.4756	28.2486	26.4205	Not signf.	0.194597	0.790977	-0.224649	-0.404964	15	10	2	45.1	38.6	4.8	48.658	0	88.041	10028000000	113	A0A1X7SBS4;Q99594;B5MCM0	405
A0A1X7SBT5;Q92664;Q92664-2;H7BZH7;H7C326	Transcription factor IIIA	GTF3A	29.3745	29.4362	29.2943	28.7616	28.8978	29.0681	28.7307	29.4383	Not signf.	0.366395	0.715355	-0.18294	-0.578355	10	10	10	38.9	38.9	38.9	41.496	0	39.523	4469100000	108	A0A1X7SBT5;Q92664;Q92664-2;H7BZH7;H7C326;H7BZ51	406
A0A1X7SBY3;H0Y860;A0A8V8TMC8;Q9P246;Q9P246-2;H7C5A5;Q9P246-3	Stromal interaction molecule 2	STIM2	28.937	28.7174	29.0833	29.0706	29.0401	28.7969	28.957	29.0792	Not signf.	0.0542114	0.962338	0.0162458	0.0790612	14	13	2	26.7	24.5	3.5	83.952	0	104.98	9313600000	158	A0A1X7SBY3;H0Y860;A0A8V8TMC8;Q9P246;Q9P246-2;H7C5A5;Q9P246-3;H7C5K2;R4GN82;R4GMP0;R4GNC5	408
A0A286YF22;O43175;A0A2C9F2M7;A0A286YFA2;A0A286YFL2;A0A286YFM8	D-3-phosphoglycerate dehydrogenase	PHGDH	37.337	37.3817	37.3381	37.3758	37.3622	37.4357	37.4074	37.3935	Not signf.	1.11934	0.819826	0.0415726	0.348146	44	44	44	76.6	76.6	76.6	55.938	0	323.31	1902600000000	3064	A0A286YF22;O43175;A0A2C9F2M7;A0A286YFA2;A0A286YFL2;A0A286YFM8;A0A286YF78;A0A286YFC8;A0A286YFB2;A0A286YER3;A0A286YF34;A0A286YFE1;A0A286YFF3;A0A286YFK5	411
A0A2C9F2P4;A0A286YFF7;P50897;Q5T0S4;P50897-2	Palmitoyl-protein thioesterase 1	PPT1	32.7004	32.7829	32.9715	32.4565	32.7414	32.7036	32.8249	32.9037	Not signf.	0.228016	0.842323	0.0655642	0.303936	16	16	3	59.7	59.7	17.4	34.136	0	323.31	194960000000	617	A0A2C9F2P4;A0A286YFF7;P50897;Q5T0S4;P50897-2;E9PIA8;E9PSE5	413
A0A2C9F2R7;O94915;F2Z2S2	Protein furry homolog-like	FRYL	32.1538	32.1585	32.024	32.0264	32.1096	32.1633	32.0028	32.1106	Not signf.	0.0406744	0.983365	0.0059309	0.0393702	113	113	109	44.5	44.5	43.5	338.91	0	323.31	141850000000	1791	A0A2C9F2R7;O94915;F2Z2S2;A0A6E1XQM6;H0Y9X0;A0A286YEZ9;A0A669KB90;O94915-2;D6R9B9	415
A0A804HIU9;A0A804HIH2;A0A2Q3DP09;A0A804HJ52;A0A804HHZ1;H7BZY2;Q7Z3E5-2;Q7Z3E5;A0A804HJI1;A0A804HI20;A0A804HK42;A0A804HL13;A0A804HK85;A0A804HJ95	LisH domain-containing protein ARMC9	ARMC9	27.99	28.1579	27.759	27.3171	28.15	27.9133	28.3941	28.1139	Not signf.	0.808744	0.489562	0.336807	1.09605	23	23	23	43.4	43.4	43.4	75.45	0	304.8	23247000000	260	A0A804HIU9;A0A804HIH2;A0A2Q3DP09;A0A804HJ52;A0A804HHZ1;H7BZY2;Q7Z3E5-2;Q7Z3E5;A0A804HJI1;A0A804HI20;A0A804HK42;A0A804HL13;A0A804HK85;A0A804HJ95;A0A804HIT2;C9JW07;A0A804HLH5;H7BZA2	416
A0A2R8Y2Y1;A0A7P0Z4K1;Q8TF01	Arginine/serine-rich protein PNISR	PNISR	29.9889	29.4789	29.0901	29.7541	29.5752	29.7152	29.3986	29.2106	Not signf.	0.181284	0.834165	-0.103078	-0.320153	9	9	9	12.7	12.7	12.7	86.427	0	37.446	8510700000	88	A0A2R8Y2Y1;A0A7P0Z4K1;Q8TF01;A0A7P0T9Z6;Q8TF01-2	419
A0A2R8Y3X7;F5H211;P54252;P54252-1;G3V3R7;P54252-4;G3V328;C9JQV6;P54252-3;G3V4U9;A0A0A0MS38;E9PJN5;G3V2G1;S4R399;G3V3T6;G3V2G2;G3V526;P54252-5	Ataxin-3	ATXN3	29.7091	29.3588	29.558	29.4745	29.4587	29.5999	29.558	29.4041	Not signf.	0.0835322	0.949063	-0.0199194	-0.10695	20	20	19	67.8	67.8	65.8	40.06	0	323.31	36805000000	326	A0A2R8Y3X7;F5H211;P54252;P54252-1;G3V3R7;P54252-4;G3V328;C9JQV6;P54252-3;G3V4U9;A0A0A0MS38;E9PJN5;G3V2G1;S4R399;G3V3T6;G3V2G2;G3V526;P54252-5;G3V4F5;G3V4F4;G3V5H3;A0A2R8Y888;G3V3T0;G3V390;G3V3A6;D3VVP3;D6R9I5;G3V4B1;G3V3S5	421
A0A2R8Y4E6;O95263;O95263-4;O95263-3;O95263-2;O95263-6	High affinity cAMP-specific and IBMX-insensitive 3,5-cyclic phosphodiesterase 8B	PDE8B	30.8443	30.7513	30.931	31.4262	30.7862	30.99	31.0108	31.2793	Not signf.	0.0551211	0.95207	0.0283794	0.100856	26	26	24	54.7	54.7	52.2	86.349	0	224.23	9095600000	220	A0A2R8Y4E6;O95263;O95263-4;O95263-3;O95263-2;O95263-6;O95263-5;D6RH10;D6RJD7;D6R9W0	424
A0A2R8Y4T1;Q9HBL0;A0A494C067;E9PGF5;Q9HBL0-1;E9PF55;A0A994J515;H0Y4U1	Tensin-1	TNS1	31.6301	31.7155	31.3091	31.6837	31.5081	31.6496	31.4992	31.6627	Not signf.	0.0153858	0.990614	-0.004704	-0.023126	69	69	65	54.2	54.2	52.7	199.55	0	323.31	86359000000	969	A0A2R8Y4T1;Q9HBL0;A0A494C067;E9PGF5;Q9HBL0-1;E9PF55;A0A994J515;H0Y4U1;E7ERH1;E7EMG1;Q9HBL0-2;C9JI43;C9J8K5;C9JFT7;C9JZT0;A0A3B3IRK7;H7C3Z4	428
A0A2R8Y726;A0A2R8Y7B8;A0A2R8Y4Y7;Q9UQ90;A0A2R8YFW4;A0A2U3TZH1;A0A2R8Y3M4;A0A2R8Y7E2;A0A2R8Y6K2;A0A2R8YGZ0;J3KRF6;A0A2R8YEH4	Paraplegin	SPG7	31.2122	31.4096	31.389	31.2256	31.2933	31.2892	31.1348	31.2705	Not signf.	0.428617	0.803261	-0.0621152	-0.377601	32	32	2	59	59	6.5	72.953	0	323.31	37945000000	542	A0A2R8Y726;A0A2R8Y7B8;A0A2R8Y4Y7;Q9UQ90;A0A2R8YFW4;A0A2U3TZH1;A0A2R8Y3M4;A0A2R8Y7E2;A0A2R8Y6K2;A0A2R8YGZ0;J3KRF6;A0A2R8YEH4;A0A2R8Y6E8;A0A2R8YFJ7;A0A2R8YG79;A0A2R8Y4M0;A0A2R8YFF4;A0A2R8Y632;A0A2R8Y729;Q9UQ90-2;A0A2R8Y4M8;A0A2R8Y7N2;H3BTY6;A0A2R8Y4Z7;H3BTR8;A0A2R8YFN9;A0A2R8Y4L7;A0A2R8YGV4;A0A2R8Y4L0;A0A2R8Y6Z7;A0A2R8Y856;A0A087X0F5;A0A2R8Y617;H3BNE4;A0A2R8YDW8	430
A0A2R8Y549;Q8NI35;Q8NI35-3;Q8NI35-4;Q8NI35-2;Q8NI35-5	InaD-like protein	INADL	31.555	31.5919	31.4678	31.4578	31.4167	31.4203	31.3925	31.4961	Not signf.	1.14133	0.693354	-0.0866919	-0.62013	49	49	34	45.5	45.5	32.9	204.7	0	323.31	29779000000	677	A0A2R8Y549;Q8NI35;Q8NI35-3;Q8NI35-4;Q8NI35-2;Q8NI35-5;A0A0U1RR46;A0A0U1RQR3;A0A0U1RQW4;A0A0U1RRD7	431
A0A2R8Y566;Q9P260-2;A0A075B785	LisH domain and HEAT repeat-containing protein KIAA1468	KIAA1468	31.8072	31.6278	31.581	31.5961	31.7046	31.8302	31.7279	31.767	Not signf.	0.893969	0.684147	0.104399	0.656257	53	53	3	63.1	63.1	2.8	134.59	0	323.31	58317000000	810	A0A2R8Y566;Q9P260-2;A0A075B785;A0A075B768	432
A0A2R8Y575;Q8IWE5-2;Q8IWE5	Pleckstrin homology domain-containing family M member 2	PLEKHM2	27.0118	27.0545	27.31	26.9943	27.4891	27.0294	27.4654	27.5418	Not signf.	1.0772	0.443819	0.288768	1.20621	13	13	13	19.8	19.8	19.8	108.6	0	89.494	5687300000	85	A0A2R8Y575;Q8IWE5-2;Q8IWE5	433
A0A2R8YCH5;A0A2R8Y5A3;P35222;A0A2R8Y543;B4DGU4;A0A2R8Y804;A0A2R8Y750;A0A2R8Y5Z1;A0A2R8Y5C3;A0A2R8Y6G0	Catenin beta-1	CTNNB1	32.4393	32.5929	32.3691	32.4148	32.589	32.6211	32.5779	32.7333	Not signf.	1.58126	0.489796	0.176278	1.10087	55	55	4	74.5	74.5	5.1	85.267	0	323.31	391780000000	1608	A0A2R8YCH5;A0A2R8Y5A3;P35222;A0A2R8Y543;B4DGU4;A0A2R8Y804;A0A2R8Y750;A0A2R8Y5Z1;A0A2R8Y5C3;A0A2R8Y6G0	434
A0A2R8YDM9;A0A2R8Y5A6	NA	NA	32.7516	32.6408	32.7621	32.6763	32.7435	32.7539	32.7334	32.77	Not signf.	0.674729	0.83271	0.04249	0.325885	42	41	2	45.2	45.2	1.8	105.13	0	323.31	95251000000	790	A0A2R8YDM9;A0A2R8Y5A6;A0A2R8YGV1;A0A2R8Y6W7	435
A0A2R8Y5P7;P49590;A0A2R8Y3N3;P49590-2;A0A2R8Y6I1;D6RB22;D6RJE6;B4DQ67	Probable histidine--tRNA ligase, mitochondrial	HARS2	32.3656	32.4018	32.4282	32.4297	32.5281	32.4504	32.3372	32.5304	Not signf.	0.534051	0.805028	0.0552053	0.373419	38	31	31	67.2	59.6	59.6	57.531	0	272.42	62541000000	715	A0A2R8Y5P7;P49590;A0A2R8Y3N3;P49590-2;A0A2R8Y6I1;D6RB22;D6RJE6;B4DQ67;A0A2R8Y5E8;A0A2R8Y4X6	438
A0A2R8Y5S3;Q92574;A0A2R8YFV7;A0A2R8Y5N2;Q92574-2;A0A2R8Y6S1	Hamartin	TSC1	29.2183	29.1308	29.1283	28.9536	28.8239	29.1467	28.7844	28.9052	Not signf.	1.00964	0.547703	-0.192691	-0.971459	24	24	24	34.8	34.8	34.8	129.69	0	193.86	10540000000	196	A0A2R8Y5S3;Q92574;A0A2R8YFV7;A0A2R8Y5N2;Q92574-2;A0A2R8Y6S1;Q86WV8;A0A2R8Y7E9;A0A2R8Y6W1;Q59IT9;A0A2R8YGX7;A0A2R8YD74;A0A2R8Y6S8;A0A2R8Y5J1;A0A2R8Y5Q4;A0A2R8Y6N1;A0A2R8Y5M3;A0A2R8YGL0;A0A2R8Y5F8;A0A2R8Y5U8;A0A2R8YEH9;A0A2R8Y756;A0A2R8Y419	439
A0A2R8Y7Q9;A0A2R8Y5S9;Q9Y5P4-2;Q9Y5P4;Q9Y5P4-3;A0A2R8YEK8;A0A2R8YE18;A0A2R8Y7C5;A0A2R8Y5H3;A0A2U3TZL3;A0A2R8YEA4;A0A2R8YE59;A0A2R8YFI2	Collagen type IV alpha-3-binding protein	COL4A3BP	30.9098	30.7301	30.7241	30.8276	30.7594	30.906	30.6539	30.9446	Not signf.	0.0811788	0.952069	0.0180798	0.100229	29	29	29	67.8	67.8	67.8	64.357	0	323.31	49316000000	591	A0A2R8Y7Q9;A0A2R8Y5S9;Q9Y5P4-2;Q9Y5P4;Q9Y5P4-3;A0A2R8YEK8;A0A2R8YE18;A0A2R8Y7C5;A0A2R8Y5H3;A0A2U3TZL3;A0A2R8YEA4;A0A2R8YE59;A0A2R8YFI2;A0A2R8YFA1;A0A2R8YCI0;A0A2R8Y773;H0Y9J1;A0A2R8YDX6	441
A0A2R8Y7U5;A8MST6;A0A2R8Y5W6;Q5JTW2;Q5JTW2-5;A0A2U3TZI9;A0A2R8Y432;A0A2R8YCP0;A0A2R8Y7A4;Q5JTW2-3;Q5JTW2-2;A0A2R8Y4C1;A0A2R8Y589	Centrosomal protein of 78 kDa	CEP78	29.66	29.7591	29.7181	29.7174	29.7626	30.019	29.9399	29.9123	Not signf.	1.83674	0.427803	0.194807	1.23797	29	29	29	61.2	61.2	61.2	77.343	0	323.31	18169000000	278	A0A2R8Y7U5;A8MST6;A0A2R8Y5W6;Q5JTW2;Q5JTW2-5;A0A2U3TZI9;A0A2R8Y432;A0A2R8YCP0;A0A2R8Y7A4;Q5JTW2-3;Q5JTW2-2;A0A2R8Y4C1;A0A2R8Y589;A0A2R8Y7M8;A0A2R8YFB0	444
A0A2R8YDN7;A0A2R8Y635;Q9H7F0;Q9H7F0-2	Probable cation-transporting ATPase 13A3	ATP13A3	31.0789	31.0367	31.2119	31.2608	30.9457	31.0938	31.2488	31.3077	Not signf.	0.00654672	0.997213	0.00190115	0.00963773	33	33	33	40.7	40.7	40.7	131.44	0	323.31	25219000000	465	A0A2R8YDN7;A0A2R8Y635;Q9H7F0;Q9H7F0-2	448
A0A2R8Y768;A0A6Q8PG65;A0A6Q8PG93;A0A6Q8PF14;O75072-2;O75072;A0A6Q8PGV4	Fukutin	FKTN	26.7737	27.3828	27.1693	26.7209	27.0844	26.9944	27.3532	26.6285	Not signf.	0.00531004	0.998251	0.00346851	0.0108913	8	8	8	30.3	30.3	30.3	45.807	0	17.362	1454300000	53	A0A2R8Y768;A0A6Q8PG65;A0A6Q8PG93;A0A6Q8PF14;O75072-2;O75072;A0A6Q8PGV4;H7C3W5;A0A6Q8PHN1	456
A0A2R8Y7T6;A0A3B3IRZ4;Q6DN90;Q6DN90-3;A0A3B3IU98;A0A0C4DGT3;Q6DN90-2;A0A2R8Y695	IQ motif and SEC7 domain-containing protein 1	IQSEC1	29.6978	29.7355	29.7938	29.6241	29.8563	30.0367	29.6895	29.4818	Not signf.	0.166565	0.884748	0.0532722	0.238277	30	30	26	33.3	33.3	30.8	108.42	0	128.81	18323000000	268	A0A2R8Y7T6;A0A3B3IRZ4;Q6DN90;Q6DN90-3;A0A3B3IU98;A0A0C4DGT3;Q6DN90-2;A0A2R8Y695	461
A0A2R8Y7Y4;Q8N8A2;Q8N8A2-2;Q8N8A2-4;H7C209;Q8N8A2-3	Serine/threonine-protein phosphatase 6 regulatory ankyrin repeat subunit B	ANKRD44	29.9492	30.0757	29.901	29.8528	29.9124	29.9171	29.8868	30.0859	Not signf.	0.0306303	0.983545	0.00589275	0.0354696	37	35	35	53.8	51	51	114.3	0	132.42	20682000000	294	A0A2R8Y7Y4;Q8N8A2;Q8N8A2-2;Q8N8A2-4;H7C209;Q8N8A2-3;Q8N8A2-5;H7C4A0;C9JY51;F8WBW3	463
A0A2R8Y811;P62263;E5RH77	40S ribosomal protein S14	RPS14	36.4845	36.6637	36.5403	36.7667	36.6562	36.6385	36.5938	36.6201	Not signf.	0.0741444	0.961921	0.0133638	0.0811688	20	20	20	87.3	87.3	87.3	16.159	0	323.31	1305400000000	1735	A0A2R8Y811;P62263;E5RH77	465
A0A2R8Y851;P62273;P62273-2;A0A2R8Y6P7;A0A087WTT6	40S ribosomal protein S29	RPS29	36.935	36.8328	36.9537	37.0079	36.7667	36.9595	36.8458	36.7976	Not signf.	0.798897	0.716894	-0.0899286	-0.57678	10	10	10	48.3	48.3	48.3	10.256	0	79.045	968430000000	658	A0A2R8Y851;P62273;P62273-2;A0A2R8Y6P7;A0A087WTT6	467
A0A2R8Y891;P08237;P08237-3;P08237-2;F8VZI0	ATP-dependent 6-phosphofructokinase, muscle type	PFKM	35.4849	35.5288	35.5534	35.6079	35.5228	35.5	35.5847	35.5684	Not signf.	0.0026876	0.999485	0.000260353	0.00196785	54	52	49	65.1	64.1	63.1	96.907	0	323.31	714560000000	2332	A0A2R8Y891;P08237;P08237-3;P08237-2;F8VZI0;F8VX13;F8VZQ1;F8VP00;F8VW30;F8VSF7;F8VTQ3;F8VUB8;F8VYK8;H0YHB8;F8VVE3	468
A0A2R8YCL1;Q13322-3;Q13322-4;Q13322;Q13322-2	Growth factor receptor-bound protein 10	GRB10	29.9592	29.641	29.9779	29.7476	29.9975	30.3779	29.9979	29.976	Not signf.	1.04198	0.488246	0.255932	1.12674	21	21	21	45.6	45.6	45.6	70.958	0	80.462	20097000000	312	A0A2R8YCL1;Q13322-3;Q13322-4;Q13322;Q13322-2;H7C3B9	469
A0A2R8YD58;E7EU96;P68400;A0A2R8Y5A0;A0A2R8YF43;Q8NEV1;A0A2R8YFU2;A0A2R8YDP2;A0A2R8Y4D6;A0A2R8Y4H0;P68400-2	Casein kinase II subunit alpha;Casein kinase II subunit alpha 3	CSNK2A1;CSNK2A3	35.0971	34.9746	35.1766	35.0687	35.0361	35.0074	35.1577	35.2271	Not signf.	0.16147	0.925178	0.027813	0.167237	36	36	28	66.8	66.8	52.7	44.418	0	323.31	572230000000	1682	A0A2R8YD58;E7EU96;P68400;A0A2R8Y5A0;A0A2R8YF43;Q8NEV1;A0A2R8YFU2;A0A2R8YDP2;A0A2R8Y4D6;A0A2R8Y4H0;P68400-2;V9GYA2;A0A2R8YEW1;A0A2R8YDY7;A0A2R8YCK2;A0A087WY74;A0A2R8Y3W6;A0A2R8Y797;A0A2R8YEL7;V9GY80;A0A2R8YF47;V9GYW6;A0A2R8YCC9	471
A0A2R8YD63;Q92547	DNA topoisomerase 2-binding protein 1	TOPBP1	33.609	33.5132	33.5179	33.5827	33.5836	33.4289	33.429	33.5386	Not signf.	0.630456	0.786274	-0.0606813	-0.415956	82	82	82	67.3	67.3	67.3	170.13	0	323.31	129420000000	1118	A0A2R8YD63;Q92547;I3L1F2	472
A0A2R8YD89;Q9Y2V0;A0A2R8YEZ2;H3BS01;A0A2R8YEF3	Uncharacterized protein C15orf41	C15orf41	26.671	27.0402	27.127	26.9633	27.0208	27.0081	27.0242	27.2106	Not signf.	0.475564	0.726929	0.115533	0.549834	5	5	5	31.8	31.8	31.8	32.24	0	33.332	2643200000	84	A0A2R8YD89;Q9Y2V0;A0A2R8YEZ2;H3BS01;A0A2R8YEF3;H3BNF9;A0A2R8Y7J6;Q9Y2V0-2;H3BTL3;H3BMD3	474
H7BXF5;A0A2R8YDB8;Q9H0E3-3;Q9H0E3;Q9H0E3-2	Histone deacetylase complex subunit SAP130	SAP130	31.4735	31.4025	31.5729	31.5779	31.5366	31.4978	31.4194	31.7539	Not signf.	0.217337	0.881876	0.0451994	0.246805	22	22	22	23	23	23	111.28	0	96.474	57817000000	453	H7BXF5;A0A2R8YDB8;Q9H0E3-3;Q9H0E3;Q9H0E3-2;C9J683;C9JTJ5	475
A0A2R8YDR3;P49815-4;P49815;X5D2U8;H3BMQ0;A0A2R8Y7C8;A0A2R8YGD6;P49815-7;P49815-5;P49815-3;P49815-2;A0A2R8Y5F1;A0A2R8YGU4;A0A2R8YDZ2;A0A2R8Y7X5;P49815-6;A0A2R8Y6C9	Tuberin	TSC2	30.785	30.7948	30.7314	30.9215	30.9145	30.8438	30.9056	30.895	Not signf.	0.96451	0.71758	0.0815158	0.568999	43	43	43	38.7	38.7	38.7	197.68	0	323.31	27155000000	520	A0A2R8YDR3;P49815-4;P49815;X5D2U8;H3BMQ0;A0A2R8Y7C8;A0A2R8YGD6;P49815-7;P49815-5;P49815-3;P49815-2;A0A2R8Y5F1;A0A2R8YGU4;A0A2R8YDZ2;A0A2R8Y7X5;P49815-6;A0A2R8Y6C9;A0A2R8YEJ8;A0A2R8Y5B2;A0A2R8YGE6;P49815-8;A0A2R8Y670;H3BQK4;H3BQY7;I3L3B1;A0A2R8YHA2;A0A2R8YCR8;A0A2R8Y692;Q5HYF7	478
A0A2R8YF99;A0A2R8YE40;F8W7S1;Q8NAN2;A0A2R8YGK2;A0A2R8YFQ8;A0A2R8YDC7;Q8NAN2-2	Protein FAM73A	FAM73A	30.3168	30.5079	29.8213	30.6209	30.5732	30.7752	30.355	30.6558	Not signf.	0.665055	0.575848	0.2731	0.917603	20	20	20	53.3	53.3	53.3	67.738	0	297.45	7316000000	148	A0A2R8YF99;A0A2R8YE40;F8W7S1;Q8NAN2;A0A2R8YGK2;A0A2R8YFQ8;A0A2R8YDC7;Q8NAN2-2	480
A0A2R8YEM2;P51946;D6RHI7;D6RG18	Cyclin-H	CCNH	31.7076	31.7197	31.7298	31.8553	31.725	31.7988	31.7389	31.7288	Not signf.	0.0474705	0.983637	-0.00521946	-0.0376997	19	19	19	65.8	65.8	65.8	37.941	0	323.31	56807000000	579	A0A2R8YEM2;P51946;D6RHI7;D6RG18;A0A2R8Y4K6	485
A0A2R8YF49;Q12774;A0A2R8YFR7;H0Y895;Q12774-2	Rho guanine nucleotide exchange factor 5	ARHGEF5	30.8128	31.0921	30.8432	30.7159	30.5295	30.7963	30.5797	30.8847	Not signf.	0.699626	0.634296	-0.168409	-0.776507	36	36	36	35.9	35.9	35.9	176.7	0	115.96	11360000000	248	A0A2R8YF49;Q12774;A0A2R8YFR7;H0Y895;Q12774-2;A0A5F9ZH52;A5YM69;A0A5F9ZGZ6;C9J591	487
A0A2R8YFS5;A0A2R8YCW1;A0A2R8Y4A4;A0A2R8Y5G6;A0A2R8YDH3	NA	NA	37.2727	37.2778	37.3277	37.3095	37.3286	37.2732	37.2858	37.3516	Not signf.	0.230454	0.949525	0.0128651	0.105021	107	107	0	92.6	92.6	0	73.155	0	323.31	2112200000000	4886	A0A2R8YFS5;A0A2R8YCW1;A0A2R8Y4A4;A0A2R8Y5G6;A0A2R8YDH3;A0A2R8YCU0;A0A2R8Y650;A0A2R8YF89;A0A087WX09;A0A2R8Y770	491
A0A8V8TQ72;A0A2R8YG42;B1ALK7;Q14155-1;Q14155-5;Q14155-3;Q14155-6;Q14155-2;Q14155;E7EUY6;E9PDQ5	Rho guanine nucleotide exchange factor 7	ARHGEF7	32.2058	32.172	32.2271	32.2087	32.1003	32.2658	32.1846	32.2057	Not signf.	0.151309	0.949402	-0.0142918	-0.105016	32	32	28	54.3	54.3	49.7	90.46	0	323.31	55152000000	704	A0A8V8TQ72;A0A2R8YG42;B1ALK7;Q14155-1;Q14155-5;Q14155-3;Q14155-6;Q14155-2;Q14155;E7EUY6;E9PDQ5;F6SJA5;E7EU80;C9JDI6;B1ANY6;E7ENL8;C9JAD7	492
A0A2R8YGB3;Q9UNA1-2;Q9UNA1;H0Y835;H0Y4P9	Rho GTPase-activating protein 26	ARHGAP26	28.2421	28.13	27.9864	28.2615	28.2639	28.2143	28.2789	28.2458	Not signf.	0.722146	0.715954	0.0957551	0.58125	8	8	7	16.3	16.3	14.3	78.414	0	14.119	2129800000	51	A0A2R8YGB3;Q9UNA1-2;Q9UNA1;H0Y835;H0Y4P9;A0A2R8Y5C0;H7C3P8;H7C1J1;A0A2R8YDK5	493
A0A2R8YGD3;A0A8I5KZ40;A0A2R8Y661;Q9Y4G8	Rap guanine nucleotide exchange factor 2	RAPGEF2	29.8974	29.9758	30.2823	30.1836	30.0695	30.0427	30.1741	30.1072	Not signf.	0.0509197	0.968989	0.0136099	0.0702333	37	33	3	35.5	33	3.7	188.31	0	143.69	17059000000	316	A0A2R8YGD3;A0A8I5KZ40;A0A2R8Y661;Q9Y4G8	494
A0A2R8YGH5;P61966;H7C1E4;P61966-2	AP-1 complex subunit sigma-1A	AP1S1	31.6085	31.6509	31.4071	31.585	31.658	31.5362	31.6855	31.598	Not signf.	0.392749	0.820233	0.0565548	0.346695	13	13	10	79.6	79.6	62.4	18.602	0	323.31	68594000000	550	A0A2R8YGH5;P61966;H7C1E4;P61966-2	495
A0A2R8YGP2;Q5TBB1;A0A2R8YCX2;A0A087WXR7;A0A2R8Y761;A0A087WZJ6;A0A2R8YCJ4;A0A2R8Y6Q6;A0A2R8Y6Y1;A0A2R8Y7R8;A0A2R8Y6M7;A0A2R8YEH2;A0A2R8Y687;A0A2R8YCP1;A0A2R8Y883;Q5TBB1-2;A0A2R8YEC1;A0A2R8YE60;A0A2R8Y7Q3;A0A2R8Y459	Ribonuclease H2 subunit B	RNASEH2B	31.2992	31.3615	31.1239	31.143	31.1319	31.2463	31.1383	31.2694	Not signf.	0.205196	0.899375	-0.0354142	-0.210224	20	20	3	54.7	54.7	14.6	34.87	0	263.13	34973000000	349	A0A2R8YGP2;Q5TBB1;A0A2R8YCX2;A0A087WXR7;A0A2R8Y761;A0A087WZJ6;A0A2R8YCJ4;A0A2R8Y6Q6;A0A2R8Y6Y1;A0A2R8Y7R8;A0A2R8Y6M7;A0A2R8YEH2;A0A2R8Y687;A0A2R8YCP1;A0A2R8Y883;Q5TBB1-2;A0A2R8YEC1;A0A2R8YE60;A0A2R8Y7Q3;A0A2R8Y459;A0A2R8YEU9;A0A2R8YEB4;A0A2R8Y4Y9;A0A2R8YEK5;A0A1B0GTJ2;A0A2R8Y7A3;A0A2R8YEQ4;A0A1B0GUE7	496
A0A8Q3SI68;A0A2R8YH03;A0A8V8TMM4;A0A8V8TMN1;Q5VWN6;A0A8Q3SI84;Q5VWN6-2	Protein FAM208B	FAM208B	31.2887	31.2439	31.2703	31.1857	31.3432	31.3512	31.31	31.3486	Not signf.	2.01331	0.655293	0.0911331	0.73252	54	54	54	33.2	33.2	33.2	278.62	0	137.95	50672000000	473	A0A8Q3SI68;A0A2R8YH03;A0A8V8TMM4;A0A8V8TMN1;Q5VWN6;A0A8Q3SI84;Q5VWN6-2;A0A8Q3SI29;A0A8Q3SI42	497
A0A2U3TZH3;Q05639	Elongation factor 1-alpha 2	EEF1A2	29.8714	28.8354	29.0254	28.7812	29.9841	29.1426	31.5142	28.7254	Not signf.	0.487689	0.571176	0.713257	0.931229	45	23	23	79.8	48.8	48.8	54.34	0	323.31	1235600000000	998	A0A2U3TZH3;Q05639;A0A2R8Y488;A0A2R8Y660;A0A2R8YDN5	498
E9PNW4;A0A2U3TZL5;P13987;P13987-2	CD59 glycoprotein	CD59	34.86	34.428	34.3472	34.5064	34.4215	34.9109	34.5452	34.4357	Not signf.	0.0977494	0.924848	0.0428896	0.164534	13	13	13	33.3	33.3	33.3	11.985	0	114.61	271060000000	569	E9PNW4;A0A2U3TZL5;P13987;P13987-2;H0YET2	501
A0A2U3TZR0;Q9UBP0-3;Q9UBP0;A0A2R8YGN6;A0A2R8Y481;A0A2R8YCL5;A0A2R8Y7K2	Spastin	SPAST	32.196	32.1634	32.1878	32.3222	32.314	32.4242	32.422	32.3543	Not signf.	1.94872	0.484501	0.161274	1.11458	39	39	1	70.9	70.9	1.3	67.125	0	323.31	60047000000	649	A0A2U3TZR0;Q9UBP0-3;Q9UBP0;A0A2R8YGN6;A0A2R8Y481;A0A2R8YCL5;A0A2R8Y7K2;A0A2R8YFC9	503
A0A2Y9D025;P56556;R4GN43	NADH dehydrogenase [ubiquinone] 1 alpha subcomplex subunit 6	NDUFA6	32.6146	32.5662	32.9009	32.7864	32.8732	32.6057	32.7537	32.7252	Not signf.	0.0857734	0.947058	0.0224581	0.115235	10	10	10	58.4	58.4	58.4	17.871	0	88.054	128300000000	426	A0A2Y9D025;P56556;R4GN43	507
A0A384DVK4;Q7Z5L2-2;Q7Z5L2	Coiled-coil domain-containing protein R3HCC1L	R3HCC1L	28.8978	28.7798	29.0772	29.0368	29.2208	28.9305	28.8841	29.0666	Not signf.	0.323814	0.801387	0.0776353	0.384781	16	16	16	34.6	34.6	34.6	86.293	0	49.419	8782800000	100	A0A384DVK4;Q7Z5L2-2;Q7Z5L2;Q7Z5L2-3	508
A0A384DVU0;Q8IY17-3;Q8IY17;Q8IY17-2;Q8IY17-5	Neuropathy target esterase	PNPLA6	32.0509	32.0798	32.0002	32.014	31.7998	31.9067	31.8602	31.835	Not signf.	3.18048	0.366942	-0.185803	-1.4423	57	57	55	49.6	49.6	48.4	149.92	0	323.31	63229000000	929	A0A384DVU0;Q8IY17-3;Q8IY17;Q8IY17-2;Q8IY17-5;A0A2R8Y7E1;M0R2K2;M0R2C2;M0QYT1;M0R2H4;M0QXH7;M0QYF5;M0QZK5	509
A0A3B3IRL2;O75629	Protein CREG1	CREG1	32.0382	32.0738	32.012	31.9775	31.6551	32.0873	32.1332	31.9791	Not signf.	0.226027	0.849464	-0.0616922	-0.294184	7	7	7	36.9	36.9	36.9	28.058	0	43.784	44039000000	226	A0A3B3IRL2;O75629	511
A0A3B3IRR3;A0A7P0Z485;Q9HCM7	Fibrosin-1-like protein	FBRSL1	28.465	28.8824	28.5057	28.8479	28.7648	28.8027	28.503	28.7399	Not signf.	0.0760869	0.946349	0.0273948	0.119442	9	9	9	10.9	10.9	10.9	110.38	0	7.4688	1849900000	38	A0A3B3IRR3;A0A7P0Z485;Q9HCM7	514
A0A3B3IRT8;P43307;P43307-2	Translocon-associated protein subunit alpha	SSR1	33.2497	33.1972	33.1867	33.215	33.1652	33.4282	33.4247	33.2576	Not signf.	0.799799	0.685687	0.106774	0.641955	8	8	1	38.5	38.5	9	32.449	0	323.31	94691000000	347	A0A3B3IRT8;P43307;P43307-2;C9JBX5	516
A0A3B3IRW6;Q2KHR3;Q2KHR3-2	Glutamine and serine-rich protein 1	QSER1	31.5077	31.5587	31.4108	31.5112	31.4918	31.5447	31.3806	31.4861	Not signf.	0.179533	0.933818	-0.0213194	-0.145723	50	50	50	40.9	40.9	40.9	202.89	0	323.31	48514000000	652	A0A3B3IRW6;Q2KHR3;Q2KHR3-2;H0YCQ7;A0A3B3ISY4	518
A0A3B3IRX3;Q71F56;A0A3B3IS46;H0YHC1;F8VRB8	Mediator of RNA polymerase II transcription subunit 13-like	MED13L	28.8404	28.2077	28.5967	28.5214	28.02	28.2495	28.2762	28.2132	Not signf.	1.31127	0.366326	-0.351823	-1.44921	26	24	24	19.3	18.3	18.3	244.02	0	35.601	4070800000	108	A0A3B3IRX3;Q71F56;A0A3B3IS46;H0YHC1;F8VRB8;A0A3B3IRS4;A0A3B3IS48;A0A3B3IS36	519
A0A3B3ITA8;A0A3B3ITE7;A0A3B3IT25;A0A3B3IS40;Q9UGL1;Q9UGL1-2;A0A3B3ISE6;A0A3B3ITJ7;B3KV94	Lysine-specific demethylase 5B	KDM5B	28.4192	28.7222	28.8235	28.3158	28.3309	28.4485	28.4188	28.1476	Not signf.	0.846978	0.547225	-0.233706	-0.980337	20	16	12	18.5	15.4	12.3	170.42	0	32.33	5872200000	103	A0A3B3ITA8;A0A3B3ITE7;A0A3B3IT25;A0A3B3IS40;Q9UGL1;Q9UGL1-2;A0A3B3ISE6;A0A3B3ITJ7;B3KV94;A0A3B3IS31;A0A3B3ISK2;A0A3B3ITR1;A0A3B3ITR3;A0A3B3IT51;A0A3B3ITA9;A0A3B3ITJ3	521
A0A3B3IS79;F5H527;Q76I76	Protein phosphatase Slingshot homolog 2	SSH2	28.3982	28.6137	26.9756	28.6549	28.4406	28.6252	28.3375	28.146	Not signf.	0.220814	0.771293	0.226715	0.443371	13	12	12	17.1	16.4	16.4	158.91	0	67.568	4701800000	79	A0A3B3IS79;F5H527;Q76I76;K7EKN7;Q76I76-4	522
A0A3B3ISF0;A0A994J4X5;Q659C4;A0A994J4H9;Q659C4-9;Q659C4-2;A0A3B3IT29	La-related protein 1B	LARP1B	26.8941	26.7015	26.5173	26.8175	26.7944	26.4257	26.5313	27.1348	Not signf.	0.0211471	0.983377	-0.0110631	-0.0397882	12	6	6	13.7	9.6	9.6	126.21	0	32.577	1762100000	54	A0A3B3ISF0;A0A994J4X5;Q659C4;A0A994J4H9;Q659C4-9;Q659C4-2;A0A3B3IT29;G3V0E9;H0Y9K3;D6R9W6;Q659C4-3;D6RJB0;Q659C4-4	523
A0A7I2V2P6;A0A3B3ISG5	NA	NA	34.9329	35.0502	35.0436	35.0528	35.1227	35.1647	35.096	35.055	Not signf.	1.28501	0.683922	0.0897303	0.654573	81	81	0	77.7	77.7	0	113.17	0	323.31	377850000000	2356	A0A7I2V2P6;A0A3B3ISG5	524
A0A3B3ISU0;Q02487;Q02487-2	Desmocollin-2	DSC2	29.8411	29.5906	29.4423	29.7788	29.6517	29.7309	29.6351	29.5738	Not signf.	0.0559684	0.96305	-0.0153089	-0.0779301	10	10	9	18.6	18.6	16.9	83.816	0	55.799	22409000000	74	A0A3B3ISU0;Q02487;Q02487-2;J3QRL9	531
A0A3B3ISV5;Q8N9N7;H3BSW0	Leucine-rich repeat-containing protein 57	LRRC57	31.7274	31.7126	31.6337	31.3168	31.5139	31.6808	31.3249	31.2284	Not signf.	0.535296	0.678613	-0.160637	-0.672311	15	15	15	73.7	73.7	73.7	28.572	0	106.13	38047000000	198	A0A3B3ISV5;Q8N9N7;H3BSW0	532
A0A994J4U2;A0A3B3IT47;Q9Y2I8;Q9Y2I8-2;A0A994J4T0;C9JGR9;A0A994J593;E7EQ49;Q9Y2I8-3	WD repeat-containing protein 37	WDR37	29.9204	29.9368	29.8465	30.0771	30.039	29.6188	29.2555	29.5785	Not signf.	0.98607	0.445066	-0.322245	-1.20316	15	15	15	48.5	48.5	48.5	53.05	0	16.216	10261000000	121	A0A994J4U2;A0A3B3IT47;Q9Y2I8;Q9Y2I8-2;A0A994J4T0;C9JGR9;A0A994J593;E7EQ49;Q9Y2I8-3;A0A994J4W1;A0A994J4L3;A0A994J7K6;A0A994J7K8	534
A0A3B3ITL5;A0A3B3IT59;Q8N5Y2;A0A3F2YNX2;Q8N5Y2-4;Q8N5Y2-6;Q8N5Y2-2;Q8N5Y2-3;A0A3B3ITF3;Q8N5Y2-5;A0A3B3IRI6;A0A3B3IS72;A0A3B3IU80	Male-specific lethal 3 homolog	MSL3	27.9013	28.147	27.974	27.9672	27.6655	27.6856	27.8551	28.4274	Not signf.	0.187889	0.840896	-0.0889878	-0.311448	11	11	8	32.2	32.2	24	55.747	0	13.864	3336800000	68	A0A3B3ITL5;A0A3B3IT59;Q8N5Y2;A0A3F2YNX2;Q8N5Y2-4;Q8N5Y2-6;Q8N5Y2-2;Q8N5Y2-3;A0A3B3ITF3;Q8N5Y2-5;A0A3B3IRI6;A0A3B3IS72;A0A3B3IU80;A0A3B3ITH5;A6NLU8;C9JKR8;H7BYE4;A0A3B3IRN2;A0A3B3ISB4;A0A3B3IU53;A0A3B3IUB0;A0A3B3IT49;A0A3B3ITF8;A0A3B3IRT2;A0A3B3ITV8;A0A3B3ITX5;C9JXM9;A0A3B3IU64;F8WC61	535
Q5JSC9;A0A3B3IT94;Q96LT4-2;Q96LT4;A0A5F9ZGS6	Sphingomyelin synthase-related protein 1	SAMD8	28.384	28.2046	28.234	28.1971	28.0338	28.3968	28.7334	27.9727	Not signf.	0.056701	0.949958	0.0292363	0.1037	5	5	5	21.7	21.7	21.7	29.361	0	43.768	6940700000	94	Q5JSC9;A0A3B3IT94;Q96LT4-2;Q96LT4;A0A5F9ZGS6	536
A0A3B3ITG3;Q5VWQ8-4;Q5VWQ8-2;Q5VWQ8-5;Q5VWQ8;Q5VWQ8-3;A0A8V8TNA8	Disabled homolog 2-interacting protein	DAB2IP	29.7189	29.896	29.9316	30.0081	29.9841	29.8988	29.7259	29.9163	Not signf.	0.0308035	0.983974	-0.00737047	-0.0404372	35	30	30	44.4	41.9	41.9	124.42	0	240.26	10642000000	260	A0A3B3ITG3;Q5VWQ8-4;Q5VWQ8-2;Q5VWQ8-5;Q5VWQ8;Q5VWQ8-3;A0A8V8TNA8	537
A0A3B3ITH3;Q9P2X3;Q9P2X3-2;J3KT25	Protein IMPACT	IMPACT	28.7933	28.7853	28.7929	28.5697	28.5855	28.7777	28.8593	28.8155	Not signf.	0.109485	0.93999	0.0242248	0.133231	8	8	6	27.1	27.1	19.9	37.452	0	20.249	4333100000	106	A0A3B3ITH3;Q9P2X3;Q9P2X3-2;J3KT25;J3QRS6	538
A0A3B3ITJ4	NA	NA	31.5216	31.5615	31.357	31.4009	31.3934	31.57	31.512	31.2507	Not signf.	0.125812	0.928032	-0.0287538	-0.154888	61	8	8	90.1	14.7	14.7	59.218	0	64.433	26542000000	286	A0A3B3ITJ4	539
A0A3B3ITK4;Q96LA8;Q96LA8-2	Protein arginine N-methyltransferase 6	PRMT6	28.5954	28.7262	28.6932	28.5447	28.9051	28.7627	28.9298	28.7929	Not signf.	1.90732	0.415712	0.207799	1.30791	11	11	11	43.5	43.5	43.5	34.922	0	78.309	8261100000	158	A0A3B3ITK4;Q96LA8;Q96LA8-2	541
A0A3B3ITP4;Q495G5;Q8IVH4;D6RIS5	Methylmalonic aciduria type A protein, mitochondrial	MMAA	28.2763	28.0297	28.0177	28.0244	27.6169	27.578	27.866	28.015	Not signf.	1.3999	0.370354	-0.318014	-1.43519	8	8	8	31.1	31.1	31.1	44.22	0	23.801	2588300000	80	A0A3B3ITP4;Q495G5;Q8IVH4;D6RIS5;A0A7P0TAV9;A0A3B3IRG3	542
A0A3B3ITT1;Q6IQ22	Ras-related protein Rab-12	RAB12	30.5926	30.6476	30.6399	30.7832	30.6875	30.7935	30.889	30.7947	Not signf.	1.12991	0.629108	0.125368	0.79317	21	21	21	53.2	53.2	53.2	36.315	0	130.32	28684000000	395	A0A3B3ITT1;Q6IQ22	544
A0A3B3ITT5;P47914	60S ribosomal protein L29	RPL29	36.304	36.1858	36.4962	36.5224	36.582	36.3656	36.3816	36.4265	Not signf.	0.270896	0.83508	0.0618467	0.318431	15	15	15	51.5	51.5	51.5	18.512	0	118.21	1171200000000	786	A0A3B3ITT5;P47914;F8WF43;C9IYI4	545
A0A3B3ITW3;P28288;P28288-2	ATP-binding cassette sub-family D member 3	ABCD3	35.1701	35.0573	35.1082	35.0602	35.2303	35.1645	35.0896	35.1428	Not signf.	0.717474	0.786147	0.0578737	0.415345	45	45	45	65.4	65.4	65.4	75.421	0	323.31	349200000000	1601	A0A3B3ITW3;P28288;P28288-2;P28288-3	546
A0A3B3ITZ9;Q9Y2W1	Thyroid hormone receptor-associated protein 3	THRAP3	35.1036	35.1556	35.1817	35.2239	35.2215	35.0598	35.1457	35.2929	Not signf.	0.0893613	0.958607	0.0137787	0.0882934	57	56	56	46.7	46.7	46.7	103.52	0	323.31	585920000000	1401	A0A3B3ITZ9;Q9Y2W1	550
A0A3B3IU24	NA	NA	28.6638	28.8711	28.9071	29.0416	28.9013	28.9652	29.1695	28.8995	Not signf.	0.514964	0.721159	0.112968	0.562421	12	12	1	47.1	47.1	1.9	40.867	0	32.904	5784200000	131	A0A3B3IU24	551
A0A3B3IU46	NA	NA	28.2753	27.8118	28.023	28.5133	27.8758	27.8857	28.3343	26.7227	Not signf.	0.55926	0.560921	-0.451225	-0.947002	13	2	2	89.8	15.3	15.3	14.367	0	14.828	1307100000	22	A0A3B3IU46	552
F8W717;A0A3B3IU69;O00423;O00423-3;G3V3N9	Echinoderm microtubule-associated protein-like 1	EML1	28.1284	28.4738	28.4339	28.4499	28.4511	28.7106	28.4113	28.3792	Not signf.	0.475228	0.725586	0.116531	0.551915	18	15	15	30.5	28.9	28.9	88.716	0	63.457	3824700000	92	F8W717;A0A3B3IU69;O00423;O00423-3;G3V3N9;G3V500;G3V4U5;G3V3J1;G3V5C8;G3V497;H0YJK4;G3V4H6;G3V538;H0YJY3;A0A8V8TKR4;H0YJD8	553
A0A3B3IUA2	NA	NA	34.8963	34.9979	34.6786	34.8367	35.0698	34.8767	34.9248	34.8947	Not signf.	0.512196	0.74664	0.0891466	0.495409	11	11	1	37.5	37.5	3.7	30.162	0	323.31	389570000000	603	A0A3B3IUA2;A0A3B3ISK4	554
A0A3B3IUD7;Q14690	Protein RRP5 homolog	PDCD11	35.4291	35.4013	35.4245	35.388	35.3154	35.389	35.3871	35.375	Not signf.	1.16356	0.809377	-0.0440884	-0.367711	130	130	130	73.8	73.8	73.8	208.83	0	323.31	567090000000	4075	A0A3B3IUD7;Q14690;S4R3Q4	556
A0A3F2YNX6;Q92794;A0A3B3IS53;A5PLL3;A0A3B3ITI3	Histone acetyltransferase KAT6A;Histone acetyltransferase	KAT6A;MYST3	28.0244	28.6787	28.464	28.3556	28.2623	28.6818	28.5344	28.2509	Not signf.	0.110714	0.91182	0.0516424	0.189392	22	22	20	14	14	13.1	225.28	0	32.196	10315000000	105	A0A3F2YNX6;Q92794;A0A3B3IS53;A5PLL3;A0A3B3ITI3;A0A3B3ISU5;C9JJY6;A0A3B3ISZ3	557
A0A3F2YP58;A0A3B3IRU7;A0A3B3ISJ6;A0A7I2YQV2;A0A5F9ZI67;A0A5F9ZHF9;A0A3B3ITT8;Q9Y233;Q9Y233-2;A0A1B1UZQ1	cAMP and cAMP-inhibited cGMP 3,5-cyclic phosphodiesterase 10A	PDE10A	28.5791	28.577	28.6536	28.763	28.0523	28.6343	28.2355	28.4032	Not signf.	1.25816	0.402283	-0.311818	-1.34797	18	18	10	29	29	15.3	114.95	0	94.286	4411500000	122	A0A3F2YP58;A0A3B3IRU7;A0A3B3ISJ6;A0A7I2YQV2;A0A5F9ZI67;A0A5F9ZHF9;A0A3B3ITT8;Q9Y233;Q9Y233-2;A0A1B1UZQ1;A0A7I2V301;A0A7I2YQI4;A0A3B3IT18	558
A0A494BZV2;H0Y2S9	NA	MPRIP	32.2768	32.4275	32.3282	32.3016	32.265	32.3874	32.2208	32.3142	Not signf.	0.319331	0.881891	-0.0366735	-0.246733	86	86	9	44.2	44.2	5.6	274.38	0	323.31	155320000000	1353	A0A494BZV2;H0Y2S9;A0A1W2PPU9	559
A0A494BZW2	NA	NA	33.1706	33.1532	33.2792	33.2689	33.1146	33.2371	33.1461	33.2709	Not signf.	0.208254	0.921792	-0.0258179	-0.172957	104	104	1	47.3	47.3	1.3	318.42	0	323.31	76638000000	1234	A0A494BZW2;A0A8V8TKR0;A0A3B3IS13;A0A8V8TL26;A0A3B3ISK3	560
A0A494BZX7;W0Z7M9;A0A499FIJ6;A0A087X287;B0QY83;Q969V6;A0A087WU73	MKL/myocardin-like protein 1	mkl1;MKL1	30.5063	30.6365	30.347	30.4224	30.33	30.4339	30.2948	30.3609	Not signf.	0.908875	0.6558	-0.123146	-0.729851	24	23	23	39	37.5	37.5	95.691	0	186.91	22765000000	329	A0A494BZX7;W0Z7M9;A0A499FIJ6;A0A087X287;B0QY83;Q969V6;A0A087WU73;A0A8V8TPQ1;B0QY84;A0A494C1G6;B0QY74;A0A669KBG1	562
H3BQF6;A0A494BZY7;Q5JPI9	Protein-lysine N-methyltransferase METTL10	METTL10	29.2615	28.9357	29.285	29.5615	29.2787	29.2972	28.7355	29.3006	Not signf.	0.229929	0.804336	-0.107944	-0.373312	8	8	8	77.6	77.6	77.6	22.6	0	64.297	3488000000	69	H3BQF6;A0A494BZY7;Q5JPI9;M0QZ67;G3V238	563
H7C0B3;A0A494BZZ8;Q96K49-2;Q96K49	Transmembrane protein 87B	TMEM87B	29.7188	30.0926	29.9064	29.8184	29.9418	30.2316	29.9174	30.0454	Not signf.	0.678368	0.660966	0.150016	0.725422	7	7	7	13.2	13.2	13.2	61.454	0	48.898	24693000000	219	H7C0B3;A0A494BZZ8;Q96K49-2;Q96K49	564
A0A494C004;Q16635-9;Q16635-8;Q16635-7;Q16635-6;Q16635;Q16635-2;Q16635-5;Q16635-1;A0A494C141;A0A499FJ53;A6XNE1;Q16635-4;A0A494C0V5;A0A494C0C5;F6Y2X3;A0A494C0D2;C9J699	Tafazzin	TAZ	29.4412	29.1907	29.4426	29.4788	29.4045	29.498	29.5288	29.4496	Not signf.	0.526041	0.753669	0.0818725	0.47647	12	12	12	50.2	50.2	50.2	35.552	0	30.185	10428000000	163	A0A494C004;Q16635-9;Q16635-8;Q16635-7;Q16635-6;Q16635;Q16635-2;Q16635-5;Q16635-1;A0A494C141;A0A499FJ53;A6XNE1;Q16635-4;A0A494C0V5;A0A494C0C5;F6Y2X3;A0A494C0D2;C9J699;A0A087WWD5;A0A494C1B0;A0A494C1C6	565
A0A494C050;Q8N5F7	NF-kappa-B-activating protein	NKAP	30.4018	30.2128	30.0847	29.8608	30.5399	30.1957	30.6125	30.3871	Not signf.	1.03872	0.449221	0.293732	1.1925	6	6	5	31.4	31.4	28.7	46.877	0	148.73	15665000000	119	A0A494C050;Q8N5F7	569
A0A494C066;B7Z4W5;Q16773;Q16773-2	Kynurenine--oxoglutarate transaminase 1	CCBL1	29.9639	30.0192	30.1218	30.3413	30.1389	30.226	30.1239	30.1926	Not signf.	0.282137	0.83693	0.0588202	0.315255	16	16	16	41.7	41.7	41.7	57.54	0	139.52	21983000000	214	A0A494C066;B7Z4W5;Q16773;Q16773-2;Q5T278;Q16773-3;Q5T276;Q5T277	570
A0A494C0R8;K7EIG1;I3L2B0	NA	CLUH	35.8113	35.8366	35.7858	35.8377	35.9465	35.9018	35.9145	35.9732	Not signf.	2.91191	0.545736	0.116164	0.965877	109	109	5	81.6	81.6	4.7	150.46	0	323.31	504260000000	3138	A0A494C0R8;K7EIG1;I3L2B0;I3L318;I3L4B5;I3L350;I3L3A3	574
A0A494C0S0;Q9H3E2;Q9H3E2-2	Sorting nexin-25	SNX25	31.6996	32.0676	31.9034	32.0203	27.9681	27.4777	31.6772	31.539	Not signf.	1.03341	0.234632	-2.25722	-1.8361	11	11	11	12.6	12.6	12.6	114.21	0.00021313	3.607	125760000000	77	A0A494C0S0;Q9H3E2;Q9H3E2-2;H0Y9R5	576
A0A494C0Z5;Q9H082	Ras-related protein Rab-33B	RAB33B	28.4252	28.565	28.7697	28.3557	28.2146	28.478	28.4045	28.6196	Not signf.	0.343993	0.770105	-0.0997243	-0.444648	11	11	11	53.4	53.4	53.4	30.689	0	19.302	9221900000	132	A0A494C0Z5;Q9H082;Q14088	578
A0A494C100;Q9UJA3-3;Q9UJA3;Q9UJA3-4;Q9UJA3-2	DNA helicase MCM8	MCM8	28.4969	28.2941	28.9694	28.6019	28.4121	28.5168	28.526	28.7456	Not signf.	0.0933617	0.92758	-0.0404148	-0.156694	21	20	20	32.3	31.6	31.6	112.5	0	41.463	4973400000	169	A0A494C100;Q9UJA3-3;Q9UJA3;Q9UJA3-4;Q9UJA3-2;Q9UJA2-2;Q9UJA2	579
A0A494C108;Q8N9T8	Protein KRI1 homolog	KRI1	32.711	32.5111	32.5098	32.6948	32.7199	32.6818	32.6869	32.6609	Not signf.	0.685144	0.738913	0.0806999	0.51407	32	32	32	39.8	39.8	39.8	83.251	0	323.31	78134000000	812	A0A494C108;Q8N9T8;H0YH26;H0YFD2;F8WFC1;H0YG91	580
A0A494C143;Q14689-6;Q14689;Q14689-5;Q14689-4;Q14689-3;Q14689-2	Disco-interacting protein 2 homolog A	DIP2A	29.2379	29.0953	29.1931	29.337	29.2296	29.0546	29.3783	29.6065	Not signf.	0.341292	0.769212	0.101433	0.446368	28	24	23	28	24.7	24.2	171.47	0	66.702	5468900000	212	A0A494C143;Q14689-6;Q14689;Q14689-5;Q14689-4;Q14689-3;Q14689-2	581
A0A494C164;P52630;A0A8V8TLJ4;A0A8V8TLG8	Signal transducer and activator of transcription 2	STAT2	31.0926	31.2422	30.9751	31.1481	31.2529	30.8868	31.1372	30.9722	Not signf.	0.209346	0.871924	-0.0522475	-0.262204	51	51	1	68.2	68.2	3.3	94.234	0	323.31	140570000000	963	A0A494C164;P52630;A0A8V8TLJ4;A0A8V8TLG8;A0A494C1L3;B4DHE0	582
A0A494C1F2;P35658-2;P35658;P35658-4;P35658-3;P35658-5;A0A8Q3SHZ4;A0A8Q3WLX1	Nuclear pore complex protein Nup214	NUP214	34.292	34.185	34.1505	34.2445	34.2407	34.1924	34.1372	34.3236	Not signf.	0.0376171	0.983896	0.00548077	0.0364297	90	90	90	54.6	54.6	54.6	212.48	0	323.31	281050000000	1947	A0A494C1F2;P35658-2;P35658;P35658-4;P35658-3;P35658-5;A0A8Q3SHZ4;A0A8Q3WLX1;A0A494BZU9;H0Y837;B7ZAV2;H0YF36;A0A494C0J0;E9PKD2;H0YDS4;A0A494C0Y1;A0A494C104	584
A0A494C1N0;P26885;F5H0N4	Peptidyl-prolyl cis-trans isomerase FKBP2;Peptidyl-prolyl cis-trans isomerase	FKBP2	33.5248	33.6716	33.5283	33.5568	33.4878	33.396	33.1844	33.3016	Not signf.	1.67484	0.419301	-0.227944	-1.3134	13	13	13	57.9	57.9	57.9	18.562	0	274.06	243040000000	636	A0A494C1N0;P26885;F5H0N4	589
A0A494C1N2;Q9BXL6;A0A494C0J4;Q9BXL6-2;A0A494BZY0;A0A494C199;A0A994J6G4;I3L414	Caspase recruitment domain-containing protein 14	CARD14	29.2971	29.4696	29.5014	29.4008	29.3997	29.3585	29.4643	29.4433	Not signf.	0.00519928	0.999363	-0.000792503	-0.00524929	21	21	21	28.1	28.1	28.1	114.21	0	100.24	3577100000	98	A0A494C1N2;Q9BXL6;A0A494C0J4;Q9BXL6-2;A0A494BZY0;A0A494C199;A0A994J6G4;I3L414;I3L3F1;Q9BXL6-3;I3L1Z7;A0A3B3ITQ9	590
A0A494C1T9;Q6ZRV2;J3KPS2	Protein FAM83H	FAM83H	30.744	30.7637	30.6865	30.742	30.7161	30.6882	30.7073	30.8535	Not signf.	0.0619947	0.977299	0.00722647	0.0511293	33	33	33	39.2	39.2	39.2	149.06	0	250.8	18602000000	342	A0A494C1T9;Q6ZRV2;J3KPS2	592
A0A499FJN1;A0A499FIS5;Q9BUB5-2;Q9BUB5;A0A499FJS1;Q9BUB5-3;E9PIA0;Q7Z319	MAP kinase-interacting serine/threonine-protein kinase 1	MKNK1;DKFZp686E14208	29.129	28.8448	28.9786	28.9718	29.1097	28.9784	29.1011	28.8016	Not signf.	0.0639564	0.959512	0.0166478	0.0864916	7	7	7	22.1	22.1	22.1	46.031	0	16.459	2410400000	42	A0A499FJN1;A0A499FIS5;Q9BUB5-2;Q9BUB5;A0A499FJS1;Q9BUB5-3;E9PIA0;Q7Z319;E9PN34;E9PSE0;E9PLE7;E9PMM8	595
A0A499FIZ0;Q9H7D7;A0A7I2YQL3;A0A7I2YQQ9;A0A994J7J9	WD repeat-containing protein 26	WDR26	32.4198	32.3951	32.6421	32.573	32.4053	32.4559	32.4762	32.6042	Not signf.	0.111996	0.942079	-0.0221081	-0.12768	33	33	2	55.8	55.8	4.7	81.357	0	323.31	91342000000	1012	A0A499FIZ0;Q9H7D7;A0A7I2YQL3;A0A7I2YQQ9;A0A994J7J9;C9JCS7;Q9H7D7-4	596
A0A499FJD3;A0A3B3ISA1;Q96S15	WD repeat-containing protein 24	WDR24	29.4404	29.342	29.2013	29.3054	29.309	29.267	29.2341	29.1737	Not signf.	0.639792	0.748451	-0.0763378	-0.486138	17	17	17	33.7	33.7	33.7	101.99	0	90.61	8619800000	185	A0A499FJD3;A0A3B3ISA1;Q96S15	597
A0A499FJK2;P01137;A0A7I2V5Z9	Transforming growth factor beta-1;Latency-associated peptide	TGFB1	28.2643	28.344	28.8321	28.5017	28.933	28.7084	28.4499	28.3615	Not signf.	0.296208	0.764164	0.127719	0.455443	15	13	4	40	36.9	17.2	44.325	0	102.65	12445000000	159	A0A499FJK2;P01137;A0A7I2V5Z9	599
A0A590UJ53;Q9P2N6-3;Q9P2N6;Q9P2N6-2;Q9P2N6-4;Q9P2N6-6;Q9P2N6-5;Q9P2N6-8	KAT8 regulatory NSL complex subunit 3	KANSL3	33.2901	32.8556	32.9405	32.7677	33.167	33.1564	32.8456	32.9325	Not signf.	0.171335	0.873453	0.0618916	0.257837	21	21	21	39.2	39.2	39.2	95.864	0	125.27	149370000000	206	A0A590UJ53;Q9P2N6-3;Q9P2N6;Q9P2N6-2;Q9P2N6-4;Q9P2N6-6;Q9P2N6-5;Q9P2N6-8;C9J5A4;F8WD76;M0R3B6;F8WEN2;F8WB58;C9J491;Q9P2N6-7	602
A0A590UJT0;A0A590UK97;A0A590UJ98;A0A590UJ57;Q14114-4;Q14114;A0A590UJJ8;A0A590UKB1;E9PP15;A0A590UJF9;Q14114-2;Q14114-3;A0A590UK53;A0A590UK84;A0A590UK45;A0A590UJH5;A0A590UKB5;E9PKG2	Low-density lipoprotein receptor-related protein 8	LRP8	30.4717	30.0724	30.5192	30.5054	29.7859	30.4833	30.6231	30.4694	Not signf.	0.0867172	0.925871	-0.0517383	-0.163521	13	12	12	24.9	23.9	23.9	78.748	0	76.754	9209300000	102	A0A590UJT0;A0A590UK97;A0A590UJ98;A0A590UJ57;Q14114-4;Q14114;A0A590UJJ8;A0A590UKB1;E9PP15;A0A590UJF9;Q14114-2;Q14114-3;A0A590UK53;A0A590UK84;A0A590UK45;A0A590UJH5;A0A590UKB5;E9PKG2;H0YEA5;H0YEV6;A0A590UJ39;A0A590UJV3;A0A590UJQ4;A0A590UJJ9;H0YCA4	603
A0A590UJ73;Q9BSV6;A0A590UJW4;E7EQB3;B0V3J0;A0A0G2JNL0;A0A0G2JNK5	tRNA-splicing endonuclease subunit Sen34	TSEN34	31.2573	31.3378	31.3006	31.3397	31.2952	31.5397	31.3597	31.6148	Not signf.	0.946974	0.614353	0.143524	0.809193	18	18	18	69.3	69.3	69.3	33.037	0	127.07	27036000000	421	A0A590UJ73;Q9BSV6;A0A590UJW4;E7EQB3;B0V3J0;A0A0G2JNL0;A0A0G2JNK5	604
A0A590UJZ9;A0A590UJ76;Q9UGM3-9;Q9UGM3-4;Q9UGM3-8;Q9UGM3-2;Q9UGM3-5;Q9UGM3-3;Q9UGM3;Q9UGM3-7;Q9UGM3-6	Deleted in malignant brain tumors 1 protein	DMBT1	28.2794	27.8669	28.057	28.054	27.939	27.9609	28.0648	27.9547	Not signf.	0.420828	0.770203	-0.0845189	-0.446949	3	3	3	5.6	5.6	5.6	166.58	0	20.653	1086900000	28	A0A590UJZ9;A0A590UJ76;Q9UGM3-9;Q9UGM3-4;Q9UGM3-8;Q9UGM3-2;Q9UGM3-5;Q9UGM3-3;Q9UGM3;Q9UGM3-7;Q9UGM3-6;A0A590UIX5;A0A590UJF8	606
A0A590UJK3;Q14BN4;H7BZW9;A0A994J7U9;A0A994J5K5;Q14BN4-3;H7C5G9;A0A994J7V1;A0A994J7G6;A0A590UJU9;A0A590UJ16	Sarcolemmal membrane-associated protein	SLMAP	31.3895	31.4161	31.3466	31.313	31.2312	31.2732	31.3452	31.3786	Not signf.	0.711238	0.784155	-0.0592113	-0.421314	38	38	1	51	51	1.2	96.9	0	323.31	39693000000	497	A0A590UJK3;Q14BN4;H7BZW9;A0A994J7U9;A0A994J5K5;Q14BN4-3;H7C5G9;A0A994J7V1;A0A994J7G6;A0A590UJU9;A0A590UJ16	608
A0A590UJY9;A0A590UJT4;A0A590UJL0;P08842	Steryl-sulfatase	STS	26.6196	26.7477	26.4228	26.8174	27.0925	26.1684	26.6352	26.4978	Not signf.	0.0925888	0.922049	-0.0534043	-0.172117	5	5	5	14.9	14.9	14.9	47.145	0.00042105	3.152	374300000	24	A0A590UJY9;A0A590UJT4;A0A590UJL0;P08842	609
A0A590UK80;A0A590UJK4;A0A590UK01;A0A590UJP7;Q13247-3;Q13247	Serine/arginine-rich splicing factor 6	SRSF6	35.078	35.0597	34.9596	34.8958	35.1207	35.0602	35.1132	35.126	Not signf.	1.24038	0.65437	0.106757	0.733544	39	39	28	18.9	18.9	15.2	120.93	0	323.31	606020000000	1339	A0A590UK80;A0A590UJK4;A0A590UK01;A0A590UJP7;Q13247-3;Q13247;Q13247-2;A0A0A0MRR4;A0A3B3ISS0;A0A994J4Z1;A0A3F2YNZ1;Q9Y468-2;Q9Y468-4;Q9Y468-1;Q9Y468;A0A3B3ISV7;A0A3B3ISP5;A0A3B3IS65;A0A3B3ISK5;H0Y7I2;A0A3B3ISB7;A0A3B3ITG5;A0A3B3IT75;B0QYN4;Q9Y468-3	615
A0A5E8;Q99501;Q99501-4;Q99501-2;Q99501-3	GAS2-like protein 1	GAS2L1	30.3251	30.3252	29.8629	30.2823	30.5243	30.2284	30.1014	30.2087	Not signf.	0.18062	0.864191	0.0668473	0.273504	20	20	20	36.6	36.6	36.6	72.688	0	51.905	17594000000	334	A0A5E8;Q99501;Q99501-4;Q99501-2;Q99501-3;C9JFI0;C9JRR6	617
A0A5F9UK94;Q01433;H0Y360;Q01433-2;A0A804CCZ3;Q01433-5;Q01433-3;Q01433-4;A0A7P0Z4H6;H0YF16;A0A590UJX5;A0A590UK85	AMP deaminase 2	AMPD2	33.8466	33.8321	33.808	33.8208	33.8646	33.8319	33.8454	33.7662	Not signf.	0.00244616	0.999705	0.000167847	0.001366	59	59	23	58.5	58.5	21.8	94.889	0	323.31	329450000000	1573	A0A5F9UK94;Q01433;H0Y360;Q01433-2;A0A804CCZ3;Q01433-5;Q01433-3;Q01433-4;A0A7P0Z4H6;H0YF16;A0A590UJX5;A0A590UK85;A0A7P0TB79;E9PJF6;A0A7P0T999;E9PIJ1;A0A590UJY6;H0YE32;A0A590UJD1	618
A0A5F9UP49;Q9BRK5;A0A5F9UJX7;Q9BRK5-6;Q9BRK5-2;H0Y3T6;G3V1E2;Q9BRK5-4;Q9BRK5-3	45 kDa calcium-binding protein	SDF4	32.7007	32.8913	32.7993	32.8919	32.8482	32.9604	32.9294	33.0041	Not signf.	1.05908	0.655626	0.114729	0.734488	20	20	20	68.2	68.2	68.2	40.936	0	323.31	131020000000	631	A0A5F9UP49;Q9BRK5;A0A5F9UJX7;Q9BRK5-6;Q9BRK5-2;H0Y3T6;G3V1E2;Q9BRK5-4;Q9BRK5-3;Q9BRK5-5	619
A0A5F9UY30;O43493;O43493-5;O43493-3;O43493-7;O43493-4	Trans-Golgi network integral membrane protein 2	TGOLN2	28.3988	28.7646	28.4086	28.3741	28.3472	28.3528	28.3091	28.4427	Not signf.	0.601138	0.689084	-0.123577	-0.626749	9	9	9	26.5	26.5	26.5	47.773	0	55.933	5368400000	77	A0A5F9UY30;O43493;O43493-5;O43493-3;O43493-7;O43493-4;O43493-6	621
A0A5F9YFS9;C9JBL1;Q9Y6A9	Signal peptidase complex subunit 1	SPCS1	31.8344	31.8801	31.8659	31.7765	31.905	31.777	31.79	31.4917	Not signf.	0.493683	0.739596	-0.0983186	-0.515086	6	6	6	35.3	35.3	35.3	11.805	0	107.3	68886000000	225	A0A5F9YFS9;C9JBL1;Q9Y6A9	622
A0A5F9ZA98;O75027;O75027-2;B4DGL8;A0A087WW65;O75027-3;A0A590UJS8;A0A2R8Y473	ATP-binding cassette sub-family B member 7, mitochondrial	ABCB7	33.4418	33.4798	33.5738	33.5679	33.471	33.4384	33.4507	33.5814	Not signf.	0.271994	0.900209	-0.0304699	-0.208324	34	34	34	53.4	53.4	53.4	83.27	0	323.31	140360000000	1001	A0A5F9ZA98;O75027;O75027-2;B4DGL8;A0A087WW65;O75027-3;A0A590UJS8;A0A2R8Y473;E9PJR8;A0A2R8YF35;E9PNQ5;A0A2R8Y3N2	623
A0A5F9ZH80;P43251-4;P43251;P43251-3;P43251-2;A0A5F9ZH15;C9JSN9	Biotinidase	BTD	28.034	28.1828	28.5708	28.064	27.9572	27.8804	28.1243	28.2599	Not signf.	0.475905	0.689589	-0.15746	-0.629842	7	7	7	32.1	32.1	32.1	40.822	0	62.656	5328000000	79	A0A5F9ZH80;P43251-4;P43251;P43251-3;P43251-2;A0A5F9ZH15;C9JSN9;A0A5F9ZH97;A0A5F9ZHE9;A0A5F9ZHR1;A0A2R8Y5J9;A0A5F9ZHF5;A0A5F9ZH57	628
A0A5F9ZHD5;P17707;Q5VXN5;B4DZ60	S-adenosylmethionine decarboxylase proenzyme;S-adenosylmethionine decarboxylase alpha chain;S-adenosylmethionine decarboxylase beta chain	AMD1	29.5569	29.7604	29.708	29.6855	29.7671	29.7927	29.7018	29.8504	Not signf.	0.968354	0.68417	0.100287	0.655282	19	19	17	59.1	59.1	54.8	53.061	0	119.1	9301100000	234	A0A5F9ZHD5;P17707;Q5VXN5;B4DZ60;P17707-2	629
A0A5F9ZHN7;Q9NTJ5;Q9NTJ5-2	Phosphatidylinositide phosphatase SAC1	SACM1L	33.7938	33.6732	33.7719	33.728	33.7926	33.8398	33.7148	33.7785	Not signf.	0.487447	0.853922	0.0396748	0.289476	38	38	11	61.7	61.7	13.6	69.359	0	323.31	189740000000	1261	A0A5F9ZHN7;Q9NTJ5;Q9NTJ5-2;C9JV50;F8WCQ2;C9J3E3	630
A0A5F9ZHN9;P51648;P51648-2;J3QRD1;A0A5F9ZHI5;A0A5F9ZGX4;A0A5F9ZI12;A0A5K1VW72	Fatty aldehyde dehydrogenase	ALDH3A2	33.8184	33.7535	33.8606	33.7839	33.7338	33.7494	33.9157	33.7916	Not signf.	0.048269	0.980828	-0.00651264	-0.0442381	25	25	23	61.8	61.8	59.9	58.681	0	323.31	145440000000	914	A0A5F9ZHN9;P51648;P51648-2;J3QRD1;A0A5F9ZHI5;A0A5F9ZGX4;A0A5F9ZI12;A0A5K1VW72;A0A5F9ZHZ9;I3L1M4;A0A5F9ZHP6;J3KTG1;I3L0X1;J3QKK9;I3L2W1;A0A0D9SGC3;J3QS00;J3KTD9;K7EN73;J3QQV9;E9PJV0;C9JKT2	631
A0A5F9ZHR7;P11117;E9PQY3;E9PHY0;B7Z7D2;A0A5F9ZH82	Lysosomal acid phosphatase	ACP2	31.0403	30.8658	30.9904	31.1046	30.9477	31.0321	30.9807	31.0993	Not signf.	0.0884456	0.955833	0.0147047	0.0916786	19	19	19	42.4	42.4	42.4	49.352	0	124.44	26651000000	287	A0A5F9ZHR7;P11117;E9PQY3;E9PHY0;B7Z7D2;A0A5F9ZH82;A0A5F9ZI20;A0A5F9ZH40;B7Z6U3;P11117-2	633
A0A5F9ZHY7;Q8WY22	BRI3-binding protein	BRI3BP	28.2912	28.1585	28.2075	28.1934	28.2386	28.2946	28.176	28.0079	Not signf.	0.192805	0.907302	-0.0333877	-0.198582	3	3	3	12.1	12.1	12.1	31.26	0	71.323	2398200000	64	A0A5F9ZHY7;Q8WY22	634
V9GYM8;A0A5F9ZI21;A0A8Q3SIN5;Q92974-3;Q92974-2;Q92974	Rho guanine nucleotide exchange factor 2	ARHGEF2	33.7691	33.7984	33.7174	33.7113	33.8388	33.7086	33.8413	33.7592	Not signf.	0.440427	0.863847	0.03794	0.27389	75	75	75	74.2	74.2	74.2	116.07	0	323.31	240330000000	1876	V9GYM8;A0A5F9ZI21;A0A8Q3SIN5;Q92974-3;Q92974-2;Q92974;V9GYF0;V9GZ14;V9GYG5;V9GYF5;V9GZ58;V9GY94	635
A0A5F9ZI63	NA	NA	32.893	33.0015	32.8938	32.9177	33.0519	33.1358	32.9035	32.9078	Not signf.	0.544428	0.76829	0.073245	0.450808	34	34	4	71.3	71.3	13	56.294	0	323.31	103560000000	824	A0A5F9ZI63;E9PMU3;H0YEL4	636
A0A5H1ZRP4;Q8WX92-2;Q8WX92	Negative elongation factor B	NELFB	32.4461	32.3269	32.3152	32.1907	32.3773	32.3581	32.3035	32.3213	Not signf.	0.140612	0.940711	0.0203466	0.131396	39	39	39	74	74	74	70.038	0	323.31	101010000000	906	A0A5H1ZRP4;Q8WX92-2;Q8WX92	637
A0A5H1ZRQ2;Q92841-3	Probable ATP-dependent RNA helicase DDX17	DDX17	35.9099	35.9066	35.8666	35.8496	35.9828	35.8582	35.9413	35.8831	Not signf.	0.471652	0.877028	0.0332079	0.251825	86	67	2	68.9	63.9	2.6	80.457	0	323.31	813880000000	2527	A0A5H1ZRQ2;Q92841-3;A0A0U1RQJ0	638
H0YH69;A0A5K1VW28;Q9HBU6;Q86U68;Q9HBU6-2	Ethanolamine kinase 1	ETNK1	30.3362	30.5824	30.5058	30.5211	30.2719	30.4658	30.4018	30.4548	Not signf.	0.601622	0.737353	-0.0877857	-0.519497	13	13	13	52.2	52.2	52.2	39.663	0	124.5	14364000000	204	H0YH69;A0A5K1VW28;Q9HBU6;Q86U68;Q9HBU6-2;A0A5F9ZI33;H0YFP7	640
A0A5K1VW60;Q99766;G3V467	ATP synthase subunit s, mitochondrial	ATP5S	28.7815	28.9762	29.0893	29.1246	28.6096	29.0577	29.0391	28.9064	Not signf.	0.28956	0.798213	-0.0896826	-0.391382	10	10	10	49.5	49.5	49.5	23.226	0	111.09	11813000000	181	A0A5K1VW60;Q99766;G3V467;A0A8I5KUF2;A0A5F9ZGZ2;A0A5K1VW82;Q99766-3;Q99766-2	641
A0A804HL34;A0A804HL57;A0A804HJM5;A0A804HKP7;A0A669KAV0;A0A804HKP9;A0A804HL60;A0A804HJJ0;A0A804HKD9;A0A804HJB9;A0A8C8KJP3;A0A804HL07;Q96HD1;Q96HD1-2;A0A804HKL1;A0A804HJ85;A0A804HK40;A0A669KBB3;F8WBY3;A0A669KB87	Cysteine-rich with EGF-like domain protein 1	CRELD1	28.994	28.7006	29.0173	29.4596	28.997	28.9417	28.6617	29.0039	Not signf.	0.345102	0.738026	-0.141766	-0.51328	13	13	13	42.8	42.8	42.8	29.893	0	156.32	26012000000	224	A0A804HL34;A0A804HL57;A0A804HJM5;A0A804HKP7;A0A669KAV0;A0A804HKP9;A0A804HL60;A0A804HJJ0;A0A804HKD9;A0A804HJB9;A0A8C8KJP3;A0A804HL07;Q96HD1;Q96HD1-2;A0A804HKL1;A0A804HJ85;A0A804HK40;A0A669KBB3;F8WBY3;A0A669KB87;A0A669KAY9;A0A804HL19;H7C2L3;A0A804HLG6;A0A804HI35	643
A0A669KAX3;O76024;H0Y9G5	Wolframin	WFS1	30.4319	30.6751	30.636	30.6688	30.5502	30.7942	30.6486	30.8477	Not signf.	0.562155	0.717493	0.107224	0.567071	38	38	26	40	40	24.6	101.54	0	323.31	65771000000	750	A0A669KAX3;O76024;H0Y9G5;A0A804HK77;A0A804HIL0;A0A804HIL2;A0A804HKM5;A0A669KB26	645
A0A7I2YQM2;A0A669KB10;A0A669KBG8;Q92538-3;Q92538;A0A7P0RGV0;Q92538-2;A0A7I2YQ65;A0A7I2V2L5;A0A7I2V452;A0A7I2V529;A0A7I2V514	Golgi-specific brefeldin A-resistance guanine nucleotide exchange factor 1	GBF1	33.9073	33.931	33.8019	33.9626	33.9043	33.8711	33.9091	33.7938	Not signf.	0.297609	0.89652	-0.0311527	-0.216587	89	89	12	61.4	61.4	9.5	202.81	0	323.31	286780000000	2245	A0A7I2YQM2;A0A669KB10;A0A669KBG8;Q92538-3;Q92538;A0A7P0RGV0;Q92538-2;A0A7I2YQ65;A0A7I2V2L5;A0A7I2V452;A0A7I2V529;A0A7I2V514;A0A7I2V329;A0A7I2V4M6;A0A7I2V3E5;A0A7I2V4F9;A0A7I2YQN3;A0A7I2V622;A0A7I2V5I9;A0A7I2V350	648
A0A669KB27;A0A669KBH7;A0A669KAY5;Q9UHQ4;B7Z2L0	B-cell receptor-associated protein 29	BCAP29	28.7828	29.0253	29.5343	28.7382	26.9022	28.3703	29.1268	28.8029	Not signf.	0.659928	0.484606	-0.719603	-1.15311	13	13	8	30.1	30.1	16.4	55.272	0	60.224	18301000000	144	A0A669KB27;A0A669KBH7;A0A669KAY5;Q9UHQ4;B7Z2L0;C9JTE9;H7C5E2;Q9UHQ4-2;H0Y7N8;A0A669KB18;C9IYK6;F8WB99;F8WFE3;F2Z2E4;F8WEL2;C9JGJ9	649
A0A669KB68;P42224;A0A669KB56;A0A669KBA4;A0A669KB53;A0A8V8TN81;A0A669KBI6;A0A669KB52;A0A669KB75;E7EPD2	Signal transducer and activator of transcription 1-alpha/beta	STAT1	32.1126	32.4605	32.1176	32.0714	32.2256	32.1533	32.1129	32.0245	Not signf.	0.251208	0.841726	-0.0614529	-0.307527	71	71	4	79.4	79.4	6.3	87.03	0	323.31	683780000000	2101	A0A669KB68;P42224;A0A669KB56;A0A669KBA4;A0A669KB53;A0A8V8TN81;A0A669KBI6;A0A669KB52;A0A669KB75;E7EPD2;A0A669KB17;A0A8V8TLI6;D2KFR9;E7ENM1;E9PH66;Q67C41;A0A8V8TMY9;A0A669KBK4	651
A0A669KBF4;O00327-9;O00327-1;O00327-7;O00327-8;O00327;O00327-4;O00327-6	Aryl hydrocarbon receptor nuclear translocator-like protein 1	ARNTL	27.6204	27.2459	27.214	27.4303	27.5044	27.6422	27.568	27.0625	Not signf.	0.159329	0.874596	0.0665922	0.255489	9	9	9	28.9	28.9	28.9	69.238	0	63.318	3275500000	82	A0A669KBF4;O00327-9;O00327-1;O00327-7;O00327-8;O00327;O00327-4;O00327-6;O00327-3;O00327-5;H0YER9	653
A0A669KBH9;A0A669KBG4	NA	NA	31.6883	31.7153	31.5415	31.4676	31.7306	31.6181	31.6425	31.7324	Not signf.	0.545758	0.758689	0.0777483	0.467846	35	35	1	46.2	46.2	1	112.53	0	155.59	34192000000	610	A0A669KBH9;A0A669KBG4	654
A0A669KBI7;Q9UMN6;A0A8I5KPK0	Histone-lysine N-methyltransferase 2B	KMT2B	29.1	29.7038	29.3181	29.2679	29.3567	29.2744	29.2577	29.3285	Not signf.	0.124543	0.912904	-0.0431428	-0.18784	31	28	28	15.8	15	15	291.11	0	44.406	11183000000	188	A0A669KBI7;Q9UMN6;A0A8I5KPK0;A0A8I5KWS6;A0A8I5KRR3;A0A8I5KUL1;A0A8I5QJW0;A0A8I5QL11;A0A8I5KVT4;A0A8I5KWL4;A0A8I5KXU7;A0A8I5KTD0;A0A8I5KX30;A0A669KB23;A0A8I5KUC7;A0A8I5KU66;A0A8I5KR41;A0A669KBD5	655
A0A6E1XE14;P05549;P05549-5;P05549-6;C1K3N0;H7C5E5	Transcription factor AP-2-alpha	TFAP2A	32.2008	32.2557	32.2605	32.2888	32.1977	32.2476	32.2842	32.1604	Not signf.	0.38469	0.896473	-0.0289612	-0.21794	22	22	3	46	46	8.2	48.321	0	232.5	23086000000	221	A0A6E1XE14;P05549;P05549-5;P05549-6;C1K3N0;H7C5E5;C9JXZ2;C9J6N8;H7C4N4;F8WEX2	656
A0A6I8PIP2;A0A6I8PU78;A0A6I8PIF8;A0A804H3B5;O75071	EF-hand calcium-binding domain-containing protein 14	EFCAB14	27.9524	27.4882	27.7231	27.6562	27.9742	27.863	27.5035	27.7663	Not signf.	0.204692	0.844884	0.0717869	0.300279	5	5	5	18.6	18.6	18.6	47.821	0	30.941	1456100000	34	A0A6I8PIP2;A0A6I8PU78;A0A6I8PIF8;A0A804H3B5;O75071	657
A0A6I8PIW1;O43301;A0A6I8PIT5;A0A6I8PLB1;A0A1B0GTF3;A0A6I8PL32	Heat shock 70 kDa protein 12A	HSPA12A	29.8211	29.6981	29.8603	29.9228	29.8354	29.6783	29.887	29.9717	Not signf.	0.081246	0.953055	0.0175085	0.0984813	27	27	26	62.1	62.1	60.8	71.456	0	256.84	31072000000	409	A0A6I8PIW1;O43301;A0A6I8PIT5;A0A6I8PLB1;A0A1B0GTF3;A0A6I8PL32;A0A6I8PL68;A0A6I8PIU5;K7ELE6;A0A6I8PRZ9;A0A6I8PIX2	658
A0A6I8PRS5;Q8N954;Q8N954-2;A0A6Q8JGY2	G patch domain-containing protein 11	GPATCH11	27.9716	27.0972	28.5309	27.7518	28.5096	26.9849	28.4028	27.8436	Not signf.	0.0764049	0.921136	0.0973139	0.174482	7	7	7	29.7	29.7	29.7	30.685	0	12.742	6871600000	111	A0A6I8PRS5;Q8N954;Q8N954-2;A0A6Q8JGY2	662
A0A6I8PRU0;Q9NYQ6	Cadherin EGF LAG seven-pass G-type receptor 1	CELSR1	27.0359	28.1931	26.5925	27.9179	28.4592	28.4384	28.5166	28.31	Not signf.	1.41814	0.2008	0.996215	2.09132	8	8	8	4.2	4.2	4.2	329.95	0.00031646	3.2151	3928900000	27	A0A6I8PRU0;Q9NYQ6;A0A6I8PL36;Q9NYQ6-2;A0A6I8PIW5;H0Y7R9	663
A0A6I8PTZ8;Q9UL18;Q5TA58;A0A8V8TNY0;A0A8V8TQA7	Protein argonaute-1;Protein argonaute	AGO1	28.8523	28.9102	29.029	28.8653	28.9223	28.9706	28.9955	28.946	Not signf.	0.464018	0.840581	0.0444121	0.310146	35	19	15	48.7	28.3	23.9	101.07	0	75.612	7249200000	239	A0A6I8PTZ8;Q9UL18;Q5TA58;A0A8V8TNY0;A0A8V8TQA7;A0A0U1RQZ8;A0A8V8TQN5	665
A0A6Q8JR05;Q6V0I7-3;Q6V0I7	Protocadherin Fat 4	FAT4	26.9316	27.3744	27.7273	26.4334	26.5075	26.4239	26.347	26.7836	Not signf.	1.0542	0.332688	-0.601156	-1.51935	9	9	9	2.9	2.9	2.9	542.93	0	16.752	1204200000	19	A0A6Q8JR05;Q6V0I7-3;Q6V0I7;A0A7P0T1I0;Q6V0I7-2	666
A0A8I5KRC0;A0A6Q8PG30;A0A6Q8PHQ1;A0A6Q8PEZ7;Q96S66;A0A6Q8PGA4;A0A6Q8PG14;Q96S66-3;Q5T1P5;Q96S66-4;A0A6Q8PFF7;A0A6Q8PG68	Chloride channel CLIC-like protein 1	CLCC1	31.911	31.8833	31.9611	32.0051	31.997	31.9067	31.8876	32.1532	Not signf.	0.289112	0.860876	0.0459991	0.276561	30	30	3	55.8	55.8	5.2	58.387	0	323.31	35308000000	414	A0A8I5KRC0;A0A6Q8PG30;A0A6Q8PHQ1;A0A6Q8PEZ7;Q96S66;A0A6Q8PGA4;A0A6Q8PG14;Q96S66-3;Q5T1P5;Q96S66-4;A0A6Q8PFF7;A0A6Q8PG68;A0A6Q8PFH1;A0A8I5KXB0;A0A6Q8PF11;A0A6Q8PF97;A0A6Q8PFT6;A0A8I5KPC2;A0A8I5KQ17	667
A0A6Q8PF02;P81274;H0Y4A4;A0A6Q8PGW7;A0A6Q8PFD2;A0A6Q8PGU2;A0A6Q8PGS6	G-protein-signaling modulator 2	GPSM2	29.044	29.3368	29.0729	29.2364	29.2723	29.2078	29.1883	29.2845	Not signf.	0.394068	0.802083	0.065711	0.37952	20	17	17	41.5	37.7	37.7	78.196	0	169.77	5966100000	176	A0A6Q8PF02;P81274;H0Y4A4;A0A6Q8PGW7;A0A6Q8PFD2;A0A6Q8PGU2;A0A6Q8PGS6;A0A2R8Y6E3;Q5T1N9;A0A2R8YCX1;A0A2R8Y673;B0QZD0;A0A2R8Y896	668
A0A6Q8PH03;A0A7I2SYM4;A0A6Q8PF12;Q9BYV8;A0A6Q8PFB1;A0A6Q8PEV5;A0A6Q8PFB5;A0A7I2PK71;Q9BYV8-2;A0A6Q8PGR4;A0A6Q8PG60;Q9BYV8-5;C9J6R3;F8WAV3	Centrosomal protein of 41 kDa	CEP41	29.6872	29.5584	29.4446	29.6611	29.3441	29.8665	29.2952	29.6468	Not signf.	0.128453	0.905374	-0.0496602	-0.202553	16	16	16	60	60	60	39.8	0	152.47	23005000000	279	A0A6Q8PH03;A0A7I2SYM4;A0A6Q8PF12;Q9BYV8;A0A6Q8PFB1;A0A6Q8PEV5;A0A6Q8PFB5;A0A7I2PK71;Q9BYV8-2;A0A6Q8PGR4;A0A6Q8PG60;Q9BYV8-5;C9J6R3;F8WAV3;A0A6Q8PGX0;A0A6Q8PH12;A0A6Q8PHU1;C9JCX6	669
A0A6Q8PF18;A0A6Q8PHG4;A0A6Q8PFL9;A0A6Q8PFS5;A0A6Q8PHE9;A0A6Q8PHR6;A0A6Q8PFM2;A0A0J9YX34;A0A6Q8PFI4;A0A6Q8PH06;A0A6Q8PFV0;A0A6Q8PGL5;A0A6Q8PGE9;A0A6Q8PG16;A0A6Q8PFB0;A0A6Q8PF63;A0A6Q8PGG4;A0A6Q8PF74;A0A6Q8PEY7;A0A6Q8PFX3;Q9C040;Q9C040-2;A0A6Q8PHG3;A0A6Q8PG79;A0A6Q8PF82;A0A6Q8PGR7	Tripartite motif-containing protein 2	TRIM2	28.7338	28.8351	28.7678	28.7827	28.5046	29.1578	29.1895	29.0415	Not signf.	0.561952	0.647005	0.193521	0.741948	22	21	21	37	35.7	35.7	99.783	0	77.201	5912100000	133	A0A6Q8PF18;A0A6Q8PHG4;A0A6Q8PFL9;A0A6Q8PFS5;A0A6Q8PHE9;A0A6Q8PHR6;A0A6Q8PFM2;A0A0J9YX34;A0A6Q8PFI4;A0A6Q8PH06;A0A6Q8PFV0;A0A6Q8PGL5;A0A6Q8PGE9;A0A6Q8PG16;A0A6Q8PFB0;A0A6Q8PF63;A0A6Q8PGG4;A0A6Q8PF74;A0A6Q8PEY7;A0A6Q8PFX3;Q9C040;Q9C040-2;A0A6Q8PHG3;A0A6Q8PG79;A0A6Q8PF82;A0A6Q8PGR7;C9J084;A0A6Q8PHP4;Q9BWT6;A0A6Q8PFE3;D6R9E3;A0A6Q8PEY9;A0A6Q8PH39;A0A6Q8PGS7;D6RCT6;A0A087WTC6;A0A6Q8PG97;A0A0J9YW70;A0A…	670
A0A7I2V3M9;A0A6Q8PGS3;A0A6Q8PHN8;A0A7I2V4L2;A0A6Q8PF96;A0A6Q8PF61;A0A7I2V5W3;A0A7I2V5G7;A0A7I2V3F0;A0A7I2V398;A0A7I2V372;A0A7I2PHE7;A0A7I2V4R5;A0A7I2V3V5;Q1MSJ5-1;Q1MSJ5;A0A7I2V5J9;A0A7I2YQH9;A0A7I2V3Z9;A0A7I2V5L8;A0A7I2V5N5;A0A7I2V5J7;F2Z2M5;A0A7I2V5A7;Q1MSJ5-2	Centrosome and spindle pole-associated protein 1	CSPP1	27.2145	28.5399	27.4207	28.189	28.3099	28.2562	28.3563	28.1654	Not signf.	0.654231	0.521888	0.430952	1.03572	9	9	9	10.8	10.8	10.8	127.97	0.00021448	3.8867	1796700000	20	A0A7I2V3M9;A0A6Q8PGS3;A0A6Q8PHN8;A0A7I2V4L2;A0A6Q8PF96;A0A6Q8PF61;A0A7I2V5W3;A0A7I2V5G7;A0A7I2V3F0;A0A7I2V398;A0A7I2V372;A0A7I2PHE7;A0A7I2V4R5;A0A7I2V3V5;Q1MSJ5-1;Q1MSJ5;A0A7I2V5J9;A0A7I2YQH9;A0A7I2V3Z9;A0A7I2V5L8;A0A7I2V5N5;A0A7I2V5J7;F2Z2M5;A0A7I2V5A7;Q1MSJ5-2;A0A7I2V4C3;A0A7I2V425;A0A7I2V3F6;A0A7I2V4M7;A0A7I2V5Y8;A0A7I2V571;A0A7I2V3G6;A0A7I2V4I1;A0A7I2V2X5;A0A7I2V5U6;A0A7I2YQX1;A0A7I2V3Q0;A0A7…	672
A0A6Q8PF62;A0A6Q8PHH5;Q92562;A0A6Q8PGW5;A0A6Q8PGP4;A0A6Q8PF27;A0A6Q8PG59;A0A6Q8PHP5;A0A6Q8PHC7;A0A6Q8PF70;A0A6Q8PGY7;A0A6Q8PGW0;A0A6Q8PHA1;A0A6Q8PGB4;A0A6Q8PFJ3;A0A6Q8PGC1;H0Y6G7;A0A6Q8PHK3	Polyphosphoinositide phosphatase	FIG4	28.7339	28.7031	28.5471	28.4468	28.2301	28.5259	28.4074	28.7164	Not signf.	0.517801	0.693962	-0.137754	-0.619296	20	20	11	33	33	17.1	103.38	0	34.701	6030700000	120	A0A6Q8PF62;A0A6Q8PHH5;Q92562;A0A6Q8PGW5;A0A6Q8PGP4;A0A6Q8PF27;A0A6Q8PG59;A0A6Q8PHP5;A0A6Q8PHC7;A0A6Q8PF70;A0A6Q8PGY7;A0A6Q8PGW0;A0A6Q8PHA1;A0A6Q8PGB4;A0A6Q8PFJ3;A0A6Q8PGC1;H0Y6G7;A0A6Q8PHK3;A0A6Q8PGY4;A0A6Q8PF86;A0A6Q8PHB4;A0A6Q8PHM5;Q5TCS5;A0A6Q8PGM1;A0A6Q8PGP1;Q5TCS4;A0A6Q8PF04;A0A6Q8PFK7;A0A6Q8PF90;A0A6Q8PG49;A0A6Q8PG61	673
A0A6Q8PGP5;A0A6Q8PFI7;Q96PU5-6;Q96PU5-5;Q96PU5-7;Q96PU5;A0A6Q8PHJ5;Q96PU5-2;Q96PU5-3;A0A6Q8PG51;A0A7P0Z498;K7ERN1	E3 ubiquitin-protein ligase NEDD4-like	NEDD4L	32.4668	32.4738	32.4588	32.4799	32.4661	32.5371	32.5869	32.3822	Not signf.	0.206647	0.926625	0.0232782	0.160844	59	59	5	72.6	72.6	5.6	108.76	0	323.31	126090000000	1243	A0A6Q8PGP5;A0A6Q8PFI7;Q96PU5-6;Q96PU5-5;Q96PU5-7;Q96PU5;A0A6Q8PHJ5;Q96PU5-2;Q96PU5-3;A0A6Q8PG51;A0A7P0Z498;K7ERN1;A0A6Q8PG81;K7EKL1	678
A0A6Q8PFJ0;P02545;P02545-6;P02545-3;P02545-5;P02545-4	Prelamin-A/C;Lamin-A/C	LMNA	38.0062	38.006	38.03	38.0242	37.8359	37.9039	37.9658	37.9498	Not signf.	1.86812	0.628718	-0.102789	-0.792208	123	123	7	87.7	87.7	15	80.902	0	323.31	5506000000000	6715	A0A6Q8PFJ0;P02545;P02545-6;P02545-3;P02545-5;P02545-4	680
A0A6Q8PGT8;A0A6Q8PFL5;A0A6Q8PGB2;Q6UWE0;A0A6Q8PGF7;Q6UWE0-2;A0A6Q8PG02;A0A6Q8PGW1;A0A6Q8PFT9;A0A6Q8PFI6;A0A6Q8PH70;A0A6Q8PFW1	E3 ubiquitin-protein ligase LRSAM1	LRSAM1	32.4941	32.5391	32.3511	32.4873	32.4922	32.4303	32.4338	32.3526	Not signf.	0.352476	0.865546	-0.0406866	-0.271816	47	47	32	80.4	80.4	47.2	74.117	0	323.31	100270000000	878	A0A6Q8PGT8;A0A6Q8PFL5;A0A6Q8PGB2;Q6UWE0;A0A6Q8PGF7;Q6UWE0-2;A0A6Q8PG02;A0A6Q8PGW1;A0A6Q8PFT9;A0A6Q8PFI6;A0A6Q8PH70;A0A6Q8PFW1;A0A6Q8PHH6;Q6UWE0-3;A0A6Q8PF55;A0A6Q8PGH9;A0A6Q8PGZ2;A0A6Q8PG90;A0A6Q8PEU7	682
A0A6Q8PFP0;A0A3B3IT44	NA	NA	32.3445	32.332	32.2699	32.2616	32.0684	32.2368	32.1651	32.2387	Not signf.	1.47767	0.593545	-0.124742	-0.858153	27	27	0	75.6	75.6	0	50.425	0	323.31	144150000000	656	A0A6Q8PFP0;A0A3B3IT44;P30279-2	684
A0A6Q8PFY7;Q92734-2;Q92734;A0A6Q8PFC4;A0A6Q8PH89;A0A6Q8PH27;A0A6Q8PG00;A0A6Q8PG04;A0A6Q8PGS4;Q92734-4;Q92734-3;C9JJP5;C9JUE0;C9JTY3;A0A6Q8PF51	Protein TFG	TFG	34.5328	34.4298	34.552	34.5897	34.4455	34.4906	34.5084	34.577	Not signf.	0.185038	0.935226	-0.02069	-0.143919	18	18	1	49.5	49.5	4.1	44.267	0	323.31	476120000000	1422	A0A6Q8PFY7;Q92734-2;Q92734;A0A6Q8PFC4;A0A6Q8PH89;A0A6Q8PH27;A0A6Q8PG00;A0A6Q8PG04;A0A6Q8PGS4;Q92734-4;Q92734-3;C9JJP5;C9JUE0;C9JTY3;A0A6Q8PF51	686
A0A6Q8PGB0;P24928	DNA-directed RNA polymerase II subunit RPB1	POLR2A	34.9619	34.8439	34.9764	34.9095	34.8562	34.951	34.982	34.9601	Not signf.	0.132319	0.951048	0.0143747	0.102008	122	122	122	66	66	66	217.24	0	323.31	388530000000	3110	A0A6Q8PGB0;P24928;P24928-2	687
A0A6Q8PH78;A0A6Q8PGB1;A0A6Q8PGP6;A0A5F9ZHU6;A0A6Q8PH24;J3KNF5;O15078;A0A6Q8PG44;A0A6Q8PGC3;A0A5K1VW81	Centrosomal protein of 290 kDa	CEP290	29.3797	29.6262	29.4639	29.6662	29.5841	29.471	29.7595	29.6241	Not signf.	0.363665	0.794201	0.0756574	0.398162	27	27	26	13.9	13.9	13.7	319.52	0	21.54	11917000000	108	A0A6Q8PH78;A0A6Q8PGB1;A0A6Q8PGP6;A0A5F9ZHU6;A0A6Q8PH24;J3KNF5;O15078;A0A6Q8PG44;A0A6Q8PGC3;A0A5K1VW81;A0A5F9ZHV7;A0A0A0MS86;F8VS29;S4R322;A0A6Q8PGQ4;A0A6Q8PGA1;F8W097;A0A6Q8PFZ5	688
A0A6Q8PH79;A0A6Q8PGL3;A0A6Q8PGS2;Q8TB36;A0A7I2RYU0;A0A6Q8PFG4;A0A6Q8PHC1;A0A6Q8PH97;A0A6Q8PEX8;A0A6Q8PH88;A0A6Q8PHN7;Q8TB36-2;B4DIH2;A0A6Q8PEZ4;A0A6Q8PFF4;A0A6Q8PGU0	Ganglioside-induced differentiation-associated protein 1	GDAP1	32.0112	31.9254	32.0858	31.9707	32.0487	32.1995	32.1748	32.072	Not signf.	1.3243	0.599973	0.125448	0.833799	16	16	16	49.9	49.9	49.9	41.216	0	225.38	42400000000	434	A0A6Q8PH79;A0A6Q8PGL3;A0A6Q8PGS2;Q8TB36;A0A7I2RYU0;A0A6Q8PFG4;A0A6Q8PHC1;A0A6Q8PH97;A0A6Q8PEX8;A0A6Q8PH88;A0A6Q8PHN7;Q8TB36-2;B4DIH2;A0A6Q8PEZ4;A0A6Q8PFF4;A0A6Q8PGU0;A0A6Q8PGQ9;A0A6Q8PGB8;E5RGI2;A0A6Q8PF20;A0A6Q8PG78;A0A6Q8PFX7;A0A6Q8PFP5;A0A6Q8PFZ0;A0A6Q8PFU1;H0Y6A7;Q5TE61;A0A087WWT8;Q96MZ0-2;Q96MZ0;Q96MZ0-4	692
A0A8I5KTA9;A0A8I5KWY5;A0A6Q8PHP8;A0A6Q8PH13;A0A8I5KQ02;Q86WG5;A0A8I5KY55;A0A8I5QJN8;A0A6Q8PH87;Q86WG5-3;A0A8I5KTX3;H0YD05	Myotubularin-related protein 13	SBF2	30.5507	30.3313	30.6473	30.2802	30.5672	30.3778	30.4076	30.5639	Not signf.	0.0970998	0.939999	0.026783	0.133282	25	22	19	20.7	19.4	17.7	205.86	0	27.172	21794000000	160	A0A8I5KTA9;A0A8I5KWY5;A0A6Q8PHP8;A0A6Q8PH13;A0A8I5KQ02;Q86WG5;A0A8I5KY55;A0A8I5QJN8;A0A6Q8PH87;Q86WG5-3;A0A8I5KTX3;H0YD05;H0Y767;A0A8I5KVJ0;A0A8I5KRP8;A0A8I5KQC6;A0A8I5KXJ7;A0A8I5QKS9;A0A8I5KT45;A0A8I5KWU9;A0A8I5KNS4;A0A8I5KSD8;A0A8I5KWJ6;A0A8I5QL20;A0A8I5KUI7;A0A8I5KT92	694
A0A6Q8PHG2;A0A6Q8PHA2;Q27J81-2;Q27J81;A0A6Q8PF44;A0A6Q8PH71;A0A6Q8PGN3;A0A6Q8PFW4;A0A6Q8PF29;A0A6Q8PH25;A0A087X118;A0A6Q8PGC7;A0A0A0MQU1;A0A6Q8PGU8;A0A6Q8PFN5;A0A6Q8PHS8;A0A6Q8PFB9;A0A6Q8PH59;A0A6Q8PGY8	Inverted formin-2	INF2	33.021	33.0623	33.034	32.9364	32.9239	32.7615	32.8321	33.0105	Not signf.	1.13555	0.608457	-0.131444	-0.818411	70	70	19	68.2	68.2	22.4	135.69	0	323.31	135800000000	1631	A0A6Q8PHG2;A0A6Q8PHA2;Q27J81-2;Q27J81;A0A6Q8PF44;A0A6Q8PH71;A0A6Q8PGN3;A0A6Q8PFW4;A0A6Q8PF29;A0A6Q8PH25;A0A087X118;A0A6Q8PGC7;A0A0A0MQU1;A0A6Q8PGU8;A0A6Q8PFN5;A0A6Q8PHS8;A0A6Q8PFB9;A0A6Q8PH59;A0A6Q8PGY8;A0A6Q8PH52;A0A6Q8PFY4;A0A6Q8PFJ1;A0A6Q8PG64;Q27J81-3;A0A6Q8PF91;A0A6Q8PGX4;A0A6Q8PGK9;A0A6Q8PEY8;A0A6Q8PEY5	699
A0A6Q8PHE5;Q05086-2;Q05086-3;Q05086;A0A1B0GVL3;A0A0D9SG77	Ubiquitin-protein ligase E3A	UBE3A	32.1691	32.2448	32.2237	32.2837	32.1269	32.3053	32.2448	32.2453	Not signf.	0.0021851	0.999832	0.000290871	0.00201485	49	49	49	55.5	55.5	55.5	93.52	0	323.31	106470000000	1148	A0A6Q8PHE5;Q05086-2;Q05086-3;Q05086;A0A1B0GVL3;A0A0D9SG77;A0A0D9SF91;A0A0D9SES7;S4R306;A0A0D9SG63;A0A1B0GTB3	700
A0A6Q8PHP0	NA	NA	33.5343	33.7231	33.6542	33.6653	33.6159	33.6787	33.6234	33.6793	Not signf.	0.0411195	0.98339	0.00511456	0.0357111	43	43	2	76.3	76.3	5.4	65.866	0	323.31	143230000000	1154	A0A6Q8PHP0;Q5JUV6;A0A6Q8PEZ2;S4R3A6;A0A6Q8PF50;S4R3E7;REV__M0QX83;REV__H0YES7;REV__A0A804HLB1;REV__F5GWJ3	702
A0A7I2SVS4;P56524	Histone deacetylase 4	HDAC4	30.9641	31.1928	31.2303	30.8283	31.5712	30.8622	31.3732	31.5213	Not signf.	0.721669	0.545332	0.278131	0.965239	24	23	5	35.8	35.2	7.5	119.7	0	156.56	11924000000	158	A0A7I2SVS4;P56524;C9J481;C9J0X4	707
A0A7I2V2K2;A0A7I2V5A2;A0A7I2V2D8;A0A7I2V2W5;A0A7I2V2R9;A0A7I2V3J3;A0A7I2V5A3;O14964;A0A7I2V3I8;A0A7I2V3F9;A0A7I2V637;I3L1P5;A0A7I2V307;A0A7I2V3Z1;A0A7I2V6E0;O14964-2;A0A7I2YQD1	Hepatocyte growth factor-regulated tyrosine kinase substrate	HGS	33.6362	33.689	33.5505	33.7393	33.6901	33.494	33.5986	33.5621	Not signf.	0.546972	0.783258	-0.0675631	-0.429221	51	51	51	50.1	50.1	50.1	82.339	0	323.31	275250000000	1355	A0A7I2V2K2;A0A7I2V5A2;A0A7I2V2D8;A0A7I2V2W5;A0A7I2V2R9;A0A7I2V3J3;A0A7I2V5A3;O14964;A0A7I2V3I8;A0A7I2V3F9;A0A7I2V637;I3L1P5;A0A7I2V307;A0A7I2V3Z1;A0A7I2V6E0;O14964-2;A0A7I2YQD1;I3L1E3;A0A7I2V4X6;A0A7I2V5D6;A0A7I2V5L9;A0A7I2V5B7;A0A7I2V4J7;A0A7I2YQU5;I3L165;A0A7I2V628;A0A7I2V331;A0A7I2V5W6;A0A7I2V5N3;A0A7I2V611;A0A7I2V310;A0A7I2V3Q7;A0A7I2V674;A0A7I2V4M9;A0A7I2V5E7;A0A7I2YQS8;A0A7I2V558;A0A7I2YQY0…	710
H7C4K3;A0A7I2V2F9;E7EUI6;P05556;A0A7I2V348;C9JPK5;P05556-2;P05556-5;P05556-4;P05556-3;A0A7I2V5Z8;A0A7I2V5T3	Integrin beta;Integrin beta-1	ITGB1	35.3596	35.3787	35.529	35.4945	35.3564	35.3649	35.4022	35.4222	Not signf.	0.564695	0.804656	-0.0540371	-0.373367	45	45	45	57.5	57.5	57.5	82.23	0	323.31	1273900000000	2543	H7C4K3;A0A7I2V2F9;E7EUI6;P05556;A0A7I2V348;C9JPK5;P05556-2;P05556-5;P05556-4;P05556-3;A0A7I2V5Z8;A0A7I2V5T3;E7EQW5;Q5T3E6;E9PLR6;Q5T3E5;E9PQJ2;H7C4N8;C9JNE0	711
A0A7I2V2Q8;P53634;A0A7I2YQT5;A0A7I2V6E3;A0A7I2V466;A0A7I2V5C5;H0YCY8	Dipeptidyl peptidase 1;Dipeptidyl peptidase 1 exclusion domain chain;Dipeptidyl peptidase 1 heavy chain;Dipeptidyl peptidase 1 light chain	CTSC	33.665	33.8235	33.632	33.6771	33.7733	33.8451	33.7547	33.7103	Not signf.	0.677745	0.757309	0.0714359	0.473416	32	32	32	62.4	62.4	62.4	50.745	0	323.31	212840000000	1319	A0A7I2V2Q8;P53634;A0A7I2YQT5;A0A7I2V6E3;A0A7I2V466;A0A7I2V5C5;H0YCY8;A0A7I2V2V5;A0A7I2V5L5;A0A7I2V2F3;A0A7I2V4Z3;A0A7I2V3A2;A0A7I2V5J2;A0A7I2V3M6;P53634-2;P53634-3	713
A0A7I2V2R3;P51991;A0A7I2V5D8;A0A7I2V4J6;A0A7I2V402	Heterogeneous nuclear ribonucleoprotein A3	HNRNPA3	37.9244	37.7663	37.898	37.904	37.9553	37.9468	37.9859	37.9655	Not signf.	1.29387	0.684922	0.0901957	0.658148	51	47	4	79.2	79.2	10	35.411	0	323.31	4255400000000	3237	A0A7I2V2R3;P51991;A0A7I2V5D8;A0A7I2V4J6;A0A7I2V402	714
A0A7I2V697;A0A7I2V4T9;A0A7I2V2U2;A0A7I2V5Z3;A0A7I2V588;O43765;K7EMD6	Small glutamine-rich tetratricopeptide repeat-containing protein alpha	SGTA	33.2562	33.3625	33.3196	33.4958	33.47	33.5676	33.5213	33.5422	Not signf.	1.64428	0.503644	0.166767	1.07742	17	17	17	46.2	46.2	46.2	28.54	0	323.31	156950000000	425	A0A7I2V697;A0A7I2V4T9;A0A7I2V2U2;A0A7I2V5Z3;A0A7I2V588;O43765;K7EMD6	716
A0A7I2V2U6;P13995;P13995-2;A0A7I2V482;A0A7I2YQD4;B8ZZU9;B9A062	Bifunctional methylenetetrahydrofolate dehydrogenase/cyclohydrolase, mitochondrial;NAD-dependent methylenetetrahydrofolate dehydrogenase;Methenyltetrahydrofolate cyclohydrolase	MTHFD2	34.24	34.4469	34.0131	34.2131	34.1087	34.1924	34.0328	34.2	Not signf.	0.435921	0.749637	-0.0948038	-0.481042	35	35	34	87.7	87.7	85.5	35.222	0	323.31	375780000000	1521	A0A7I2V2U6;P13995;P13995-2;A0A7I2V482;A0A7I2YQD4;B8ZZU9;B9A062;A0A7I2V3T1	717
A0A7I2V2Y9;A0A7I2V5E1;A0A7I2YQD7;B7Z2R7;A0A7I2YQE9;Q5T8D3-2;Q5T8D3-3;A0A7I2V2M2;A0A7I2V347;A0A7I2YQJ9;A0A7I2V560;Q5T8D3;A0A7I2V420;A0A7I2V690;A0A7I2V556;A0A7I2V5U2;Q5T8D3-4;A0A7I2V5L4;X6RDD7;Q5T8E0;A0A7I2V462;A0A7I2YQS1	Acyl-CoA-binding domain-containing protein 5	ACBD5	31.2105	30.8648	30.9745	31.0158	31.0558	31.026	31.0345	30.8577	Not signf.	0.0982025	0.944587	-0.0228887	-0.123467	23	23	23	44.7	44.7	44.7	55.922	0	114.64	28882000000	348	A0A7I2V2Y9;A0A7I2V5E1;A0A7I2YQD7;B7Z2R7;A0A7I2YQE9;Q5T8D3-2;Q5T8D3-3;A0A7I2V2M2;A0A7I2V347;A0A7I2YQJ9;A0A7I2V560;Q5T8D3;A0A7I2V420;A0A7I2V690;A0A7I2V556;A0A7I2V5U2;Q5T8D3-4;A0A7I2V5L4;X6RDD7;Q5T8E0;A0A7I2V462;A0A7I2YQS1;A0A7I2V2R8;A0A087X0B8	719
A0A7I2V3W3;A0A7I2V4B3;Q13443;A0A7I2YQ97;A0A7I2V2Z6;A0AVL1;A0A7I2V5N8;Q13443-2;F8WC54	Disintegrin and metalloproteinase domain-containing protein 9	ADAM9	31.0852	31.2871	31.2148	31.1112	31.1452	31.1142	31.1179	31.2397	Not signf.	0.139343	0.940739	-0.0203223	-0.130918	25	25	25	37.3	37.3	37.3	83.43	0	195.76	31356000000	476	A0A7I2V3W3;A0A7I2V4B3;Q13443;A0A7I2YQ97;A0A7I2V2Z6;A0AVL1;A0A7I2V5N8;Q13443-2;F8WC54;A0A7I2V2E1;A0A7I2V3B5;A0A7I2V3C1;A0A7I2V303;A0A0J9YY58;A0A7I2V5Q0;C9J6H5;C9JPM3;A0A7I2V5C0	726
A0A7I2YQU3;A0A7I2V403;Q68DK2-2;Q68DK2;A0A7I2YQV0;Q68DK2-5;G3V2D8	Zinc finger FYVE domain-containing protein 26	ZFYVE26	30.1161	29.8567	30.0259	30.1283	30.7409	30.4457	29.0884	30.099	Not signf.	0.0598212	0.940803	0.0617332	0.132701	47	47	47	28.3	28.3	28.3	285.21	0	176.86	31315000000	350	A0A7I2YQU3;A0A7I2V403;Q68DK2-2;Q68DK2;A0A7I2YQV0;Q68DK2-5;G3V2D8;A0A7I2V4E6;Q68DK2-3;Q68DK2-4;A0A2H2FF08;G3V230;A0A7I2V577	727
A0A7I2V451;A0A7I2YQJ3;A0A7I2V416;Q5M775-4;Q5M775;A0A7P0TBP2;A0A7I2V486;A0A7P0TB87;A0A7P0Z4I1;A0A7I2V562;A0A7P0T9K0;J3QS22;A0A7P0TAS3;Q5M775-5;Q5M775-3;Q5M775-2	Cytospin-B	SPECC1	33.1554	33.0607	33.0728	33.1909	33.2094	33.1884	33.1071	33.0854	Not signf.	0.258723	0.908946	0.0276499	0.192277	45	45	45	55.2	55.2	55.2	112.04	0	323.31	78038000000	904	A0A7I2V451;A0A7I2YQJ3;A0A7I2V416;Q5M775-4;Q5M775;A0A7P0TBP2;A0A7I2V486;A0A7P0TB87;A0A7P0Z4I1;A0A7I2V562;A0A7P0T9K0;J3QS22;A0A7P0TAS3;Q5M775-5;Q5M775-3;Q5M775-2;J3KRB9;J3KSG2;J3QQM0;J3KRN9;A0A7P0TBD3;A0A7I2V5G2	728
A0A7I2V428;P19338;C9JLB1;A0A7I2V3F3;A0A7I2V5M5;A0A7I2V2U7;A0A7I2V699;A0A7I2V349;A0A7I2V506	Nucleolin	NCL	38.0427	38.0778	38.0616	38.0238	38.1968	38.0814	38.1527	38.0933	Not signf.	1.45769	0.69814	0.0795727	0.615387	69	69	3	62.4	62.4	7.4	74.739	0	323.31	4033700000000	4279	A0A7I2V428;P19338;C9JLB1;A0A7I2V3F3;A0A7I2V5M5;A0A7I2V2U7;A0A7I2V699;A0A7I2V349;A0A7I2V506;A0A7I2V2S8	730
A0A7I2V430;A0A7I2V4F0;Q92499;A0A7I2V2M5;A0A7I2YQ77;A0A087WZ71;Q92499-3;Q92499-2;A0A087X2G1;A0A7I2V4J3	ATP-dependent RNA helicase DDX1	DDX1	36.26	36.1654	36.1681	36.1313	36.1444	36.139	36.114	36.127	Not signf.	0.892061	0.800055	-0.0500917	-0.390124	68	68	68	85.5	85.5	85.5	77.86	0	323.31	1599500000000	3971	A0A7I2V430;A0A7I2V4F0;Q92499;A0A7I2V2M5;A0A7I2YQ77;A0A087WZ71;Q92499-3;Q92499-2;A0A087X2G1;A0A7I2V4J3;A0A7I2V421;A0A7I2V5X8;A0A7I2YQD0;A0A7I2V4Q0	731
A0A7I2YQU9;A0A7I2V4K0;A0A7I2V4H9;Q9NR48-2;Q9NR48;A0A7I2V542;A0A7I2V3D6;A0A7I2V316	Histone-lysine N-methyltransferase ASH1L	ASH1L	28.6662	29.114	28.9107	28.7897	28.9816	29.3088	28.6178	29.0198	Not signf.	0.27012	0.787113	0.111842	0.412996	26	26	26	13.1	13.1	13.1	325.52	0	19.594	5331700000	98	A0A7I2YQU9;A0A7I2V4K0;A0A7I2V4H9;Q9NR48-2;Q9NR48;A0A7I2V542;A0A7I2V3D6;A0A7I2V316;A0A7I2YQL4	737
A0A7I2V4I5;Q5T200;Q5T200-2	Zinc finger CCCH domain-containing protein 13	ZC3H13	31.3016	31.1713	31.1059	31.0757	31.0219	31.1794	31.1252	31.003	Not signf.	0.583741	0.746465	-0.0812268	-0.491007	32	32	32	19.8	19.8	19.8	196.7	0	266	34273000000	474	A0A7I2V4I5;Q5T200;Q5T200-2;A0A087WX14	738
A0A7I2V4L6;O15498;A0A7I2V3A1;A0A7I2V3V7;O15498-2	Synaptobrevin homolog YKT6	YKT6	32.0872	32.2409	32.2621	32.3722	32.0765	32.15	32.4665	32.3184	Not signf.	0.040369	0.974788	0.0122366	0.0596188	27	27	27	91.1	91.1	91.1	21.713	0	323.31	158850000000	902	A0A7I2V4L6;O15498;A0A7I2V3A1;A0A7I2V3V7;O15498-2;A0A7I2V530;A0A7I2V3S2;H7C3K7	740
A0A7I2V539;P30419;P30419-2;A0A7I2V3X4;A0A7I2V3U5	Glycylpeptide N-tetradecanoyltransferase 1	NMT1	34.7667	34.7479	34.8309	34.7699	34.8009	34.8015	34.8265	34.8379	Not signf.	0.955306	0.83796	0.037837	0.314666	34	34	27	62.6	62.6	54.7	56.568	0	323.31	426670000000	1457	A0A7I2V539;P30419;P30419-2;A0A7I2V3X4;A0A7I2V3U5;A0A7I2V4Y5;K7EN82;B7Z8J4;K7EN42;A0A7I2V3M5	743
A0A7I2V594;A0A087WXC5;O95299;A0A7I2YQU0;A0A7I2V2W9;A0A7I2V458;A0A7I2V2X3;A0A7I2V419;A0A7I2V5U7;A0A7I2V5B2;H7C2X4;A0A7I2V2N6;A0A7I2V4N8;A0A7I2V327;A0A7I2V5L0;A0A7I2V438;A0A7I2V3H5;O95299-2	NADH dehydrogenase [ubiquinone] 1 alpha subcomplex subunit 10, mitochondrial	NDUFA10	33.5649	33.5738	33.6866	33.6935	33.6372	33.6892	33.6877	33.7681	Not signf.	0.72914	0.764453	0.065835	0.456687	34	34	2	85.6	85.6	11.9	40.651	0	323.31	170470000000	924	A0A7I2V594;A0A087WXC5;O95299;A0A7I2YQU0;A0A7I2V2W9;A0A7I2V458;A0A7I2V2X3;A0A7I2V419;A0A7I2V5U7;A0A7I2V5B2;H7C2X4;A0A7I2V2N6;A0A7I2V4N8;A0A7I2V327;A0A7I2V5L0;A0A7I2V438;A0A7I2V3H5;O95299-2;A0A7I2V2F6;Q8N1B9;A0A7I2V2I6;A0A7I2V3D4;H7C2W5;A0A7I2V2J5	745
A0A7I2YQI0;C9J494;A0A7I2V5D2;Q9H000;Q9H000-2	Probable E3 ubiquitin-protein ligase makorin-2	MKRN2	31.4129	31.4315	31.4221	31.3025	31.261	31.2112	31.3981	30.9813	Not signf.	1.006	0.568364	-0.179344	-0.934944	20	20	20	54.1	54.1	54.1	46.334	0	90.996	31380000000	268	A0A7I2YQI0;C9J494;A0A7I2V5D2;Q9H000;Q9H000-2;A0A7I2V422;A0A7I2V4L9;A0A7I2V388	747
A0A7I2V5J1;E5RI60;Q9UHI8;A0A7I2YQL5	A disintegrin and metalloproteinase with thrombospondin motifs 1	ADAMTS1	30.1072	29.6965	29.6553	29.7257	29.1751	29.1712	29.5741	29.291	Not signf.	1.8901	0.224837	-0.49335	-2.0463	8	8	8	14.3	14.3	14.3	80.269	0.00021177	3.3724	6846500000	26	A0A7I2V5J1;E5RI60;Q9UHI8;A0A7I2YQL5;A0A7I2V400	748
A0A7I2YQR5;A0A7I2V5N9;P40763;A0A7I2V444;A0A7I2V3V0;A0A7I2V4R3;A0A7I2V4C8;G8JLH9;A0A7I2V2T1;A0A7I2V4F6	Signal transducer and activator of transcription 3;Signal transducer and activator of transcription	STAT3	33.9163	34.073	33.7598	33.9037	33.976	33.9378	33.7286	33.8614	Not signf.	0.171544	0.905667	-0.0372229	-0.202151	57	57	0	82.5	82.5	0	87.007	0	323.31	426660000000	2145	A0A7I2YQR5;A0A7I2V5N9;P40763;A0A7I2V444;A0A7I2V3V0;A0A7I2V4R3;A0A7I2V4C8;G8JLH9;A0A7I2V2T1;A0A7I2V4F6	749
A0A7I2V5Q5;Q13427;A0A7I2V629;E9PG73;A0A7I2V4F2;Q13427-2;C9JN15	Peptidyl-prolyl cis-trans isomerase G;Peptidyl-prolyl cis-trans isomerase	PPIG	31.9078	32.0695	31.8004	31.9626	31.846	31.9203	31.7932	31.9093	Not signf.	0.487299	0.785999	-0.0678596	-0.415301	24	24	8	30.9	30.9	7.3	88.371	0	167.64	62952000000	420	A0A7I2V5Q5;Q13427;A0A7I2V629;E9PG73;A0A7I2V4F2;Q13427-2;C9JN15;A0A7I2V4W3;C9J679;A0A7I2V2U3	750
A0A7I2V5R1;Q8TD19;A0A7I2V454;G3V5V0	Serine/threonine-protein kinase Nek9	NEK9	31.9231	31.8863	32.0378	31.9969	32.0072	32.1267	32.0957	31.9478	Not signf.	0.76927	0.726464	0.0833321	0.542997	37	37	37	53.8	53.8	53.8	108.46	0	323.31	50751000000	598	A0A7I2V5R1;Q8TD19;A0A7I2V454;G3V5V0;G3V2Z5;G3V459;A0A7I2V4E9	751
A0A7I2V5T7;Q9H7Z7;A0A7I2V5X6;A6NHH0;X6RJ95	Prostaglandin E synthase 2;Prostaglandin E synthase 2 truncated form	PTGES2	33.3854	33.2832	33.3403	33.2032	33.3779	33.4386	33.4045	33.5889	Not signf.	1.29433	0.574327	0.149464	0.926231	31	31	31	74.8	74.8	74.8	41.08	0	323.31	167930000000	1183	A0A7I2V5T7;Q9H7Z7;A0A7I2V5X6;A6NHH0;X6RJ95;A0A7I2V308;A0A7I2YQ70;A0A7I2V460;A0A7I2V4L3	754
A0A7I2V5U5;G5E9E7;A0A0G2JNH2	NA	TJP1	34.2928	34.2709	34.0742	34.2698	34.2824	34.2338	34.2265	34.2314	Not signf.	0.117178	0.94849	0.0166292	0.108821	105	105	0	72.2	72.2	0	188.96	0	323.31	433490000000	2861	A0A7I2V5U5;G5E9E7;A0A0G2JNH2	755
A0A7I2V5Y5;Q02241;H7BYN4;A0A2U3TZL8	Kinesin-like protein KIF23;Kinesin-like protein	KIF23	34.0296	34.0905	33.9949	34.0898	34.0931	34.0341	34.0005	34.1097	Not signf.	0.0852515	0.975032	0.00816441	0.0606158	67	67	4	71	71	5.3	111.7	0	323.31	249520000000	1768	A0A7I2V5Y5;Q02241;H7BYN4;A0A2U3TZL8;H0YME6	756
A0A7I2V5Y7;Q15233;A0A7I2V535;Q15233-2;A0A7P0MRW0;A0A7I2V4J2;A0A7I2V4K9;A0A7I2V4N2;A0A7I2V464;H7C367;C9JYS8	Non-POU domain-containing octamer-binding protein	NONO	37.7654	37.679	37.6728	37.7424	37.8119	37.8719	37.8174	37.7749	Not signf.	1.84575	0.627794	0.104097	0.797685	82	77	76	83.8	83.8	83.8	54.826	0	323.31	3991800000000	4993	A0A7I2V5Y7;Q15233;A0A7I2V535;Q15233-2;A0A7P0MRW0;A0A7I2V4J2;A0A7I2V4K9;A0A7I2V4N2;A0A7I2V464;H7C367;C9JYS8;C9IZL7;C9J4X2;A0A7I2YQK8	757
A0A7I2YQE7;P54274-2;P54274;A0A7I2V5T5;E7EWM7;E5RFJ5;A0A7I2V5I6	Telomeric repeat-binding factor 1	TERF1	28.7004	28.7578	28.8056	28.7509	28.7398	28.672	28.5561	28.551	Not signf.	1.29443	0.6084	-0.123956	-0.821495	14	14	4	36.3	36.3	10.5	51.817	0	34.659	7650000000	86	A0A7I2YQE7;P54274-2;P54274;A0A7I2V5T5;E7EWM7;E5RFJ5;A0A7I2V5I6	764
A0A7I2YQF8;Q13347;A0A7P0MRT9;A0A7I2V685;A0A7I2V640;A0A7I2V3U3;A0A7I2V2M3;A0A7I2V3N2;A0A7I2V607;A0A7I2V613;A0A7I2YQI2;Q5TFK1;A0A7I2YQI6;A0A7I2V3K6;A0A7I2V4S8;A0A7I2V5V8;A0A7I2YQU2;A0A7I2YQC8;A0A7I2YQT9;A0A7I2YQP9;A0A7I2V391;A0A7I2V4C2	Eukaryotic translation initiation factor 3 subunit I	EIF3I	35.9801	35.9551	35.9737	35.9436	35.9662	35.9183	36.0049	36.0894	Not signf.	0.368913	0.888818	0.0316095	0.230452	34	34	34	84.8	84.8	84.8	40.489	0	323.31	891390000000	2380	A0A7I2YQF8;Q13347;A0A7P0MRT9;A0A7I2V685;A0A7I2V640;A0A7I2V3U3;A0A7I2V2M3;A0A7I2V3N2;A0A7I2V607;A0A7I2V613;A0A7I2YQI2;Q5TFK1;A0A7I2YQI6;A0A7I2V3K6;A0A7I2V4S8;A0A7I2V5V8;A0A7I2YQU2;A0A7I2YQC8;A0A7I2YQT9;A0A7I2YQP9;A0A7I2V391;A0A7I2V4C2;A0A7I2YQN1;A0A7I2YQX4;A0A7I2V3T4;A0A7I2V5E4;A0A7I2V415	765
A0A7I2YQG2;J3QR09;J3KTE4;P84098	Ribosomal protein L19;60S ribosomal protein L19	RPL19	37.712	37.755	37.7579	37.9978	37.7569	37.868	37.8507	37.9197	Not signf.	0.238629	0.880031	0.0431442	0.249054	33	33	33	75.9	75.9	75.9	25.701	0	323.31	2820100000000	1517	A0A7I2YQG2;J3QR09;J3KTE4;P84098;A0A7I2V2L0;A0A7I2V512;A0A7I2V4U6;A0A7I2V638	766
A0A7N4I394	NA	NA	26.6782	27.7754	26.4874	27.2751	26.6657	26.6127	26.6331	26.5015	Not signf.	0.749991	0.483798	-0.450748	-1.1401	44	3	2	47.1	5.2	2.9	112.4	0	33.231	1669300000	34	A0A7N4I394;H7BXZ7	771
A0A7N4YH79;Q8NDF8-5;Q8NDF8;Q8NDF8-3;Q8NDF8-2;Q8NDF8-4	Non-canonical poly(A) RNA polymerase PAPD5	PAPD5	30.4522	30.4859	30.6156	30.6731	30.4103	30.4889	30.4258	30.4935	Not signf.	0.91549	0.683142	-0.102043	-0.651603	25	25	25	45.3	45.3	45.3	77.684	0	308.6	19487000000	295	A0A7N4YH79;Q8NDF8-5;Q8NDF8;Q8NDF8-3;Q8NDF8-2;Q8NDF8-4;E9PC61	772
A0A7P0MKV3;P82650;G5E9W7;A0A8I5KYF1;A0A8I5KSY5;H7C5L9;A0A8I5KX02	28S ribosomal protein S22, mitochondrial	MRPS22	34.154	34.1259	34.1205	34.1642	34.0158	34.1641	33.9318	34.1498	Not signf.	0.639652	0.749481	-0.0758104	-0.483962	29	29	29	73.8	73.8	73.8	41.209	0	323.31	253500000000	1085	A0A7P0MKV3;P82650;G5E9W7;A0A8I5KYF1;A0A8I5KSY5;H7C5L9;A0A8I5KX02;A0A8I5KQR7;H7C5H3;H7C5F2;P82650-2	773
A0A7P0RGI5;Q11206-7;Q11206-3;Q11206-6;Q11206-5;Q11206-2;Q11206;Q11206-4;A0A7I2V4R4;A0A7I2V4F4;A0A7I2V5F3;A0A7I2V4V4;E9PMC7;E9PQZ2	CMP-N-acetylneuraminate-beta-galactosamide-alpha-2,3-sialyltransferase 4	ST3GAL4	29.5241	29.2985	29.6372	29.4268	29.2316	29.3719	29.7283	29.5892	Not signf.	0.0222639	0.984025	0.00862503	0.0371759	11	11	11	31.9	31.9	31.9	40.352	0	9.4162	2743700000	63	A0A7P0RGI5;Q11206-7;Q11206-3;Q11206-6;Q11206-5;Q11206-2;Q11206;Q11206-4;A0A7I2V4R4;A0A7I2V4F4;A0A7I2V5F3;A0A7I2V4V4;E9PMC7;E9PQZ2;E9PPJ6;A0A7I2V2H5;E9PNJ9;E9PN64	775
A0A7P0T7Z2;Q9Y6D5;A0A7P0TA34;A0A7P0T9L9	Brefeldin A-inhibited guanine nucleotide-exchange protein 2	ARFGEF2	33.1986	33.1533	33.1547	33.2467	33.197	33.1989	33.3109	33.3873	Not signf.	0.829484	0.719708	0.0852175	0.563043	87	87	61	55.8	55.8	42.1	201.91	0	323.31	220540000000	1957	A0A7P0T7Z2;Q9Y6D5;A0A7P0TA34;A0A7P0T9L9;A0A7P0T9L6;A0A7P0Z446;A0A7P0TAV0	779
A0A7P0T808;O60331-4;O60331;O60331-2;O60331-3	Phosphatidylinositol 4-phosphate 5-kinase type-1 gamma	PIP5K1C	27.4764	27.1595	27.2908	26.7028	27.3371	27.2946	27.1049	27.5797	Not signf.	0.392893	0.715501	0.171715	0.588856	11	8	8	21	17.4	17.4	76.309	0	13.47	3242500000	40	A0A7P0T808;O60331-4;O60331;O60331-2;O60331-3	781
A0A7P0TA65;A0A7P0T952;A0A7P0T838;A0A7P0TBE4;H0YJF7;A0A7P0T824;Q99986;A0A7P0T8N0;A0A7P0T977;A0A7P0T9I1;A0A7P0TBB8;A0A7P0T9T1;H0YJJ9;A0A7P0T9E5;A0A7P0Z462;A0A7P0Z3Z7;A0A7P0TAS8;A0A7P0TAA6;A0A7P0TA16;A0A7P0Z445;A0A7P0Z4A4;A0A7P0TB15;A0A7P0T9C6;A0A7P0TBI6;H0YJ50;A0A7P0TB08;A0A7P0T814	Serine/threonine-protein kinase VRK1	VRK1	32.4355	32.4479	32.3182	32.3984	32.3281	32.3971	32.454	32.5281	Not signf.	0.206473	0.91841	0.026803	0.176877	27	27	4	72.8	72.8	21.1	45.063	0	323.31	94826000000	737	A0A7P0TA65;A0A7P0T952;A0A7P0T838;A0A7P0TBE4;H0YJF7;A0A7P0T824;Q99986;A0A7P0T8N0;A0A7P0T977;A0A7P0T9I1;A0A7P0TBB8;A0A7P0T9T1;H0YJJ9;A0A7P0T9E5;A0A7P0Z462;A0A7P0Z3Z7;A0A7P0TAS8;A0A7P0TAA6;A0A7P0TA16;A0A7P0Z445;A0A7P0Z4A4;A0A7P0TB15;A0A7P0T9C6;A0A7P0TBI6;H0YJ50;A0A7P0TB08;A0A7P0T814;A0A7P0T9B1;A0A7P0T832;A0A7P0Z4C8;A0A7P0T8Z5;A0A7P0T8M0;A0A7P0TA07;A0A7P0Z4P9;A0A7P0TAI5;A0A7P0T833;A0A7P0TB37	783
A0A7P0T855;O14879;A0A7P0T7D6	Interferon-induced protein with tetratricopeptide repeats 3	IFIT3	33.1912	33.104	33.1955	33.266	33.1956	33.2679	33.8281	33.4243	Not signf.	0.824965	0.547685	0.23981	0.978142	32	32	32	72.1	72.1	72.1	59.303	0	323.31	43778000000	479	A0A7P0T855;O14879;A0A7P0T7D6	784
A0A7P0T890	NA	NA	33.9129	33.8431	33.8209	33.8737	33.8072	33.8267	33.8619	33.815	Not signf.	0.733978	0.856681	-0.0349531	-0.283443	393	393	0	60	60	0	888.37	0	323.31	566350000000	5813	A0A7P0T890;Q03001-11	788
A0A7P0T893;O43823	A-kinase anchor protein 8	AKAP8	33.465	33.4764	33.4529	33.5527	33.4234	33.5754	33.4503	33.4785	Not signf.	0.0421429	0.984026	-0.00485229	-0.034647	34	34	34	56.6	56.6	56.6	74.846	0	323.31	129270000000	914	A0A7P0T893;O43823;M0QX51;A0A7P0TBC8	790
A0A7P0T8B3;P09913;A0A7P0TAT2	Interferon-induced protein with tetratricopeptide repeats 2	IFIT2	32.9328	32.3603	32.784	32.7436	32.5009	32.7741	32.9214	32.9048	Not signf.	0.1747	0.864137	0.0701199	0.273936	27	27	27	66.5	66.5	66.5	54.413	0	284.01	31193000000	317	A0A7P0T8B3;P09913;A0A7P0TAT2;A0A087X279;A0A7P0T8R6	791
A0A7P0T8N8;O14776;O14776-2;G3V220	Transcription elongation regulator 1	TCERG1	34.5577	34.4046	34.5286	34.5013	34.5249	34.4432	34.5781	34.5638	Not signf.	0.27035	0.904729	0.0294514	0.203188	62	62	61	46.3	46.3	45.4	126	0	323.31	435040000000	1740	A0A7P0T8N8;O14776;O14776-2;G3V220	793
A0A7P0T9V3;A0A7P0T8R5;A0A7P0Z4I7;A0A7P0T9H5;A0A7P0TAH1;P18850;A0A7P0TAF2;A0A7P0Z421;A0A7P0TB89	Cyclic AMP-dependent transcription factor ATF-6 alpha;Processed cyclic AMP-dependent transcription factor ATF-6 alpha	ATF6	29.0716	28.9524	29.1767	29.0452	28.9101	28.8184	28.8259	29.1495	Not signf.	0.737015	0.663864	-0.135482	-0.712807	13	13	11	27.5	27.5	22.3	60.369	0	22.36	4321300000	100	A0A7P0T9V3;A0A7P0T8R5;A0A7P0Z4I7;A0A7P0T9H5;A0A7P0TAH1;P18850;A0A7P0TAF2;A0A7P0Z421;A0A7P0TB89;A0A7P0T8Y1	794
A0A7P0T8S8;Q9Y5X1;A0A7P0Z4A2;A0A7P0Z4A5;A0A7P0T8D4;A0A7P0T8Z2;A0A7P0T8C7;A0A7P0T8Z7;A0A7P0TBI9;A0A7P0T8M2	Sorting nexin-9	SNX9	32.2124	32.1727	32.1387	32.1482	32.0436	32.0789	32.0145	32.2937	Not signf.	0.405949	0.811442	-0.0602951	-0.364356	36	36	36	69.8	69.8	69.8	69.647	0	323.31	102520000000	830	A0A7P0T8S8;Q9Y5X1;A0A7P0Z4A2;A0A7P0Z4A5;A0A7P0T8D4;A0A7P0T8Z2;A0A7P0T8C7;A0A7P0T8Z7;A0A7P0TBI9;A0A7P0T8M2;A0A7P0T8L2;A0A087WVE4;A0A087WZW2	795
A0A7P0T8U2;P09958	Furin	FURIN	27.0131	27.3881	26.858	27.2514	27.2949	27.569	27.4268	27.6834	Not signf.	1.33907	0.357212	0.365867	1.48924	11	11	11	21.6	21.6	21.6	86.45	0	58.1	2881000000	65	A0A7P0T8U2;P09958;A0A7P0T8P1;A0A7P0T9X7;H0YNB5	796
A0A7P0TA56;A0A7P0T8W1;A0A7P0TB20;A0A7P0T8U6;P46531	Neurogenic locus notch homolog protein 1;Notch 1 extracellular truncation;Notch 1 intracellular domain	NOTCH1	27.5316	27.215	27.4927	27.2386	27.0855	27.3593	27.5076	27.3157	Not signf.	0.168424	0.884568	-0.0524492	-0.237887	7	5	5	3.9	3.5	3.5	188.05	0.00031669	3.2562	2127000000	23	A0A7P0TA56;A0A7P0T8W1;A0A7P0TB20;A0A7P0T8U6;P46531;A0A7P0TAK8	797
A0A7P0TB91;A0A7P0T8W2;R4GNG9;A0A7P0T9U8;Q01628;A0A7P0TB46;A0A7P0TBF9;E9PS44;C9JQL5	Interferon-induced transmembrane protein 3;Putative dispanin subfamily A member 2d	IFITM3	31.9736	32.1486	31.5216	30.3216	31.4644	32.1137	30.4205	32.0154	Not signf.	0.00718401	0.993256	0.0121288	0.0182152	2	2	2	53.3	53.3	53.3	10.269	0	116.94	15572000000	110	A0A7P0TB91;A0A7P0T8W2;R4GNG9;A0A7P0T9U8;Q01628;A0A7P0TB46;A0A7P0TBF9;E9PS44;C9JQL5	798
A0A7P0T8Y0;Q8IY21;A0A7P0TAZ7	Probable ATP-dependent RNA helicase DDX60	DDX60	31.133	30.9144	30.8287	31.1066	30.5777	30.8388	31.0001	31.09	Not signf.	0.386659	0.741333	-0.118986	-0.507313	41	37	37	35.9	33.4	33.4	194.4	0	189.35	12131000000	233	A0A7P0T8Y0;Q8IY21;A0A7P0TAZ7;H0Y8Z7;A0A7P0T9W8;D6R944	799
A0A7P0T901;Q9Y673;A0A7P0TAL2;A0A7P0TB27;A0A7P0T9B8;A0A7P0T9X2;B4DR67;A0A7P0T850;A0A7P0Z4I2;Q9Y673-2;A0A7P0T8X9;A0A7P0T9C7;A0A7P0T882	Dolichyl-phosphate beta-glucosyltransferase	ALG5	30.8925	31.0525	30.9766	30.8019	30.8741	30.795	30.9731	31.003	Not signf.	0.0998834	0.946222	-0.0195899	-0.113928	14	14	14	48.8	48.8	48.8	33.727	0	101.93	32948000000	337	A0A7P0T901;Q9Y673;A0A7P0TAL2;A0A7P0TB27;A0A7P0T9B8;A0A7P0T9X2;B4DR67;A0A7P0T850;A0A7P0Z4I2;Q9Y673-2;A0A7P0T8X9;A0A7P0T9C7;A0A7P0T882;A0A7P0TA98;A0A7P0TAI2	800
A0A7P0T928;Q99996;A0A7P0TAD6;A0A7P0T9A9;A0A7P0TBI4;A0A7P0TBH8;Q99996-5;Q99996-1;A0A7P0T8N5;A0A2R8Y590	A-kinase anchor protein 9	AKAP9	32.3774	32.3906	32.434	32.3141	32.2581	32.2702	32.3884	32.4245	Not signf.	0.394591	0.849497	-0.0436993	-0.294097	157	157	1	52	52	0.5	451.01	0	323.31	143350000000	1720	A0A7P0T928;Q99996;A0A7P0TAD6;A0A7P0T9A9;A0A7P0TBI4;A0A7P0TBH8;Q99996-5;Q99996-1;A0A7P0T8N5;A0A2R8Y590	801
A0A7P0T9D8;A0A7P0T9R3;Q8IW45;A0A7P0T906;Q8IW45-2;Q8IW45-4	ATP-dependent (S)-NAD(P)H-hydrate dehydratase	CARKD	29.7916	29.6531	29.5603	29.4799	29.6578	29.664	29.7391	29.8091	Not signf.	0.599674	0.727975	0.0962749	0.547469	15	15	15	78.1	78.1	78.1	35.139	0	48.932	11537000000	148	A0A7P0T9D8;A0A7P0T9R3;Q8IW45;A0A7P0T906;Q8IW45-2;Q8IW45-4;A0A7P0TAU0;Q8IW45-3	805
A0A994J509;A0A994J506;A0A7P0T9I3	NA	NA	30.3884	30.1971	30.3109	30.0388	29.8669	29.9727	30.2101	30.2172	Not signf.	0.699954	0.636641	-0.167074	-0.773818	16	9	2	45.4	31.4	13.2	41.298	0	73.438	20651000000	206	A0A994J509;A0A994J506;A0A7P0T9I3;Q5JSC0	808
A0A7P0T9I9;P43490;A0A7P0T895;A0A7P0T931;A0A7P0T8L3;A0A7P0T862;A0A7P0T973;A0A7P0TAS5;A0A0C4DFS8;A0A7P0T8D2	Nicotinamide phosphoribosyltransferase	NAMPT	34.7533	34.6673	34.6904	34.7947	34.772	34.7093	34.7145	34.8265	Not signf.	0.305432	0.900533	0.0291386	0.207962	53	53	42	81.4	81.4	62.1	55.236	0	323.31	834670000000	2465	A0A7P0T9I9;P43490;A0A7P0T895;A0A7P0T931;A0A7P0T8L3;A0A7P0T862;A0A7P0T973;A0A7P0TAS5;A0A0C4DFS8;A0A7P0T8D2;B7Z8W6;A0A7P0Z466;A0A7P0TA73;A0A7P0T941;A0A7P0TBB7;A0A7P0Z437;A0A7P0TAI8;A0A7P0T8R4;A0A7P0T8Z3;A0A7P0TB17;A0A7P0Z4N0;C9JF35;C9JG65;A0A7P0TAZ2;A0A7P0Z4L4	809
I3L2J0;A0A7P0T9K5	NA	CIC	30.3194	30.2233	30.1772	30.2125	30.0889	30.1336	30.2831	30.0456	Not signf.	0.788255	0.714228	-0.0953164	-0.595988	27	27	7	18	18	5.9	257.75	0	223.6	19891000000	291	I3L2J0;A0A7P0T9K5;I3L135;I3L1Q4;I3L373	812
A0A7P0T9Z2;Q6IQ26-2;Q6IQ26;A0A7P0Z4N9;A0A7P0TAH5;A0A7P0T8L1;A0A7P0T8L8;A0A7P0T9H0;A0A7P0TAF6;B4DFB6	DENN domain-containing protein 5A	DENND5A	28.8733	28.4814	28.243	28.5431	28.7349	28.3738	28.353	28.532	Not signf.	0.0848019	0.934809	-0.0368061	-0.143127	22	19	19	24.2	21.7	21.7	149.35	0	20.026	5475100000	94	A0A7P0T9Z2;Q6IQ26-2;Q6IQ26;A0A7P0Z4N9;A0A7P0TAH5;A0A7P0T8L1;A0A7P0T8L8;A0A7P0T9H0;A0A7P0TAF6;B4DFB6;A0A7P0TAA7;H0YEA8;H0YDV6;H0YDS8	816
A0A7P0TA23;Q9HD40;Q9HD40-3;A0A7P0Z4P3	O-phosphoseryl-tRNA(Sec) selenium transferase	SEPSECS	28.2887	27.62	28.3743	27.6179	27.6565	28.1216	28.2155	28.2479	Not signf.	0.129078	0.881315	0.0851779	0.244823	20	20	17	46.6	46.6	38.4	64.864	0	103.06	6968700000	144	A0A7P0TA23;Q9HD40;Q9HD40-3;A0A7P0Z4P3;J3KP25;Q9HD40-2	817
A0A7P0TA70;Q9Y312;A0A7P0T8J7;A2A2Q9	Protein AAR2 homolog	AAR2	32.2785	32.3101	32.2151	32.3264	32.2136	32.4494	32.3732	32.49	Not signf.	0.737601	0.713264	0.098978	0.597127	19	19	19	50.3	50.3	50.3	49.998	0	323.31	94433000000	658	A0A7P0TA70;Q9Y312;A0A7P0T8J7;A2A2Q9	819
A0A7P0TA76;O95573;A0A7P0TBB1;A0A7P0TB52;A0A7P0T8L6;A0A7P0T905;H7BYZ7	Long-chain-fatty-acid--CoA ligase 3	ACSL3	34.4439	34.5771	34.6102	34.5982	34.4757	34.5496	34.6519	34.6114	Not signf.	0.10005	0.953804	0.0148163	0.0960009	50	47	47	78.9	76.5	76.5	79.643	0	323.31	433000000000	1811	A0A7P0TA76;O95573;A0A7P0TBB1;A0A7P0TB52;A0A7P0T8L6;A0A7P0T905;H7BYZ7;A0A7P0TBL9;F5GWH2;C9JC11	821
A0A7P0TA85;P35613-2;P35613;A0A7P0TB04;I3L192;P35613-4	Basigin	BSG	35.1635	35.0846	35.0775	35.0913	35.2667	35.2297	35.0208	35.2524	Not signf.	0.701768	0.728069	0.0881958	0.54761	15	15	8	59	59	25.9	28.991	0	323.31	243740000000	667	A0A7P0TA85;P35613-2;P35613;A0A7P0TB04;I3L192;P35613-4;A0A2R8YDZ0	822
A0A7P0TAC5;A0A7P0TA78;P42858;A0A7P0TAN5;A0A7P0Z417	Huntingtin	HTT	31.9071	31.8355	31.9494	31.9909	31.9908	31.878	31.9582	31.9783	Not signf.	0.308857	0.896669	0.0306029	0.215912	86	86	86	39.9	39.9	39.9	341.44	0	323.31	75051000000	1117	A0A7P0TAC5;A0A7P0TA78;P42858;A0A7P0TAN5;A0A7P0Z417;H0YA07;A0A3B3ISR3;A0A3B3IU25	823
A0A7P0TAE1;H0YIV0;A0A7P0TAT8;P14625;A0A7P0T823;A0A7P0T917;A0A087WT78	Endoplasmin	HSP90B1	38.3056	38.3936	38.4452	38.4413	38.3884	38.3294	38.5124	38.444	Not signf.	0.168366	0.933808	0.0221081	0.146606	105	101	25	80.9	80.9	16	90.75	0	323.31	6358500000000	8326	A0A7P0TAE1;H0YIV0;A0A7P0TAT8;P14625;A0A7P0T823;A0A7P0T917;A0A087WT78;Q58FF3	824
A0A7P0TAI3;Q8NEZ4;Q8NEZ4-2;Q8NEZ4-3;A0A804HKS3;A0A7P0TA60;H7BY37;A0A7P0Z448;A0A804HKW4;A0A7P0T8F0;A0A7P0T9K8;A0A804HJV8	Histone-lysine N-methyltransferase 2C	KMT2C	29.4877	29.5313	29.8346	30.036	29.3282	30.0623	29.1747	29.3855	Not signf.	0.446466	0.669156	-0.234732	-0.699277	16	14	9	4.6	4.2	2.4	525.03	0	14.227	9704900000	50	A0A7P0TAI3;Q8NEZ4;Q8NEZ4-2;Q8NEZ4-3;A0A804HKS3;A0A7P0TA60;H7BY37;A0A7P0Z448;A0A804HKW4;A0A7P0T8F0;A0A7P0T9K8;A0A804HJV8;A0A804HIM6;A0A804HIK3;H0Y765;A0A804HI08;H7C2V8;A0A804HLD4;A0A804HK48;A0A804HIW6;A0A804HJT1;A0A804HJ77;A0A804HIM1;A0A804HJR9;A0A804HJU5;H0YNL4;A0A7P0T9N3;A0A7P0T9U9;A0A804HJ27;A0A804HKQ3;A0A804HLA5;H7C212;A0A7P0T9Q7;A0A804HHW0;A0A7P0TBM6	825
A0A7P0TAK3;A0A7P0TBE7;O43379-4;A0A7P0T9D9;O43379;A0A7P0Z436;A0A7P0T9T4;A0A7P0T9F6;A0A7P0TAH3	WD repeat-containing protein 62	WDR62	30.4533	30.3284	30.5311	30.3822	30.4182	30.5193	30.425	30.4532	Not signf.	0.247429	0.906205	0.0301805	0.201652	32	32	32	30.7	30.7	30.7	165.88	0	88.154	17280000000	343	A0A7P0TAK3;A0A7P0TBE7;O43379-4;A0A7P0T9D9;O43379;A0A7P0Z436;A0A7P0T9T4;A0A7P0T9F6;A0A7P0TAH3;A0A7P0T8U8;O43379-2;A0A7P0TA81;A0A2R8YD43;A0A7P0T972;A0A7P0T8R7;O43379-3;A0A7P0T8C3;A0A7P0T9G3;H7C3R4;A0A7P0T975;A0A7P0T8Z9;A0A7P0T9T7;A0A7P0T8C4;A0A7P0Z429;A0A7P0T8V3;A0A7P0T846;A0A7P0TB98;A0A7P0TA99	826
A0A7P0TAQ9;Q8IXB1;A0A7P0Z431	DnaJ homolog subfamily C member 10	DNAJC10	32.567	32.4629	32.4738	32.5339	32.3641	32.5607	32.5672	32.5236	Not signf.	0.0355848	0.983932	-0.00552368	-0.0359532	55	55	4	73	73	7.7	87.996	0	323.31	179810000000	1329	A0A7P0TAQ9;Q8IXB1;A0A7P0Z431;Q8IXB1-3;H7C1G0	827
A0A7P0TAR1;P43155-2;P43155;A0A7P0T9R9;A0A7P0T9E7;H0Y4Z7;P43155-3;A0A7P0TBF3	Carnitine O-acetyltransferase	CRAT	29.9106	29.8896	30.1328	30.2477	29.7165	29.9034	30.0611	29.9646	Not signf.	0.548576	0.689452	-0.133787	-0.626914	25	25	22	52.8	52.8	45.3	68.145	0	146.39	13216000000	218	A0A7P0TAR1;P43155-2;P43155;A0A7P0T9R9;A0A7P0T9E7;H0Y4Z7;P43155-3;A0A7P0TBF3;A0A7P0TAQ4	828
A0A7P0TAR5;Q6GYQ0-6;H0YJB5	Ral GTPase-activating protein subunit alpha-1	RALGAPA1	31.3982	31.1002	31.2621	31.2976	31.4054	31.4739	31.4958	31.2982	Not signf.	1.04551	0.589747	0.15378	0.872885	43	43	2	28.3	28.3	1	285.43	0	103.85	28118000000	375	A0A7P0TAR5;Q6GYQ0-6;H0YJB5;Q6GYQ0-3;H0YJ04	829
A0A7P0TAS2;Q5T5U3;A0A805TBS0;A0A1B0GV73;E7ESW5;Q5T5U3-3	Rho GTPase-activating protein 21	ARHGAP21	31.8471	31.6082	31.6332	31.7004	31.5355	31.49	31.6228	31.393	Not signf.	1.3914	0.498206	-0.186896	-1.08752	55	55	14	36.7	36.7	10.4	218.52	0	302.45	29987000000	476	A0A7P0TAS2;Q5T5U3;A0A805TBS0;A0A1B0GV73;E7ESW5;Q5T5U3-3;A0A1B0GTZ9;H0Y468;Q5JSD8;H0Y5T2	831
A0A7P0TB24;Q9NXE4-3;H7C1Q6;Q9NXE4-7;Q9NXE4-9;A0A7P0TB44	Sphingomyelin phosphodiesterase 4	SMPD4	32.42	32.4225	32.2784	32.3631	32.2129	32.3265	32.3886	32.4695	Not signf.	0.127284	0.940705	-0.0216408	-0.132129	46	46	0	60.2	60.2	0	93.351	0	323.31	76349000000	915	A0A7P0TB24;Q9NXE4-3;H7C1Q6;Q9NXE4-7;Q9NXE4-9;A0A7P0TB44;H7C0W5;Q9NXE4-5;H7C2J2;A0A7P0Z453;H7C235;A0A7P0TAZ0;A0A7P0T8J0;C9J647;F8WF03;F2Z2I0;F2Z2W5	833
A0A7P0TB65;P27824;P27824-2;A0A7P0T937;A0A7P0T840;A0A7P0TAE9;A0A7P0T9L0;A0A7P0T8G1;A0A7P0Z4D6;D6RGY2;P27824-3;A0A7P0Z484;A0A7P0Z4H2	Calnexin	CANX	37.1315	37.059	37.1521	37.2082	37.0911	37.0938	37.1594	37.2319	Not signf.	0.0489634	0.981024	0.00634289	0.0436339	52	52	18	69.7	69.7	24.9	67.311	0	323.31	1759600000000	2889	A0A7P0TB65;P27824;P27824-2;A0A7P0T937;A0A7P0T840;A0A7P0TAE9;A0A7P0T9L0;A0A7P0T8G1;A0A7P0Z4D6;D6RGY2;P27824-3;A0A7P0Z484;A0A7P0Z4H2;D6RFL1;A0A7P0TAN9;A0A7P0T8N1;D6RAU8;D6RAQ8;D6RD16	834
A0A7P0TBC5;Q4KMQ2-3;Q4KMQ2;Q4KMQ2-2;A0A7P0TAW4;A0A7P0T8Y2;A0A7P0TAF4;Q4KMQ2-4;A0A7P0TBI1	Anoctamin-6	ANO6	30.8618	30.8256	30.8398	30.8912	30.5692	30.6953	30.8115	30.7466	Not signf.	1.50437	0.548686	-0.148971	-0.971951	19	19	19	22.8	22.8	22.8	104.8	0	86.951	37924000000	391	A0A7P0TBC5;Q4KMQ2-3;Q4KMQ2;Q4KMQ2-2;A0A7P0TAW4;A0A7P0T8Y2;A0A7P0TAF4;Q4KMQ2-4;A0A7P0TBI1;A0A7P0TBD5	836
A0A7P0Z4E9;A0A7P0TBH4;O60890;A0A7P0T9W4;A0A7P0T8V5	Oligophrenin-1	OPHN1	29.3786	29.3719	29.3723	29.3078	29.2863	29.2052	29.407	29.3209	Not signf.	0.545231	0.81126	-0.052834	-0.364346	19	19	12	40.2	40.2	24.5	80.034	0	143.76	9385800000	229	A0A7P0Z4E9;A0A7P0TBH4;O60890;A0A7P0T9W4;A0A7P0T8V5;O60890-2;A0A7P0TBB6	837
A0A7P0Z413;Q7Z6J9;E7EN92;A0A7P0TA59;J9JIH8	tRNA-splicing endonuclease subunit Sen54	TSEN54	30.0632	30.1094	30.4318	30.2334	30.3178	30.1734	30.357	30.2664	Not signf.	0.320793	0.811672	0.0692086	0.361527	15	15	15	34.3	34.3	34.3	66.554	0	149.21	10292000000	223	A0A7P0Z413;Q7Z6J9;E7EN92;A0A7P0TA59;J9JIH8;A0A7P0Z4K6;J3QLM6;J3KRC5;A0A7P0Z4H0;Q7Z6J9-2	838
A0A7P0Z491;Q8IZT6;A0A7P0Z4R7;Q8IZT6-2	Abnormal spindle-like microcephaly-associated protein	ASPM	32.4649	32.5808	32.4577	32.6055	32.5804	32.7467	32.6623	32.6381	Not signf.	1.33826	0.594843	0.129651	0.854936	85	85	85	28.6	28.6	28.6	418.39	0	298.26	67616000000	646	A0A7P0Z491;Q8IZT6;A0A7P0Z4R7;Q8IZT6-2;A0A7P0T8U9	841
A0A7P0Z492;Q8NCE0-3;Q8NCE0-2;Q8NCE0;A0A7P0Z4J6;A0A7P0T8F8;A0A7P0TBE6;A0A7P0T841;A0A7P0T914;H7C2Z3;C9J7Z4;A0A7P0TA86;Q8NCE0-5;Q8NCE0-4;A0A7P0T923;A0A7P0T9Y6;A0A7P0T9K6;A0A7P0T8W9;A0A7P0T8K4;A0A7P0T8I7;A0A7P0T8S9;A0A7P0T8Z6;H7C301	tRNA-splicing endonuclease subunit Sen2	TSEN2	30.2556	30.4479	30.3694	30.3528	30.3858	30.4052	30.4903	30.4265	Not signf.	0.763212	0.749758	0.0705061	0.48446	20	20	20	60.4	60.4	60.4	47.959	0	75.365	10526000000	237	A0A7P0Z492;Q8NCE0-3;Q8NCE0-2;Q8NCE0;A0A7P0Z4J6;A0A7P0T8F8;A0A7P0TBE6;A0A7P0T841;A0A7P0T914;H7C2Z3;C9J7Z4;A0A7P0TA86;Q8NCE0-5;Q8NCE0-4;A0A7P0T923;A0A7P0T9Y6;A0A7P0T9K6;A0A7P0T8W9;A0A7P0T8K4;A0A7P0T8I7;A0A7P0T8S9;A0A7P0T8Z6;H7C301;A0A7P0T974	842
A0A7P0Z497;P23284;A0A7P0TB45	Peptidyl-prolyl cis-trans isomerase B	PPIB	37.432	37.451	37.4566	37.5579	37.6017	37.5215	37.5452	37.4712	Not signf.	0.760566	0.77817	0.0605259	0.434805	34	34	34	92.3	92.3	92.3	20.21	0	323.31	3450900000000	2588	A0A7P0Z497;P23284;A0A7P0TB45;A0A7P0T7U3	843
E7EX90;A0A7P0Z4C3;Q14203-3;A0A804CDA6;Q14203-4;Q14203-6;Q14203;Q14203-5;Q14203-2;Q6AWB1	Dynactin subunit 1	DCTN1;DKFZp686E0752	35.2113	35.2188	35.1611	35.2702	35.2298	35.2412	35.1665	35.1971	Not signf.	0.0868544	0.977232	-0.00669861	-0.0523423	118	118	118	72.6	72.6	72.6	139.09	0	323.31	913560000000	4071	E7EX90;A0A7P0Z4C3;Q14203-3;A0A804CDA6;Q14203-4;Q14203-6;Q14203;Q14203-5;Q14203-2;Q6AWB1;E7EWF7;C9JJD0;C9JZA4;C9JTE5;C9JJN7;C9JKG6;E9PCY0;C9J1B7	846
A0A804CHP1;Q96PQ7-5;Q96PQ7-6;Q96PQ7;Q96PQ7-2;Q96PQ7-3;A0A804C9D6;Q96PQ7-4	Kelch-like protein 5	KLHL5	28.0588	27.6265	27.5821	27.7176	27.8587	28.0413	27.8485	28.0231	Not signf.	0.819615	0.582314	0.196639	0.895101	22	22	20	46.4	46.4	43.3	79.966	0	44.161	11718000000	177	A0A804CHP1;Q96PQ7-5;Q96PQ7-6;Q96PQ7;Q96PQ7-2;Q96PQ7-3;A0A804C9D6;Q96PQ7-4;H0Y9Y5	849
A0A804HHU9;O95630;A0A804HJS0;A0A804HII8;A0A804HIJ2;A0A804HKA6;A0A804HL27;A0A804HJC8;A0A804HHV2;F5H5B9;C9JK83;A0A804HIF8;A0A804HI64;O95630-2;A0A804HIV0;A0A804HJ64;A0A804HKL2	STAM-binding protein	STAMBP	31.7606	31.9349	31.6205	31.7922	31.9568	31.8261	31.7597	31.711	Not signf.	0.168005	0.9066	0.0363507	0.197899	26	26	26	69.1	69.1	69.1	47.707	0	323.31	115880000000	682	A0A804HHU9;O95630;A0A804HJS0;A0A804HII8;A0A804HIJ2;A0A804HKA6;A0A804HL27;A0A804HJC8;A0A804HHV2;F5H5B9;C9JK83;A0A804HIF8;A0A804HI64;O95630-2;A0A804HIV0;A0A804HJ64;A0A804HKL2;A0A804HL38;C9JEK5;A0A804HJD9;A0A804HJE8	852
A0A804HHW7;A0A804HL62;A0A804HJY5;Q9BTW9;A0A804HLI2;A0A804HLF8;A0A804HJ32;J3KR97;A0A804HKT8;A0A804HIN6;A0A804HI57;A0A804HIU1;Q9BTW9-4;A0A804HJ57;A0A804HI02;Q9BTW9-5;A0A804HJU6;A0A804HIC0	Tubulin-specific chaperone D	TBCD	33.9528	33.8473	33.911	33.9097	33.8106	34.0582	33.9045	33.9667	Not signf.	0.210204	0.9109	0.029829	0.190636	75	75	49	73.8	73.8	46.6	136.02	0	323.31	328970000000	2201	A0A804HHW7;A0A804HL62;A0A804HJY5;Q9BTW9;A0A804HLI2;A0A804HLF8;A0A804HJ32;J3KR97;A0A804HKT8;A0A804HIN6;A0A804HI57;A0A804HIU1;Q9BTW9-4;A0A804HJ57;A0A804HI02;Q9BTW9-5;A0A804HJU6;A0A804HIC0;A0A804HL21;A0A0J9YVR1;I3L439;A0A804HKB9;I3L163;I3L143;I3L0V3;I3L3H4;I3L131;I3L1S3;A0A0J9YVU1;I3L4D2;I3L120;Q9BTW9-2;A0A804HJL5;Q9BTW9-3;A0A0J9YYG2;A0A804HJ99;A0A804HK36;A0A0J9YY08	853
A0A804HI12;O75462;M0QZL6	Cytokine receptor-like factor 1	CRLF1	28.3423	28.0179	28.2978	28.3053	27.9917	28.4186	28.1711	28.2624	Not signf.	0.0935745	0.937727	-0.0298762	-0.137998	7	7	7	19	19	19	46.926	0	22.973	1202000000	53	A0A804HI12;O75462;M0QZL6	855
A0A804HI22;A0A804HHU4;A0A804HJ63;A0A804HJP1;A0A804HKM0;A0A804HJF1;A0A804HKQ7;A0A804HIX3;Q96MT8-4;Q96MT8-3;A0A804HJT2;A0A804HK67;A0A804HJ73;H0Y900;A0A804HJF9;A0A804HKK0;A0A804HKF0;A0A804HKH7;H0YAL1;Q96MT8-2;Q96MT8;A0A804HL17;A0A804HKR1	Centrosomal protein of 63 kDa	CEP63	27.5519	28.0126	28.1254	27.6915	28.4124	27.7527	28.3479	28.0711	Not signf.	0.729001	0.539903	0.300687	0.996601	6	6	5	24.7	24.7	22.3	53.762	0	8.0228	4145500000	54	A0A804HI22;A0A804HHU4;A0A804HJ63;A0A804HJP1;A0A804HKM0;A0A804HJF1;A0A804HKQ7;A0A804HIX3;Q96MT8-4;Q96MT8-3;A0A804HJT2;A0A804HK67;A0A804HJ73;H0Y900;A0A804HJF9;A0A804HKK0;A0A804HKF0;A0A804HKH7;H0YAL1;Q96MT8-2;Q96MT8;A0A804HL17;A0A804HKR1;A0A804HI78;D6R9Q4;A0A804HJI5;A0A3B3IT05;H0YAE6	856
B4E1K5;E9PM00;A0A8I5KRR9;A0A804HJQ7;A0A804HI25;Q9UBM7;H0YE57	7-dehydrocholesterol reductase	DHCR7	28.1556	28.0868	28.4537	28.2314	27.8368	28.2782	28.1261	27.9171	Not signf.	0.736116	0.59848	-0.192324	-0.843578	5	5	5	14.6	14.6	14.6	32.7	0	55.459	8745300000	95	B4E1K5;E9PM00;A0A8I5KRR9;A0A804HJQ7;A0A804HI25;Q9UBM7;H0YE57	857
A0A804HKH6;A0A804HI47;A0A804HIR3;A0A804HJC6;Q9Y5W7-2;A0A804HI30;A0A804HIA1;A0A804HL44;A0A804HK22;A0A804HK55;A0A804HKJ3;D6RJG9;A0A804HKC6;A0A804HKZ1;Q9Y5W7-4;Q9Y5W7;A0A804HJG1;A0A804HI51;A0A804HJK3;A0A804HJ91;A0A804HJZ4;A0A804HIK6;H0Y926;A0A804HJ61;Q9Y5W7-3;A0A804HJI4;A0A804HJW4;A0A804HIZ9;A0A804HKN0;A0A804HIC6;A0A804HJS3;A0A804HKA3;A0A804HJT4;D6RBA7;D6RDH9	Sorting nexin-14	SNX14	28.4431	26.9599	27.8053	27.3461	27.7232	28.1821	27.7609	27.8257	Not signf.	0.291217	0.727035	0.234389	0.537714	17	17	2	28.8	28.8	3.1	96.668	0	29.824	8081200000	108	A0A804HKH6;A0A804HI47;A0A804HIR3;A0A804HJC6;Q9Y5W7-2;A0A804HI30;A0A804HIA1;A0A804HL44;A0A804HK22;A0A804HK55;A0A804HKJ3;D6RJG9;A0A804HKC6;A0A804HKZ1;Q9Y5W7-4;Q9Y5W7;A0A804HJG1;A0A804HI51;A0A804HJK3;A0A804HJ91;A0A804HJZ4;A0A804HIK6;H0Y926;A0A804HJ61;Q9Y5W7-3;A0A804HJI4;A0A804HJW4;A0A804HIZ9;A0A804HKN0;A0A804HIC6;A0A804HJS3;A0A804HKA3;A0A804HJT4;D6RBA7;D6RDH9;A0A804HJL8;A0A804HIX9;Q5JRQ0;E2QRM8;A0A8…	858
A0A804HIV1;A0A804HI55;O00512	B-cell CLL/lymphoma 9 protein	BCL9	28.8095	29.0305	28.9996	29.0473	29.1144	28.9014	29.0468	29.1561	Not signf.	0.480503	0.758651	0.0829072	0.464839	17	17	17	23.2	23.2	23.2	141.98	0	294.65	10240000000	195	A0A804HIV1;A0A804HI55;O00512	859
A0A804HIA8;Q15032-2;Q15032;Q15032-3;Q15032-4;H7C207	R3H domain-containing protein 1	R3HDM1	29.2758	28.9602	28.8218	28.9993	29.0462	28.9027	29.0358	29.0237	Not signf.	0.0420417	0.975103	-0.0121884	-0.0606898	13	13	11	16.8	16.8	12.8	124.52	0	30.354	10879000000	141	A0A804HIA8;Q15032-2;Q15032;Q15032-3;Q15032-4;H7C207;H7C2F9;H7C1X4;H7BZ47	862
A0A804HK58;A0A804HIC2;P21675-2;P21675-12;P21675-6;P21675-7;P21675-3;P21675-5;P21675-9;P21675;P21675-4;P21675-8;A0A804HIY8;P21675-10;P21675-11;A0A804HHS0;Q8IZX4	Transcription initiation factor TFIID subunit 1;Transcription initiation factor TFIID subunit 1-like	TAF1;TAF1L	30.3068	30.1567	30.2557	30.0756	30.017	30.105	30.1924	30.2107	Not signf.	0.44325	0.791753	-0.0674248	-0.401097	46	46	46	37.2	37.2	37.2	212.93	0	323.31	26454000000	422	A0A804HK58;A0A804HIC2;P21675-2;P21675-12;P21675-6;P21675-7;P21675-3;P21675-5;P21675-9;P21675;P21675-4;P21675-8;A0A804HIY8;P21675-10;P21675-11;A0A804HHS0;Q8IZX4;H7C2K9;H7BY98;A0A804HJE0;H0Y9L7;A0A804HJ34;A0A804HJT5;A0A804HLH3;H0Y8N6;A0A804HK00	863
A0A804HIC4;O60447;O60447-2;A0A1B0GUF4	Ecotropic viral integration site 5 protein homolog	EVI5	28.9681	28.963	29.0987	29.2265	28.9294	29.1561	29.0929	29.2274	Not signf.	0.16116	0.906646	0.037364	0.197452	18	18	17	24	24	23	95.091	0	69.69	7156800000	173	A0A804HIC4;O60447;O60447-2;A0A1B0GUF4	864
A0A804HIE8;X6RGR3;A0A088AWN3;Q9BZ29-4;A0A8V8TQS9;A0A8V8TR95;Q9BZ29-3;Q9BZ29-5;Q9BZ29;A0A8V8TRI9;Q6ZSL5;A0A0A0MT38;Q9BZ29-6	Dedicator of cytokinesis protein 9	DOCK9	30.3834	30.6519	30.6783	30.6242	30.6047	30.3198	30.7755	30.3561	Not signf.	0.221665	0.840467	-0.0704222	-0.309754	52	52	49	36.7	36.7	35.2	238.8	0	141.55	10835000000	268	A0A804HIE8;X6RGR3;A0A088AWN3;Q9BZ29-4;A0A8V8TQS9;A0A8V8TR95;Q9BZ29-3;Q9BZ29-5;Q9BZ29;A0A8V8TRI9;Q6ZSL5;A0A0A0MT38;Q9BZ29-6;H0Y3S1;A0A0D9SFH5;Q5JUD8;H7BZ79;H0Y572	866
A0A804HIR9;A0A804HKQ1;A0A499FJI4;A0A804HL12;O75592-2;O75592;A0A8Q3SHQ2;A0A804HJ25;A0A8Q3SHK7;A0A8Q3SHQ6	E3 ubiquitin-protein ligase MYCBP2	MYCBP2	31.8477	31.8492	31.9018	31.7778	31.8987	31.8663	31.89	31.9713	Not signf.	0.933841	0.75851	0.0624413	0.465773	104	104	104	33.1	33.1	33.1	516.11	0	323.31	34338000000	871	A0A804HIR9;A0A804HKQ1;A0A499FJI4;A0A804HL12;O75592-2;O75592;A0A8Q3SHQ2;A0A804HJ25;A0A8Q3SHK7;A0A8Q3SHQ6;H7C3U4	868
A0A804HIS2;Q9Y4K4;G3V4T8	Mitogen-activated protein kinase kinase kinase kinase 5	MAP4K5	32.1896	31.4118	31.7604	31.1427	30.9498	31.3897	31.6742	31.4587	Not signf.	0.419509	0.673043	-0.258028	-0.692273	46	46	46	70.3	70.3	70.3	95.053	0	323.31	95745000000	689	A0A804HIS2;Q9Y4K4;G3V4T8;G3V5C6;G3V4Q4	869
A0A804HIW2;Q8NB49;Q8NB49-2;Q8NB49-3;Q8NB49-4	Phospholipid-transporting ATPase IG	ATP11C	31.6602	31.8574	31.7124	31.8086	31.6735	31.7449	31.7722	31.7906	Not signf.	0.102407	0.954096	-0.0143843	-0.0948586	36	36	1	37.5	37.5	1.5	129.42	0	323.31	26316000000	485	A0A804HIW2;Q8NB49;Q8NB49-2;Q8NB49-3;Q8NB49-4;H7C0E8;H7C113	871
A0A804HJ08;Q9BSJ2;Q9BSJ2-4;A0A804HJS9;A0A804HL95;A0A804HJQ4;A0A804HI27;Q9BSJ2-3;F2Z2B9;A0A804HK74	Gamma-tubulin complex component 2	TUBGCP2	33.4957	33.4491	33.4921	33.5174	33.3744	33.4774	33.595	33.4039	Not signf.	0.200232	0.922899	-0.025919	-0.171445	51	51	3	71.6	71.6	5.4	103.6	0	323.31	166690000000	1441	A0A804HJ08;Q9BSJ2;Q9BSJ2-4;A0A804HJS9;A0A804HL95;A0A804HJQ4;A0A804HI27;Q9BSJ2-3;F2Z2B9;A0A804HK74;A0A804HLH6;A0A804HL05;R4GMM4	872
J3KN01;A0A804HJ20;H0Y8U8	NA	MLLT4	27.4884	28.6831	28.5205	30.3586	29.0624	30.1923	30.0355	28.5407	Not signf.	0.434767	0.594953	0.695082	0.854614	89	89	1	58.7	58.7	1	205.64	0	323.31	176980000000	1266	J3KN01;A0A804HJ20;H0Y8U8	873
A0A804HJ24;Q9HCC0;A0A804HLJ9;Q9HCC0-2;A0A804HKE8;A0A804HJ84;A0A804HK37;A0A804HJ31;A0A804HL02;A0A804HIH3;A0A0S2Z5R4;A0A804HHS4;A0A0D9SFE9;D6R9R1;A0A804HJW5;D6RDF7;A0A804HJL2	Methylcrotonoyl-CoA carboxylase beta chain, mitochondrial	MCCC2	34.6278	34.6063	34.6231	34.6015	34.6899	34.7544	34.7645	34.7102	Not signf.	3.05242	0.546488	0.115064	0.96797	42	42	42	92.2	92.2	92.2	56.163	0	323.31	318840000000	1704	A0A804HJ24;Q9HCC0;A0A804HLJ9;Q9HCC0-2;A0A804HKE8;A0A804HJ84;A0A804HK37;A0A804HJ31;A0A804HL02;A0A804HIH3;A0A0S2Z5R4;A0A804HHS4;A0A0D9SFE9;D6R9R1;A0A804HJW5;D6RDF7;A0A804HJL2;A0A804HJW2;A0A804HJC1;A0A0G2JM88;A0A804HKH3;D6RD67	874
A0A804HL61;A0A804HJ66;Q9UKM7;A0A804HJ23;H0YI64;A0A804HKS1;H0YG20;A0A804HK01;A0A804HK86;A0A804HL65;H0YGQ1	Endoplasmic reticulum mannosyl-oligosaccharide 1,2-alpha-mannosidase;alpha-1,2-Mannosidase	MAN1B1	31.8852	31.7902	32.0853	31.8135	31.7978	31.8903	31.7287	31.9473	Not signf.	0.260812	0.85393	-0.0525851	-0.287764	27	27	3	47.8	47.8	5.3	79.322	0	323.31	51221000000	643	A0A804HL61;A0A804HJ66;Q9UKM7;A0A804HJ23;H0YI64;A0A804HKS1;H0YG20;A0A804HK01;A0A804HK86;A0A804HL65;H0YGQ1;A0A804HK28;A0A804HJW0;A0A804HIP1	878
J3KNI5;A0A804HJA0;Q8N7C3;Q8N7C3-2	Probable E3 ubiquitin-protein ligase TRIML2	TRIML2	28.8334	29.0066	29.1097	28.9722	29.018	28.9271	29.1394	29.1227	Not signf.	0.418504	0.79063	0.071322	0.406314	8	8	8	28.4	28.4	28.4	48.128	0	138.96	2131800000	58	J3KNI5;A0A804HJA0;Q8N7C3;Q8N7C3-2;Q6T5J5	880
A0A804HJD4;A0A8C8KAR0;Q13495-4;Q13495;A0A804HJ96;A0A804HKM8;Q13495-3	Mastermind-like domain-containing protein 1	MAMLD1	27.5413	27.7257	27.7385	28.0013	26.9158	27.8295	27.5682	27.8254	Not signf.	0.407162	0.68478	-0.216962	-0.647546	4	4	4	13.6	13.6	13.6	75.92	0	39.825	1502600000	36	A0A804HJD4;A0A8C8KAR0;Q13495-4;Q13495;A0A804HJ96;A0A804HKM8;Q13495-3;F8WAK3	881
A0A804HJE2;Q8TF68;Q8TF68-3;Q8TF68-2;E9PHB3	Zinc finger protein 384	ZNF384	31.9606	31.9067	31.7044	31.6607	31.8702	31.9015	31.8244	32.0579	Not signf.	0.547115	0.72374	0.105426	0.556157	21	21	17	44.2	44.2	39	66.183	0	271.44	41991000000	436	A0A804HJE2;Q8TF68;Q8TF68-3;Q8TF68-2;E9PHB3;F5H8L7;F5H105;F5H0D6;F5H3Z9;F5GYZ1;R4GMR4;F5H6N8	882
A0A804HJG7;E7ERI8;E7EW49;O75122-3;E3W994;J3KR49;O75122;A0A0U1RQI6	CLIP-associating protein 2	CLASP2	33.2007	33.0868	33.0416	33.0143	33.151	33.0484	32.9615	33.062	Not signf.	0.212539	0.909092	-0.0301266	-0.192512	85	78	49	66	62.2	41	164.88	0	323.31	136670000000	1601	A0A804HJG7;E7ERI8;E7EW49;O75122-3;E3W994;J3KR49;O75122;A0A0U1RQI6;O75122-2;D6RBU8;C9J668;H7C5M8;H7C4X8;H7C4I5;H7C4M5	883
J3KPF0;A0A804HJX8;F8VWT9;Q9Y4D8-4;Q9Y4D8	Probable E3 ubiquitin-protein ligase HECTD4	HECTD4	30.2372	30.3978	30.3322	30.2601	30.3502	30.4142	30.2366	30.4591	Not signf.	0.427654	0.811752	0.0581727	0.362406	41	41	41	14.3	14.3	14.3	484.35	0	122.27	22376000000	359	J3KPF0;A0A804HJX8;F8VWT9;Q9Y4D8-4;Q9Y4D8;Q9Y4D8-2;A0A494C150;Q9Y4D8-5;Q9Y4D8-3;F8VU57;V9GYT9	889
A0A804HJY9;Q53GS7;A0A804HJB3;Q53GS7-2;A0A804HJ00	Nucleoporin GLE1	GLE1	31.449	31.5563	31.3287	31.3056	31.4289	31.501	31.3499	31.289	Not signf.	0.0866289	0.951221	-0.0177207	-0.101733	30	30	1	56.3	56.3	2.4	75.768	0	323.31	44208000000	460	A0A804HJY9;Q53GS7;A0A804HJB3;Q53GS7-2;A0A804HJ00	890
A0A804HK63;Q86XK2-6;Q86XK2;Q86XK2-5;Q86XK2-3;H0YAV3;Q86XK2-2	F-box only protein 11	FBXO11	30.9909	31.07	30.8274	30.8114	30.7657	30.8981	30.6516	30.7543	Not signf.	1.00268	0.590239	-0.157496	-0.870791	22	22	22	37.2	37.2	37.2	97.334	0	132.57	17971000000	209	A0A804HK63;Q86XK2-6;Q86XK2;Q86XK2-5;Q86XK2-3;H0YAV3;Q86XK2-2;C9IYF0;Q86XK2-4	892
A0A804HKC9;Q5H9U9;Q5H9U9-2;H0Y8H0	Probable ATP-dependent RNA helicase DDX60-like	DDX60L	29.6308	29.3746	28.5867	29.0899	29.3483	29.6427	29.3395	29.4766	Not signf.	0.559034	0.600254	0.281252	0.840212	52	52	48	39.3	39.3	36.9	197.61	0	199.3	27660000000	433	A0A804HKC9;Q5H9U9;Q5H9U9-2;H0Y8H0;H0Y939	895
A0A804HKD7;Q5R372-4;Q5R372;Q5R372-3;A0A0C4DG54;Q5R372-2	Rab GTPase-activating protein 1-like	RABGAP1L	31.7639	31.7177	31.7959	31.8123	31.6419	31.6241	31.5945	31.7094	Not signf.	2.17419	0.545851	-0.12995	-0.984058	37	33	33	37.3	33.7	33.7	119.44	0	178.06	26252000000	480	A0A804HKD7;Q5R372-4;Q5R372;Q5R372-3;A0A0C4DG54;Q5R372-2;Q5R372-7;Q5R372-8;Q5R372-6;Q5R372-5;A0A0U1RRM5;F5H8L0;B7ZAP0;A0A0U1RQT5;E9PS63;A0A0U1RQY6;E9PNV2;A0A0U1RQV7;Q5R372-9	896
B4DE54;A0A804HKG3;Q8N9N5-7;Q8N9N5;Q8N9N5-3;Q8N9N5-6;Q8N9N5-2;Q8N9N5-4;Q8N9N5-5	Protein BANP	BANP	29.1461	29.3741	29.1591	29.0832	29.1813	29.1327	29.4802	29.3143	Not signf.	0.37491	0.781601	0.0865026	0.431761	14	14	14	31.3	31.3	31.3	55.163	0	123.28	9756400000	170	B4DE54;A0A804HKG3;Q8N9N5-7;Q8N9N5;Q8N9N5-3;Q8N9N5-6;Q8N9N5-2;Q8N9N5-4;Q8N9N5-5;C9JGM9;C9JF73;C9JTM8;E9PJI6;C9J811;C9JYB6	900
A0A804HKH9;O00170;A0A804HIX8;A0A804HJ38;V9GYQ3;A0A804HKL7;A0A804HKK3;E9PMH2;A0A804HKP8	AH receptor-interacting protein	AIP	33.2664	33.2949	33.2348	33.1597	33.0538	33.2242	33.0724	33.0926	Not signf.	1.41984	0.590363	-0.12819	-0.863959	32	32	32	87.3	87.3	87.3	35.847	0	323.31	247790000000	1241	A0A804HKH9;O00170;A0A804HIX8;A0A804HJ38;V9GYQ3;A0A804HKL7;A0A804HKK3;E9PMH2;A0A804HKP8;A0A804HJ46	901
A0A804HKS6;Q6ZS30;A0A804HJ72;Q6ZS30-1	Neurobeachin-like protein 1	NBEAL1	29.7962	29.9358	29.7015	29.7921	29.7377	29.8722	29.7544	29.7683	Not signf.	0.155999	0.932901	-0.0232215	-0.147836	47	47	47	28.7	28.7	28.7	310.55	0	216.97	16569000000	391	A0A804HKS6;Q6ZS30;A0A804HJ72;Q6ZS30-1;A0A804HJM0;H7BZA0;A0A804HJX4;A0A804HIR8;A0A804HI87;A0A804HHU0;H7C3C8;A0A804HKC1;A0A804HKB6	904
A0A804HL01;P35611-4	Alpha-adducin	ADD1	32.6277	32.6794	32.4717	32.5613	32.6362	32.5084	32.7571	32.4983	Not signf.	0.0705722	0.961317	0.0149546	0.0850899	44	43	2	66	65	5.4	87.699	0	323.31	244460000000	1378	A0A804HL01;P35611-4	905
A0A804HL81;Q16134;A0A804HL84;B4DEQ0;A0A804HK05;Q16134-3;A0A804HJT7;A0A804HJK8;A0A804HI80;A0A804HI48;A0A804HI73	Electron transfer flavoprotein-ubiquinone oxidoreductase, mitochondrial	ETFDH	31.1561	31.1349	31.205	31.0587	31.0105	31.051	31.0087	31.1675	Not signf.	0.821033	0.730209	-0.0792465	-0.534859	20	20	20	43.3	43.3	43.3	66.607	0	136.24	22260000000	279	A0A804HL81;Q16134;A0A804HL84;B4DEQ0;A0A804HK05;Q16134-3;A0A804HJT7;A0A804HJK8;A0A804HI80;A0A804HI48;A0A804HI73;A0A804HKB8;A0A804HI70;A0A804HK66;A0A804HK08	906
A0A804HL87;Q13905;Q13905-4;Q13905-3;Q13905-2	Rap guanine nucleotide exchange factor 1	RAPGEF1	28.141	27.7347	28.1749	27.6055	27.436	28.1643	27.5171	27.7198	Not signf.	0.417773	0.685834	-0.20472	-0.645553	19	19	19	26.3	26.3	26.3	139.78	0	76.676	4385200000	110	A0A804HL87;Q13905;Q13905-4;Q13905-3;Q13905-2;H0Y6R4;Q5JUE9	907
A0A804HLB0;Q6KCM7;Q6KCM7-4;Q6KCM7-5;Q6KCM7-2;Q6KCM7-3;A0A804HI56;Q6KCM7-6	Calcium-binding mitochondrial carrier protein SCaMC-2	SLC25A25	28.4906	28.5748	28.5157	28.5336	29.0176	28.161	28.7824	28.2623	Not signf.	0.0460268	0.958225	0.0271854	0.0887705	9	9	8	27.4	27.4	25.9	60.833	0	63.305	5930200000	117	A0A804HLB0;Q6KCM7;Q6KCM7-4;Q6KCM7-5;Q6KCM7-2;Q6KCM7-3;A0A804HI56;Q6KCM7-6;H7C4Z4	908
A0A804HLH2;Q8N9M1;Q8N9M1-2;Q8N9M1-3	Uncharacterized protein C19orf47	C19orf47	29.764	29.7834	29.6862	29.2961	29.8112	29.7837	29.8682	29.8848	Not signf.	0.887193	0.562521	0.204574	0.944833	16	16	16	52.2	52.2	52.2	41.02	0	54.467	9274600000	146	A0A804HLH2;Q8N9M1;Q8N9M1-2;Q8N9M1-3;J3QS16;A0A2R8Y6U9;J3QS80;J3QKZ5;J9JIE4;J3QKY6	912
A0A8C8KBE9;Q66PJ3;Q66PJ3-1;A0A0C4DG62;F8WCT1;Q66PJ3-9;Q66PJ3-7;Q66PJ3-3;Q66PJ3-2;F5GYV5	ADP-ribosylation factor-like protein 6-interacting protein 4	ARL6IP4	31.2975	31.3762	31.3749	31.3545	31.4889	31.4433	31.4172	31.4736	Not signf.	2.29442	0.597998	0.10499	0.843975	12	12	1	42.2	42.2	7.6	26.374	0	118.7	38014000000	269	A0A8C8KBE9;Q66PJ3;Q66PJ3-1;A0A0C4DG62;F8WCT1;Q66PJ3-9;Q66PJ3-7;Q66PJ3-3;Q66PJ3-2;F5GYV5	913
A0A8C8KBL6;P23229-7;P23229-4;P23229-2;P23229-5;P23229-3;P23229-9;P23229-6;P23229	Integrin alpha-6;Integrin alpha-6 heavy chain;Integrin alpha-6 light chain;Processed integrin alpha-6	ITGA6	31.6258	31.7736	31.459	31.6078	31.7297	31.7661	31.8106	31.7149	Not signf.	1.06319	0.601667	0.138791	0.827305	38	38	38	45.9	45.9	45.9	117.8	0	323.31	88471000000	703	A0A8C8KBL6;P23229-7;P23229-4;P23229-2;P23229-5;P23229-3;P23229-9;P23229-6;P23229;C9JXX7;H7BZ97	914
A0A8C8KBT8;Q8TE04;Q8TE04-3;Q8TE04-2;Q8TE04-4	Pantothenate kinase 1	PANK1	27.3634	27.5198	27.1806	27.4267	27.1824	27.2187	27.2374	27.0903	Not signf.	1.28465	0.503927	-0.190402	-1.06545	8	7	7	26.9	25.4	25.4	50.961	0	7.6699	1256700000	42	A0A8C8KBT8;Q8TE04;Q8TE04-3;Q8TE04-2;Q8TE04-4	915
A0A8C8KD64;P19021-6;P19021;P19021-5;P19021-4;P19021-3;A0A804HI59;A0A804HKM7;A0A804HIQ0;P19021-2;A0A804HKV8;H7BYD9	Peptidyl-glycine alpha-amidating monooxygenase;Peptidylglycine alpha-hydroxylating monooxygenase;Peptidyl-alpha-hydroxyglycine alpha-amidating lyase	PAM	29.7725	29.5235	29.5484	29.9463	30.0557	30.8725	30.2086	30.1333	Not signf.	1.57213	0.23488	0.619864	1.98292	45	45	45	61.5	61.5	61.5	108.27	0	323.31	87389000000	601	A0A8C8KD64;P19021-6;P19021;P19021-5;P19021-4;P19021-3;A0A804HI59;A0A804HKM7;A0A804HIQ0;P19021-2;A0A804HKV8;H7BYD9;A0A804HLE0;H0Y9I4;D6RG20;A0A804HLJ2;A0A804HK31;F8W8D9	916
A0A8C8NWT4;A1L390;A0A0U1RR71;A1L390-3	Pleckstrin homology domain-containing family G member 3	PLEKHG3	31.2436	31.0645	31.1112	31.2344	31.1172	31.1635	31.2756	31.2801	Not signf.	0.319615	0.855525	0.0456877	0.284576	41	41	41	40.4	40.4	40.4	147.64	0	323.31	73112000000	674	A0A8C8NWT4;A1L390;A0A0U1RR71;A1L390-3;G3V311;A1L390-2;G3V278;G3V3I3	920
A0A8C8QSB1;P50747-2;P50747;A0A6Q8PFK4	Biotin--protein ligase;Biotin--[methylmalonyl-CoA-carboxytransferase] ligase;Biotin--[propionyl-CoA-carboxylase [ATP-hydrolyzing]] ligase;Biotin--[methylcrotonoyl-CoA-carboxylase] ligase;Biotin--[acetyl-CoA-carboxylase] ligase	HLCS	29.5728	29.3775	29.7494	29.4933	29.538	29.4845	29.4468	29.7554	Not signf.	0.0260876	0.983424	0.00794697	0.0389131	19	19	19	34.5	34.5	34.5	97.222	0	100.31	9516800000	193	A0A8C8QSB1;P50747-2;P50747;A0A6Q8PFK4;C9JCQ9;A0A0C4DG27	923
A0A8I5KVA5;A0A8I5KNB7;Q8WZA1;Q8WZA1-2;A0A8I5KR25;A0A8I5KTS5;A0A8I5QJV3	Protein O-linked-mannose beta-1,2-N-acetylglucosaminyltransferase 1	POMGNT1	28.7185	28.729	28.7773	28.4767	28.9123	28.8457	28.3705	28.5377	Not signf.	0.0207069	0.98401	-0.00880957	-0.0359976	13	13	13	27.6	27.6	27.6	76.464	0	44.237	5741400000	124	A0A8I5KVA5;A0A8I5KNB7;Q8WZA1;Q8WZA1-2;A0A8I5KR25;A0A8I5KTS5;A0A8I5QJV3;A0A8I5QJA9;A0A8I5KQE4;Q68CV6;A0A8I5KSR6;A0A8I5KPT5	926
A0A8I5KP51;Q5T160;A0A8I5KWC6;A0A8I5KPZ4	Probable arginine--tRNA ligase, mitochondrial	RARS2	30.6795	30.5556	30.4885	30.6564	30.5635	30.7961	30.5519	30.689	Not signf.	0.320126	0.835524	0.0550876	0.318599	29	29	9	49.3	49.3	15.3	68.91	0	307.78	18094000000	304	A0A8I5KP51;Q5T160;A0A8I5KWC6;A0A8I5KPZ4;A0A8I5KQK8;A0A8I5KVZ5;A0A8I5KX97;A0A8I5KS21;A0A8I5KXM9;A0A8I5KPX4;A0A8I5KQS8;A0A8I5KVK0;A0A8I5KPR3	927
A0A8I5KR98;Q5VWG9	Transcription initiation factor TFIID subunit 3	TAF3	28.5972	28.4657	28.0233	27.7017	27.5359	27.9752	27.9984	28.0574	Not signf.	0.607143	0.579948	-0.305273	-0.902933	13	13	13	23.1	23.1	23.1	103.45	0	86.991	4289100000	71	A0A8I5KR98;Q5VWG9;A0A8I5QJF0	933
A0A8I5KRH1;Q15696;A0A8I5KSD0;Q15695;A0A8I5QKS0	U2 small nuclear ribonucleoprotein auxiliary factor 35 kDa subunit-related protein 2;U2 small nuclear ribonucleoprotein auxiliary factor 35 kDa subunit-related protein 1	ZRSR2;ZRSR1	27.9474	27.5938	28.0857	27.8184	28.3139	28.1945	28.2169	28.0243	Not signf.	1.45044	0.359251	0.326083	1.47785	8	8	8	17.1	17.1	17.1	58.419	0	9.7491	2762000000	44	A0A8I5KRH1;Q15696;A0A8I5KSD0;Q15695;A0A8I5QKS0;A6NDW0	934
A0A8I5KRK1;Q9H2M9;A0A8I5KYQ0;A0A8I5KY07;A0A8I5KZB3;A0A8I5QJC9;A0A8I5KSQ5;A0A8I5KRP1;A0A8I5KWJ9;A0A8I5QJG4	Rab3 GTPase-activating protein non-catalytic subunit	RAB3GAP2	34.0264	33.931	33.98	34.001	33.9997	34.121	33.9563	34.1178	Not signf.	0.664394	0.774625	0.0640974	0.437762	84	84	83	70.3	70.3	69.8	154.59	0	323.31	259500000000	2157	A0A8I5KRK1;Q9H2M9;A0A8I5KYQ0;A0A8I5KY07;A0A8I5KZB3;A0A8I5QJC9;A0A8I5KSQ5;A0A8I5KRP1;A0A8I5KWJ9;A0A8I5QJG4;A0A8I5KUS2;Q9H2M9-2;F8WDJ2	936
A0A8I5KSE4;A0A0A0MRJ3	NA	NAV1	31.5818	31.5981	31.5546	31.6005	31.76	31.6086	31.7055	31.7159	Not signf.	1.83116	0.595032	0.113767	0.85154	61	61	1	41.3	41.3	0.4	232.68	0	323.31	29217000000	611	A0A8I5KSE4;A0A0A0MRJ3	940
A0A8I5KSG1;O14686;O14686-3;A0A804HHR9	Histone-lysine N-methyltransferase 2D	KMT2D	30.1547	30.1064	30.1935	30.2031	30.2206	30.1635	30.234	30.0436	Not signf.	0.00665614	0.999573	0.000966549	0.00650258	58	58	50	17.1	17.1	15.4	593.28	0	190.39	17078000000	476	A0A8I5KSG1;O14686;O14686-3;A0A804HHR9;A0A8I5KU33;A0A8I5KNS6;A0A804HJB5;A0A8I5QJD5;A0A8I5KQT2;A0A8I5KRH2;A0A8I5QKP3;H0YEF2;A0A804HI77;A0A8I5KU18;A0A8I5QJ79;A0A8I5KPB7;A0A8I5QJD3;A0A3B3ISC8;A0A8I5KYU5;A0A8I5KTR4;A0A8I5QJE4;A0A8I5QKN1;A0A8I5KX79;A0A8I5KQD6;A0A8I5KQ09	941
A0A8I5KYX1;A0A8I5KWK4;A0A8I5KYB6;A0A8I5KSG5;A0A8I5KSN5;Q9HBG6-3;Q9HBG6;A0A8I5KX14;Q9HBG6-11;A0A8I5KT04;A0A8I5KSV0;A0A8I5KTL4;A0A8I5QKX8;A0A8I5KUU2;A0A8I5KQ16;A0A8I5KVC7;A0A8I5KXT5;Q9HBG6-10;Q9HBG6-4;A0A8I5QL12;A0A8I5QKJ5;A0A8I5QKV2;A0A8I5QKY6;A0A8I5KUY3;A0A8I5KTI2;A0A8I5KYT5;A0A8I5QKR8;A0A8J9A3C6;A0A8I5KX44;A0A8I5QKV6;Q9HBG6-7;Q9HBG6-8;Q9HBG6-9;A0A8I5QL25;A0A8I5KS77;H0Y978;A0A8I5QJE0;A0A8I5KNX7;A…	Intraflagellar transport protein 122 homolog	IFT122	29.6617	29.5615	29.7347	29.622	29.5726	29.815	29.8313	29.9245	Not signf.	0.847006	0.639755	0.140846	0.767961	28	28	0	35.8	35.8	0	129.5	0	101.29	12910000000	262	A0A8I5KYX1;A0A8I5KWK4;A0A8I5KYB6;A0A8I5KSG5;A0A8I5KSN5;Q9HBG6-3;Q9HBG6;A0A8I5KX14;Q9HBG6-11;A0A8I5KT04;A0A8I5KSV0;A0A8I5KTL4;A0A8I5QKX8;A0A8I5KUU2;A0A8I5KQ16;A0A8I5KVC7;A0A8I5KXT5;Q9HBG6-10;Q9HBG6-4;A0A8I5QL12;A0A8I5QKJ5;A0A8I5QKV2;A0A8I5QKY6;A0A8I5KUY3;A0A8I5KTI2;A0A8I5KYT5;A0A8I5QKR8;A0A8J9A3C6;A0A8I5KX44;A0A8I5QKV6;Q9HBG6-7;Q9HBG6-8;Q9HBG6-9;A0A8I5QL25;A0A8I5KS77;H0Y978;A0A8I5QJE0;A0A8I5KNX7;A…	942
E9PD50;A0A8I5KYV3;A0A8I5KSL3;Q92540-2;Q92540;Q92540-5;Q92540-4;B1ALB4	Protein SMG7	SMG7	30.2935	30.5782	30.3892	30.5774	30.6089	30.4687	30.7338	30.5264	Not signf.	0.65616	0.68314	0.124864	0.652499	20	20	20	24.2	24.2	24.2	130.86	0	99.562	26412000000	362	E9PD50;A0A8I5KYV3;A0A8I5KSL3;Q92540-2;Q92540;Q92540-5;Q92540-4;B1ALB4;E9PEK3;E9PBK2	943
A0A994J700;A0A8V8TMM3;A0A8V8TMW0;A0A8V8TLL8;A0A8I5KST9;O60307	Microtubule-associated serine/threonine-protein kinase 3	MAST3	27.7506	27.5529	27.4571	27.71	27.8704	28.0056	27.7764	27.8162	Not signf.	1.58831	0.4087	0.249523	1.35061	10	8	8	17.9	15	15	113.06	0	18.503	2009700000	37	A0A994J700;A0A8V8TMM3;A0A8V8TMW0;A0A8V8TLL8;A0A8I5KST9;O60307	944
A0A8I5KT93;Q15047-3;Q15047;E9PRF4;E9PQM8	Histone-lysine N-methyltransferase SETDB1	SETDB1	30.3595	30.1962	30.2283	30.1505	30.5303	30.3545	30.4839	30.4241	Not signf.	1.96829	0.41041	0.214555	1.3507	30	30	30	32.2	32.2	32.2	143.26	0	164.98	18812000000	267	A0A8I5KT93;Q15047-3;Q15047;E9PRF4;E9PQM8;Q15047-2;X6R732;E9PS59;X6RHV1;B0QZE6;E9PAP1	946
A0A8I5KT99;A0A0U1RQK7	NA	NA	31.6972	31.7418	31.8356	31.6814	31.6031	31.7019	31.6234	31.6831	Not signf.	1.06721	0.703352	-0.0861001	-0.606764	69	60	1	43.3	39.4	0.5	192.44	0	323.31	61836000000	946	A0A8I5KT99;A0A0U1RQK7	947
A0A8J8YX80;A0A8I5KTR7;Q9BZQ6-2;Q9BZQ6;A0A8I5KWI4;A0A8I5KVE6;A0A8I5KR65;A0A8I5KSQ8;A0A8I5KU04	ER degradation-enhancing alpha-mannosidase-like protein 3	EDEM3	30.3469	30.5516	30.1734	30.2703	30.33	30.5168	30.4625	30.445	Not signf.	0.533173	0.727658	0.103009	0.543922	34	34	34	51.2	51.2	51.2	106.36	0	129.59	14387000000	315	A0A8J8YX80;A0A8I5KTR7;Q9BZQ6-2;Q9BZQ6;A0A8I5KWI4;A0A8I5KVE6;A0A8I5KR65;A0A8I5KSQ8;A0A8I5KU04;H0Y498	950
A0A8I5KU53;Q15746;Q15746-6;Q15746-5;Q15746-3;A0A8I5QKL9;Q15746-7;A0A8I5KUP2;Q15746-11;A0A8I5KUB2	Myosin light chain kinase, smooth muscle;Myosin light chain kinase, smooth muscle, deglutamylated form	MYLK	30.0358	29.2877	30.2258	30.581	30.6637	30.3908	30.1496	31.5361	Not signf.	0.795067	0.415706	0.652479	1.28613	56	56	3	42.5	42.5	3.1	211.76	0	323.31	67071000000	550	A0A8I5KU53;Q15746;Q15746-6;Q15746-5;Q15746-3;A0A8I5QKL9;Q15746-7;A0A8I5KUP2;Q15746-11;A0A8I5KUB2;Q15746-9;A0A8I5KTQ1;A0A8I5QJW9;A0A8I5QKW8;A0A8I5QJT9;A0A8I5KUH4;A0A8I5KYZ0;A0A8I5KXG8;D6R9C2;A0A8I5KS78;A0A8J9G5A3;Q15746-8;A0A8I5KYA1;A0A8I5KQY6;Q15746-10;A0A8I5KVV3;A0A8I5KZ33;A0A8I5KYB9;F8WBL7	954
A0A8I5KUE4;A0A8I5KY61;O95248-5;O95248-4;A0A8I5KR05;A0A8I5KTI7;A0A8I5KVF2;A0A8I5KTN1;A0A8I5KYG9	Myotubularin-related protein 5	SBF1	31.1979	31.0959	31.2137	31.1388	30.995	31.0326	31.3036	31.1878	Not signf.	0.160191	0.91782	-0.0318274	-0.180413	74	74	3	48.2	48.2	2.2	209.48	0	323.31	62867000000	884	A0A8I5KUE4;A0A8I5KY61;O95248-5;O95248-4;A0A8I5KR05;A0A8I5KTI7;A0A8I5KVF2;A0A8I5KTN1;A0A8I5KYG9;A0A8I5KT60;A0A8I5KRX8;A0A8I5KUL5;A0A8I5KXX9;A0A8I5KS97;H0Y5W8;A0A8I5KYT4;A0A8I5QKN6;A0A8I5QKT8;A0A8I5KW56;A0A8I5KUS0;A0A8I5KVL6;A0A8I5KS68;A0A8I5KNQ5;A0A8I5KX98;A0A8I5KWB4;A0A8I5KT25;A0A8I5KS44;A0A8I5KPS7;A0A8I5KWI8;A0A8I5QJN2;A0A8I5KY28	956
F8W7Q4;A0A8I5KUL7;Q96A26;E9PH05	Protein FAM162A	FAM162A	33.4931	33.4951	33.5819	33.7089	33.478	33.605	33.6525	33.6715	Not signf.	0.187135	0.910206	0.0319471	0.191403	13	13	13	47.9	47.9	47.9	16.515	0	182.78	105210000000	438	F8W7Q4;A0A8I5KUL7;Q96A26;E9PH05;A0A8I5KW67;A0A8I5KUT6;A0A8I5QJA3	958
A0A8I5KW86;A0A8I5KUR0;Q93074-2;A0A8I5QJW8;Q93074-3;Q93074;A0A0A0MR79;A0A8I5KXK9;A0A8I5KQY2;A0A8I5KSA4;A0A8I5KVA6	Mediator of RNA polymerase II transcription subunit 12	MED12	32.9764	32.9636	33.014	32.99	33.0195	33.1938	33.0837	33.1532	Not signf.	1.71382	0.583052	0.126564	0.904479	69	69	65	51	51	48.8	240.73	0	323.31	138420000000	970	A0A8I5KW86;A0A8I5KUR0;Q93074-2;A0A8I5QJW8;Q93074-3;Q93074;A0A0A0MR79;A0A8I5KXK9;A0A8I5KQY2;A0A8I5KSA4;A0A8I5KVA6;A0A8I5KRJ8;H7C274;A0A8I5QJG1;A0A8I5QJK7;A0A8I5KQ51;A0A8I5KVJ2;A0A8I5KWM7;H7C191;A0A8I5KVC2;A0A8I5KVM1;A0A8I5QKU5;A0A8I5KWE2;A0A8I5QJB1	959
A0A8I5KXJ0;A0A8I5QL16;A0A8I5QJH1;A0A8I5KYJ3;A0A8I5KUT1;Q7Z2K6;A0A8I5QJT4;E7ER77;A0A8I5KWW9;A0A8I5KNY4	Endoplasmic reticulum metallopeptidase 1	ERMP1	32.7788	32.8049	32.6964	32.6642	32.8301	32.8944	32.7578	32.5617	Not signf.	0.11697	0.936888	0.024951	0.139104	29	29	29	50.4	50.4	50.4	86.606	0	323.31	54914000000	569	A0A8I5KXJ0;A0A8I5QL16;A0A8I5QJH1;A0A8I5KYJ3;A0A8I5KUT1;Q7Z2K6;A0A8I5QJT4;E7ER77;A0A8I5KWW9;A0A8I5KNY4;A0A0C4DGF0;Q7Z2K6-2;A0A8I5QJM6;A0A8I5QKK8;A0A8I5QJQ5;A0A8I5KR85	960
A0A8I5KV27;Q8N490;A0A8I5QKK6;A0A8I5KXK0;A0A8J8ZTU4;Q8N490-4;Q8N490-3;A0A8I5KSD7	Probable hydrolase PNKD	PNKD	29.1292	28.7605	28.6702	28.8837	28.8532	28.8649	29.1583	28.8808	Not signf.	0.260339	0.81757	0.0784273	0.350769	11	11	9	45.8	45.8	41.6	41.557	0	16.254	5302200000	97	A0A8I5KV27;Q8N490;A0A8I5QKK6;A0A8I5KXK0;A0A8J8ZTU4;Q8N490-4;Q8N490-3;A0A8I5KSD7;A0A8I5KVK5;A0A8I5KXZ5	962
A0A8I5KV60;H0YC37;A0A8I5QJR0;Q6P1X5;A0A8I5KUQ2;A0A8I5KSY6	Transcription initiation factor TFIID subunit 2	TAF2	31.1606	31.2888	31.2258	31.2485	31.2274	31.222	31.247	31.453	Not signf.	0.403306	0.818517	0.0564327	0.349166	55	55	15	56.9	56.9	17	142.68	0	323.31	47072000000	836	A0A8I5KV60;H0YC37;A0A8I5QJR0;Q6P1X5;A0A8I5KUQ2;A0A8I5KSY6;A0A8I5KPW0;A0A8I5KR26;A0A8I5KXP3;E5RI28;A0A8I5KXS3;A0A8I5KY57;A0A8I5QJJ6;A0A8I5KVC1;A0A8I5QJI9;A0A8I5KUD2;H0YEX2;A0A8I5KRI4;A0A8I5KNG3	963
A0A8I5KVM3;A0A8I5QL44;Q7Z7C8;Q7Z7C8-2;A0A8I5KXI2;Q7Z7C8-4;A0A0A0MRR3;A0A8I5QJI2;B4DZU5;A0A8I5KTT0	Transcription initiation factor TFIID subunit 8	TAF8	29.5947	29.6688	29.678	29.626	29.8165	29.6447	29.5876	29.7306	Not signf.	0.441231	0.821399	0.0529671	0.344613	12	12	12	56.3	56.3	56.3	35.142	0	150.68	19256000000	221	A0A8I5KVM3;A0A8I5QL44;Q7Z7C8;Q7Z7C8-2;A0A8I5KXI2;Q7Z7C8-4;A0A0A0MRR3;A0A8I5QJI2;B4DZU5;A0A8I5KTT0;A0A8I5QL33	965
A0A8I5KWA2;J3KP97;Q5T9S5;E9PFB9;Q5T9S5-2;Q5T9S2	Coiled-coil domain-containing protein 18	CCDC18	29.4592	29.6829	29.3735	29.5494	29.7378	29.6451	29.597	29.4743	Not signf.	0.522019	0.734499	0.0973215	0.523444	28	28	19	26.1	26.1	16	169.03	0	64.071	5115900000	126	A0A8I5KWA2;J3KP97;Q5T9S5;E9PFB9;Q5T9S5-2;Q5T9S2;A0A8I5KNM5;A0A8I5KRA2;H7C0C9;H0YDP2;A0A8I5KUE1	966
A0A8I5KWJ1;Q96DZ1;A0A8I5KYU6;A0A8I5KQC1;Q96DZ1-3;A0A8I5KY03;A0A8I5KXM1;A0A8I5KRL2;Q96DZ1-2;A0A8I5KUW0;A0A8I5KVG1;A0A8I5KXV7;A0A8I5KVT1;A0A8I5KU57;A0A8I5KTC7;A0A8I5KWA3;A0A8I5KUG7;A0A8I5KYX4;A0A8I5KTW2	Endoplasmic reticulum lectin 1	ERLEC1	31.0303	30.8889	31.1483	31.0909	31.1433	31.0112	31.1901	31.0772	Not signf.	0.431244	0.797813	0.065845	0.391868	20	20	10	70.5	70.5	32.6	54.554	0	221	36858000000	425	A0A8I5KWJ1;Q96DZ1;A0A8I5KYU6;A0A8I5KQC1;Q96DZ1-3;A0A8I5KY03;A0A8I5KXM1;A0A8I5KRL2;Q96DZ1-2;A0A8I5KUW0;A0A8I5KVG1;A0A8I5KXV7;A0A8I5KVT1;A0A8I5KU57;A0A8I5KTC7;A0A8I5KWA3;A0A8I5KUG7;A0A8I5KYX4;A0A8I5KTW2;A0A8I5KXY6;A0A8I5KTD9;A0A8I5KR40;A0A8I5KS40	969
A0A8I5KWQ7;Q16850;Q16850-2;A0A8I5KRT9	Lanosterol 14-alpha demethylase	CYP51A1	32.751	32.7005	32.813	32.7372	32.9027	33.158	33.1258	33.0316	Not signf.	2.57278	0.232647	0.30407	1.87831	53	53	35	58.9	58.9	34.2	128.29	0	323.31	164650000000	1279	A0A8I5KWQ7;Q16850;Q16850-2;A0A8I5KRT9;A0A8I5KUF9;A0A3B3ITR4;A0A8I5KW41;C9JF32;C9JIY2;H7C0D0;A0A8I5KQD8;A0A0C4DG23;A0A8I5KQH3;A0A8I5KVW5;A0A8I5KWG2;A0A8I5KX77;A0A8I5KVY1;C9JEW7;A0A8I5KVY4;A0A8I5KRK7;C9JJM9;C9JXI9;C9IYR8	970
A0A8I5KX04;O94913;E9PQ01;E9PKN0	Pre-mRNA cleavage complex 2 protein Pcf11	PCF11	30.8436	30.8945	30.5986	30.69	30.829	30.9865	30.6842	30.9506	Not signf.	0.501565	0.728206	0.105906	0.538617	34	34	34	27.3	27.3	27.3	188.02	0	192.54	22584000000	386	A0A8I5KX04;O94913;E9PQ01;E9PKN0;E9PQF9;E9PNY7	971
A0A8I5KX72;O15226;O15226-2	NF-kappa-B-repressing factor	NKRF	34.6261	34.5943	34.5452	34.576	34.4675	34.5024	34.5759	34.6948	Not signf.	0.186231	0.924915	-0.0252113	-0.164752	62	62	62	68.5	68.5	68.5	88.012	0	323.31	187910000000	1433	A0A8I5KX72;O15226;O15226-2	972
A0A8I5KXJ8;A0A8I5QKY1;P38435;A0A8I5KXY4;A0A8I5QJS0;P38435-2;A0A8I5QJ91	Vitamin K-dependent gamma-carboxylase	GGCX	30.8552	30.853	30.8044	31.0206	31.077	30.941	31.0135	30.9081	Not signf.	0.841932	0.690336	0.101627	0.633262	22	22	22	29.3	29.3	29.3	61.33	0	66.008	33167000000	394	A0A8I5KXJ8;A0A8I5QKY1;P38435;A0A8I5KXY4;A0A8I5QJS0;P38435-2;A0A8I5QJ91;A0A8I5KXQ8;A0A8I5KT68;A0A8I5KZ18;A0A8I5QJA4;A0A8I5KY98	974
A0A8I5KXR3;Q03164;Q03164-3;Q03164-2	Histone-lysine N-methyltransferase 2A;MLL cleavage product N320;MLL cleavage product C180	KMT2A	31.6337	31.6407	31.5775	31.6891	31.6057	31.7517	31.7101	31.6276	Not signf.	0.412725	0.864998	0.0385108	0.27263	77	77	73	27.3	27.3	26.3	434.64	0	323.31	56558000000	784	A0A8I5KXR3;Q03164;Q03164-3;Q03164-2;A0A8I5KQ03;A0A8I5KY70;A0A8I5KQV5;A0A3B3ITT7;E9PR05;A0A3B3ITZ1;A0A3B3ISN4;H7C5W4;H7C5V8;A0A8I5KTQ4;A0A8I5KVD4;A0A8I5KW84;A0A8I5KVV7;A0A8I5KRW5;A0A8I5QJJ1;A0A8I5KRT6;H0YEU4	975
A0A8I5KXR5;Q9HCD6-2	Protein TANC2	TANC2	31.7102	31.708	31.7007	31.716	31.6292	31.6269	31.7205	31.6959	Not signf.	0.853101	0.831062	-0.0405836	-0.327583	54	54	0	41.9	41.9	0	228.88	0	323.31	52627000000	656	A0A8I5KXR5;Q9HCD6-2;Q9HCD6-4;Q9HCD6-3;J3KTM5;J3QRF0	976
A0A8I5KXS9;A0A8I5KYD6;Q9NVM4-3;Q9NVM4;A0A8I5QKZ3;A0A8I5KZ05;A0A8I5KPT4;H3BRD3;A0A8I5KZ92;A0A6Q8PFP4;A0A8I5KRW2;A0A8I5KQA6;Q9NVM4-2;H3BNC0;Q9NVM4-4;A0A8I5KPP4;A0A8I5KRA7;A0A8I5KRV0;A0A8I5KWG5	Protein arginine N-methyltransferase 7	PRMT7	33.171	33.0505	33.0107	33.3116	33.1211	32.9671	32.9119	33.0179	Not signf.	0.806968	0.660671	-0.131459	-0.726069	26	26	26	53.1	53.1	53.1	77.822	0	323.31	52008000000	533	A0A8I5KXS9;A0A8I5KYD6;Q9NVM4-3;Q9NVM4;A0A8I5QKZ3;A0A8I5KZ05;A0A8I5KPT4;H3BRD3;A0A8I5KZ92;A0A6Q8PFP4;A0A8I5KRW2;A0A8I5KQA6;Q9NVM4-2;H3BNC0;Q9NVM4-4;A0A8I5KPP4;A0A8I5KRA7;A0A8I5KRV0;A0A8I5KWG5;H3BPZ8;H3BSS9;A0A8I5KRU8;A0A8I5QKQ0	977
A0A8I5KXY7;P32189-1;P32189-4;P32189-2;P32189;Q14409	Glycerol kinase;Putative glycerol kinase 3	GK;GK3P	29.6151	29.4741	29.6704	29.5496	29.3228	29.6398	29.3653	29.6007	Not signf.	0.47353	0.744376	-0.0951777	-0.498204	18	18	14	46.5	46.5	36.1	63.033	0	65.045	7577200000	174	A0A8I5KXY7;P32189-1;P32189-4;P32189-2;P32189;Q14409;A6NP46;F8WC39;F8WDA9;F8WBI8;F8WF44;H7BYD2	978
A0A8I5KYC8;Q96IZ5;Q96IZ5-2	RNA-binding protein 41	RBM41	28.0172	27.9612	27.5178	27.2924	27.5786	27.4497	27.5807	27.6312	Not signf.	0.324548	0.746836	-0.137121	-0.490772	11	11	11	34.8	34.8	34.8	49.897	0	12.257	1567900000	47	A0A8I5KYC8;Q96IZ5;Q96IZ5-2;H0Y6F9;Q96IZ5-3	979
A0A8I5KZ24;A0A8I5KT53;O95260-2;A0A8I5KWA6;O95260;A0A8I5KS65;A0A8I5KNT9;A0A8I5KNV5;A0A8I5KZ28;A0A8I5KQ75;F8WAC9;A0A8I5KVR2;A0A8I5KXU0;A0A8I5QKV3;A0A8I5KSC8;A0A8I5KXF6;A0A8I5KWF1;A0A8I5KXC6;A0A8I5KYL1	Arginyl-tRNA--protein transferase 1	ATE1	31.6892	31.6669	31.5835	31.729	31.6639	31.6956	31.5014	31.7675	Not signf.	0.0551834	0.974926	-0.0100369	-0.0611702	27	27	2	66	66	8	64.007	0	311.2	40799000000	567	A0A8I5KZ24;A0A8I5KT53;O95260-2;A0A8I5KWA6;O95260;A0A8I5KS65;A0A8I5KNT9;A0A8I5KNV5;A0A8I5KZ28;A0A8I5KQ75;F8WAC9;A0A8I5KVR2;A0A8I5KXU0;A0A8I5QKV3;A0A8I5KSC8;A0A8I5KXF6;A0A8I5KWF1;A0A8I5KXC6;A0A8I5KYL1;A0A8I5KVF5;A0A8I5KSU2;A0A8I5KW01;A0A8I5KQS6;A0A8I5QKM5;A0A8I5QJQ8;A0A8I5KR11;A0A8I5QKZ7;A0A8I5KX52;A0A8I5KUJ8;A0A8I5KP66;A0A8I5KQW8;A0A8I5KSP7;A0A8I5KY27;H0Y5C2;A0A8I5KTG4	984
A0A8I5KZA5;Q8NCA5;A0A8I5KR56;A0A8I5QKV5;E9PH82	Protein FAM98A	FAM98A	33.2976	33.3157	33.1994	33.2983	33.161	33.21	33.449	33.2154	Not signf.	0.0993048	0.948052	-0.0188923	-0.111289	26	20	20	74.8	64.4	64.4	45.889	0	323.31	155050000000	661	A0A8I5KZA5;Q8NCA5;A0A8I5KR56;A0A8I5QKV5;E9PH82;B4DT23;A0A8I5KXK5;A0A8I5KX90	986
A0A8I5QJC8;Q8IZ52;Q8IZ52-4	Chondroitin sulfate synthase 2	CHPF	28.2469	28.2672	27.7365	28.237	27.9829	28.2315	28.4876	28.0688	Not signf.	0.160254	0.872188	0.0707808	0.262268	20	20	20	41.3	41.3	41.3	84.667	0	39.288	7992300000	188	A0A8I5QJC8;Q8IZ52;Q8IZ52-4;Q8IZ52-2;F8W6H2	988
A0A8I5QJP2;Q96L73-2;Q96L73;Q96L73-3;D6RBP3	Histone-lysine N-methyltransferase, H3 lysine-36 and H4 lysine-20 specific	NSD1	28.7071	29.0897	28.8997	28.9792	28.9268	29.0541	28.8706	28.9175	Not signf.	0.0949648	0.945044	0.023315	0.122911	24	23	23	15.2	15.2	15.2	265.05	0	41.675	7676000000	180	A0A8I5QJP2;Q96L73-2;Q96L73;Q96L73-3;D6RBP3;A0A8I5KV31;D6RA58;A0A2R8Y7J4;A0A1W2PS55	989
A0A8I5QJW5;Q96M94	Kelch-like protein 15	KLHL15	27.4364	27.5231	27.4551	27.6082	27.3477	27.8278	27.4814	27.5948	Not signf.	0.208838	0.86392	0.0571938	0.273799	8	8	8	21.6	21.6	21.6	77.784	0	13.944	1469000000	20	A0A8I5QJW5;Q96M94	990
A0A8I5QKL1;Q96SN8;Q96SN8-4;Q96SN8-3;A0A8I5KXB5	CDK5 regulatory subunit-associated protein 2	CDK5RAP2	30.8129	30.8423	30.6307	30.7417	30.8109	30.7175	30.5534	30.8043	Not signf.	0.181113	0.906905	-0.0353627	-0.200683	49	49	1	38.8	38.8	1.2	214.91	0	316.47	21252000000	330	A0A8I5QKL1;Q96SN8;Q96SN8-4;Q96SN8-3;A0A8I5KXB5	991
D6RFH4;A0A8I5QKN7;O43169;A0A8I5KSY3;A0A8I5KYK4;A0A8I5KSY8;A0A8I5KP74;H3BUX2;J3QR91;A0A8I5KX20;A0A8I5QJ67	Cytochrome b5 type B	CYB5B	33.531	33.579	33.626	33.4369	33.5693	33.7117	33.5296	33.5881	Not signf.	0.449554	0.811478	0.0564461	0.361018	12	12	12	94.4	94.4	94.4	13.777	0	323.31	196500000000	834	D6RFH4;A0A8I5QKN7;O43169;A0A8I5KSY3;A0A8I5KYK4;A0A8I5KSY8;A0A8I5KP74;H3BUX2;J3QR91;A0A8I5KX20;A0A8I5QJ67;A0A8I5KVH4	992
A0A8I5QKQ8;O15269;A0A8I5KUM4	Serine palmitoyltransferase 1	SPTLC1	33.2569	33.3197	33.1987	33.1638	33.1577	33.2829	33.1486	33.1861	Not signf.	0.389717	0.858302	-0.040946	-0.280456	33	33	33	62.1	62.1	62.1	55.143	0	323.31	164730000000	961	A0A8I5QKQ8;O15269;A0A8I5KUM4;A0A2R8Y4S0;A0A2R8Y6A2;O15269-2;A0A2R8Y763;A0A8I5KWE0	993
A0A8I5QL06;Q8TEK3;Q8TEK3-1	Histone-lysine N-methyltransferase, H3 lysine-79 specific	DOT1L	28.64	28.7339	28.1878	28.7317	28.8186	28.463	28.276	28.5803	Not signf.	0.0811538	0.93496	-0.0388756	-0.142456	19	19	19	15.4	15.4	15.4	184.75	0	42.065	3237400000	68	A0A8I5QL06;Q8TEK3;Q8TEK3-1;V9GY76;A0A087X1A7;C9JH95	995
A0A8J8Z1C3;A0A8J8YVX4;Q5BJF6-3;Q5BJF6-4;Q5BJF6-2;Q5BJF6-9	Outer dense fiber protein 2	ODF2	27.9238	27.7614	28.1239	28.3528	28.1675	28.0882	28.2026	27.7943	Not signf.	0.0504436	0.95858	0.0227122	0.088064	18	18	1	25.9	25.9	1.3	103.07	0	21.946	5491500000	131	A0A8J8Z1C3;A0A8J8YVX4;Q5BJF6-3;Q5BJF6-4;Q5BJF6-2;Q5BJF6-9;S4R3R9	998
F8W9A8;B7WPL9;A0A8J8ZH50;Q6PFW1-5;Q6PFW1-7;Q6PFW1-4;Q6PFW1-3;Q6PFW1-2;Q6PFW1;Q6PFW1-6	Inositol hexakisphosphate and diphosphoinositol-pentakisphosphate kinase 1	PPIP5K1	27.1633	27.3988	27.2155	26.9101	27.3485	27.3073	27.656	27.6992	Not signf.	1.21999	0.405476	0.330813	1.36025	23	14	14	21.1	13.1	13.1	156.65	0	10.076	2651300000	60	F8W9A8;B7WPL9;A0A8J8ZH50;Q6PFW1-5;Q6PFW1-7;Q6PFW1-4;Q6PFW1-3;Q6PFW1-2;Q6PFW1;Q6PFW1-6;H7C436;C9J5E6;C9JZX6;H0Y3Y5;H7C398	999
A0A8J9BYE6;Q14678;A0A8I5KT40;A0A8I5KUI5;A0A8I5KXH8;A0A8I5QKT2;Q14678-2;A0A8I5KTS9;A0A8I5KP85;A0A8I5KRP2;A0A8I5KUM3;A0A8I5KZ49;A0A8I5KUD8;A0A8I5KNW9;A0A8I5KSV2	KN motif and ankyrin repeat domain-containing protein 1	KANK1	30.658	30.9256	30.7281	31.0291	30.9321	30.6991	30.7565	30.8008	Not signf.	0.146234	0.910178	-0.0381145	-0.191322	33	32	13	38.1	36.9	15.2	149.76	0	188.8	11327000000	272	A0A8J9BYE6;Q14678;A0A8I5KT40;A0A8I5KUI5;A0A8I5KXH8;A0A8I5QKT2;Q14678-2;A0A8I5KTS9;A0A8I5KP85;A0A8I5KRP2;A0A8I5KUM3;A0A8I5KZ49;A0A8I5KUD8;A0A8I5KNW9;A0A8I5KSV2;Q5W0W2;Q5W0W3	1001
A0A8J9BZL8;A0A8I5KZ68;A0A8I5QJQ7;A0A8I5KT73;A0A1W2PQY5;A0A087WYC0;Q08379-2	Golgin subfamily A member 2	GOLGA2	33.6186	33.4292	33.4526	33.4998	33.4789	33.4469	33.4694	33.4254	Not signf.	0.461437	0.840523	-0.0448618	-0.311896	64	64	3	70.1	70.1	4.2	116.1	0	323.31	137160000000	1370	A0A8J9BZL8;A0A8I5KZ68;A0A8I5QJQ7;A0A8I5KT73;A0A1W2PQY5;A0A087WYC0;Q08379-2;A0A8I5KUW5;A0A8I5KQL3;A0A8I5KZ34;H0Y7B8;A0A8I5KRU0;A0A8I5QL14;A0A8I5KYU9;R4GND7	1002
A0A8Q3SHG3;Q5VT66;Q5VT66-2;A0A494C1P3;A0A8Q3SHL7;H7BYZ9;Q5VT66-3	Mitochondrial amidoxime-reducing component 1	2025-03-01	32.9411	32.7293	32.8022	33.0187	32.8237	33.1605	32.9184	33.3623	Not signf.	0.675923	0.612043	0.19337	0.812231	19	19	17	49.4	49.4	45.5	43.553	0	236.45	46346000000	197	A0A8Q3SHG3;Q5VT66;Q5VT66-2;A0A494C1P3;A0A8Q3SHL7;H7BYZ9;Q5VT66-3;X6RIL1;H0YDX4	1004
A0A8Q3SHG9;A0A8Q3SHN7;A0A8Q3WK75;A0A8Q3SHF1;H0YA82;Q4G0J3;Q4G0J3-3;A0A8Q3SHH4;A0A8I5KUI4;A0A8I5KSZ3;A0A8I5KQG7;A0A8I5KYN2;D6RFF0	La-related protein 7	LARP7	32.6848	32.8236	32.6926	32.7337	32.7146	32.585	32.6302	32.685	Not signf.	0.951783	0.723031	-0.0799913	-0.559636	39	39	39	63.8	63.8	63.8	68.323	0	323.31	163040000000	872	A0A8Q3SHG9;A0A8Q3SHN7;A0A8Q3WK75;A0A8Q3SHF1;H0YA82;Q4G0J3;Q4G0J3-3;A0A8Q3SHH4;A0A8I5KUI4;A0A8I5KSZ3;A0A8I5KQG7;A0A8I5KYN2;D6RFF0;Q4G0J3-2;A0A8Q3SHL6;D6R9Z6;D6RF49;D6RF22;D6RBH8	1005
A0A8Q3WM11;A0A8Q3WLR8;A0A8Q3SHY1;Q96AP0;R4GNJ5;A0A8Q3WKP5;A0A8Q3WLT1;Q96AP0-2;A0A8Q3SHY4;A0A8Q3WKU3;A0A8Q3WKP4;R4GMR6	Adrenocortical dysplasia protein homolog	ACD	28.0918	28.2255	27.7288	28.1477	27.4415	27.2783	27.5971	27.6872	Not signf.	2.074	0.180593	-0.547452	-2.26131	9	9	9	41.7	41.7	41.7	46.114	0	112.37	4486500000	89	A0A8Q3WM11;A0A8Q3WLR8;A0A8Q3SHY1;Q96AP0;R4GNJ5;A0A8Q3WKP5;A0A8Q3WLT1;Q96AP0-2;A0A8Q3SHY4;A0A8Q3WKU3;A0A8Q3WKP4;R4GMR6;A0A8Q3SI54;A0A8Q3SI48;A0A8Q3SI14;R4GND4;A0A8Q3SHZ0;A0A8Q3SI32;A0A8Q3WM19	1011
A0A8Q3SHZ3;O95613;O95613-2	Pericentrin	PCNT	31.2899	31.0062	30.6731	30.9746	30.929	30.7855	30.6168	30.6546	Not signf.	0.827546	0.547845	-0.239462	-0.979073	55	55	55	21.8	21.8	21.8	379.07	0	51.639	14869000000	255	A0A8Q3SHZ3;O95613;O95613-2;A0A8Q3SHY5;A0A8Q3SHV6;A0A8Q3SHZ8;H7C2A3;A0A8Q3SI04;A0A8V8TQ91;A0A8V8TQT6	1012
A0A8Q3WLK9;A0A8Q3SIN9;A0A8Q3SI07;C9J9V9;A0A8Q3WKF9;A0A8Q3WKH3;C9J0V5;Q9BQQ3;Q9BQQ3-3;A0A8Q3SI18;A0A8Q3SHW7;G3V0G1;B4E1H8;A0A8Q3SHU6;Q9BQQ3-2	Golgi reassembly-stacking protein 1	GORASP1	29.9516	29.767	30.0479	30.0774	29.5521	29.8335	29.5758	29.7313	Not signf.	1.60728	0.358056	-0.287763	-1.46347	7	7	7	21.3	21.3	21.3	43.201	0	74.015	12557000000	167	A0A8Q3WLK9;A0A8Q3SIN9;A0A8Q3SI07;C9J9V9;A0A8Q3WKF9;A0A8Q3WKH3;C9J0V5;Q9BQQ3;Q9BQQ3-3;A0A8Q3SI18;A0A8Q3SHW7;G3V0G1;B4E1H8;A0A8Q3SHU6;Q9BQQ3-2;A0A8Q3SHV7;A0A8Q3SHU9;H7C0J2;A0A8Q3WKI0;A0A8Q3WL08;C9J5S6	1013
A0A8Q3SIB5;F8VNQ3;A0A8Q3SIA3;A0A8Q3SI97;G3V106;Q9NT68-2;Q9NT68	Teneurin-2;Ten-2, soluble form;Ten-2 intracellular domain	TENM2	30.5587	30.0162	32.0369	31.4998	30.6742	30.2203	26.4607	27.592	Not signf.	1.06671	0.236545	-2.29111	-1.88504	79	78	78	44.7	44	44	263.52	0	323.31	80801000000	875	A0A8Q3SIB5;F8VNQ3;A0A8Q3SIA3;A0A8Q3SI97;G3V106;Q9NT68-2;Q9NT68	1016
A0A8Q3WKU6;A0A8Q3WM48;A0A8Q3SIA4;Q6ULP2-8;Q6ULP2-6;Q6ULP2;Q6ULP2-9;A0A8Q3SI81;Q6ULP2-7;A0A8Q3SI61;B8ZZI9	Aftiphilin	AFTPH	30.2177	30.2255	30.2516	29.8516	30.0739	30.2713	30.0933	30.038	Not signf.	0.0567456	0.960993	-0.0174537	-0.0836984	29	29	29	48.7	48.7	48.7	97.761	0	312.36	25162000000	336	A0A8Q3WKU6;A0A8Q3WM48;A0A8Q3SIA4;Q6ULP2-8;Q6ULP2-6;Q6ULP2;Q6ULP2-9;A0A8Q3SI81;Q6ULP2-7;A0A8Q3SI61;B8ZZI9;A0A0U1RR74	1018
A0A8Q3SIB2;A0A8Q3WKV4;Q9BWT1-5;Q9BWT1;Q9BWT1-6;Q9BWT1-2;Q9BWT1-3	Cell division cycle-associated protein 7	CDCA7	28.3997	28.4908	28.3449	28.5311	28.4625	28.7748	28.403	28.4933	Not signf.	0.442327	0.754283	0.0917659	0.475851	11	10	10	32.2	32.2	32.2	42.445	0	15.096	1503200000	34	A0A8Q3SIB2;A0A8Q3WKV4;Q9BWT1-5;Q9BWT1;Q9BWT1-6;Q9BWT1-2;Q9BWT1-3;A0A8Q3WLW5;A0A8Q3WM52;Q9BWT1-4	1019
A0A8Q3SIC5;P14649;F8W1I5;A0A8Q3SIF0	Myosin light chain 6B	MYL6B	29.5352	29.6817	29.7487	29.7011	29.4738	29.6733	29.6504	29.6373	Not signf.	0.392042	0.817532	-0.0579586	-0.351714	19	15	15	72.4	58.5	58.5	23.818	0	215.36	32376000000	245	A0A8Q3SIC5;P14649;F8W1I5;A0A8Q3SIF0;A0A8Q3SI90	1020
A0A8Q3SJ63;A0A8Q3SIC7;A0A8Q3SIG8;A0A8Q3WKY2;P00813;A0A8Q3WM09;A0A8Q3WL01;A0A8Q3SIH0;A0A8Q3SIA9;A0A8Q3WM84;A0A8Q3WKZ1;A0A8Q3WKZ9;A0A8Q3WKZ4;A0A8Q3SI46;A0A8Q3WKZ6;A0A8Q3WKZ5;F5GWI4;A0A8Q3SIC0;F5GXW0;A0A8Q3SI69;A0A8Q3SI64;A0A8Q3WKX8;A0A0S2Z3B9	Adenosine deaminase	ADA	31.8717	31.9109	31.9359	31.8107	31.8694	31.889	32.042	31.8194	Not signf.	0.157585	0.933785	0.0226512	0.145969	25	25	25	84.8	84.8	84.8	40.608	0	323.31	46679000000	502	A0A8Q3SJ63;A0A8Q3SIC7;A0A8Q3SIG8;A0A8Q3WKY2;P00813;A0A8Q3WM09;A0A8Q3WL01;A0A8Q3SIH0;A0A8Q3SIA9;A0A8Q3WM84;A0A8Q3WKZ1;A0A8Q3WKZ9;A0A8Q3WKZ4;A0A8Q3SI46;A0A8Q3WKZ6;A0A8Q3WKZ5;F5GWI4;A0A8Q3SIC0;F5GXW0;A0A8Q3SI69;A0A8Q3SI64;A0A8Q3WKX8;A0A0S2Z3B9;A0A8Q3WLK2;A0A0S2Z3T6;A0A8Q3SJ50;A0A8Q3WM58;A0A8Q3WL06;A0A8Q3WKX5;A0A8Q3WLJ0;A0A8Q3WKW4;F5GYD4;A0A8Q3SJ57;A0A8Q3SJ25	1021
A0A8Q3SIF4;O43909;A0A8Q3SII2	Exostosin-like 3	EXTL3	28.969	28.6128	27.8636	27.9855	28.1123	28.4437	28.0216	27.963	Not signf.	0.336147	0.716405	-0.222597	-0.581499	26	26	3	37.2	37.2	3	103.21	0	78.786	16840000000	243	A0A8Q3SIF4;O43909;A0A8Q3SII2;H0YBJ7;A0A8Q3SIK7;H0YB01	1022
A0A8Q3SIF8;O75319	RNA/RNP complex-1-interacting phosphatase	DUSP11	31.8029	31.736	31.8139	31.688	31.6434	31.5369	31.7029	31.822	Not signf.	0.596031	0.740869	-0.08391	-0.504134	20	20	0	77.3	77.3	0	33.726	0	116.45	40439000000	452	A0A8Q3SIF8;O75319;O75319-2;H7C0E6	1023
A0A8Q3WL92;A0A8Q3SIV2;H7C1M0;A0A8Q3SIK5;Q9NW38;Q9NW38-2;B5MC31;A0A8Q3WMB7;A0A8Q3WMD8;A0A8Q3SIE7;A0A8Q3WL68;A0A8Q3WLC1;A0A8Q3WMH1;A0A8Q3WLH7;C9JZA9;A0A8Q3WL96	E3 ubiquitin-protein ligase FANCL	FANCL	27.6809	27.8001	27.8451	27.9116	27.5601	27.9378	28.0549	28.2316	Not signf.	0.400135	0.729325	0.13667	0.546213	15	15	1	54.5	54.5	4.8	38.486	0	15.308	3297600000	113	A0A8Q3WL92;A0A8Q3SIV2;H7C1M0;A0A8Q3SIK5;Q9NW38;Q9NW38-2;B5MC31;A0A8Q3WMB7;A0A8Q3WMD8;A0A8Q3SIE7;A0A8Q3WL68;A0A8Q3WLC1;A0A8Q3WMH1;A0A8Q3WLH7;C9JZA9;A0A8Q3WL96;C9J512;A0A8Q3SIK9	1027
A0A8Q3SIL6;P49459;A0A0R4J2E5;A0A0D9SG71;P49459-2;A0A0D9SEZ6	Ubiquitin-conjugating enzyme E2 A	UBE2A	31.7562	31.7702	31.4087	31.883	31.848	31.6906	31.6076	31.621	Not signf.	0.0378525	0.97421	-0.0127344	-0.0588158	8	8	2	61.2	61.2	25.4	24.632	0	286.13	33892000000	286	A0A8Q3SIL6;P49459;A0A0R4J2E5;A0A0D9SG71;P49459-2;A0A0D9SEZ6	1028
A0A8Q3SIP9;P82675;A0A8Q3WKG3	28S ribosomal protein S5, mitochondrial	MRPS5	33.5626	33.579	33.6371	33.5474	33.669	33.708	33.6485	33.6618	Not signf.	2.07647	0.654734	0.090292	0.731665	34	34	21	75.2	75.2	44.2	39.895	0	323.31	211910000000	946	A0A8Q3SIP9;P82675;A0A8Q3WKG3;A0A8Q3SHY8;A0A8Q3WKL2	1031
A0A8Q3WLI5;A0A8Q3SIR6;Q59FU8;A0A8Q3SJI5;P25445-6;P25445;A0A8Q3WLL4	Tumor necrosis factor receptor superfamily member 6	FAS	30.6073	30.5805	30.3426	30.4201	30.2941	30.4942	30.6086	30.4523	Not signf.	0.102277	0.940424	-0.0253172	-0.132555	10	10	1	38	38	7.8	38.689	0	175.7	27807000000	266	A0A8Q3WLI5;A0A8Q3SIR6;Q59FU8;A0A8Q3SJI5;P25445-6;P25445;A0A8Q3WLL4;A0A8V8TKJ0;A0A8Q3SIY4;K9J972;A0A8V8TKN4;A0A8Q3WM13;A0A087WTM9;P25445-5;P25445-4;P25445-7	1032
A0A8Q3SIT1;Q9BVN2-2;Q9BVN2-3;Q9BVN2;Q9BVN2-4;Q68CX2;A0A087WX95	RUN and SH3 domain-containing protein 1	RUSC1;DKFZp761A1822	28.7545	28.5634	28.8928	28.8347	28.5853	28.7501	28.7631	29.1295	Not signf.	0.1263	0.908046	0.0456443	0.193838	10	10	10	12.3	12.3	12.3	110.51	0	11.708	4188100000	54	A0A8Q3SIT1;Q9BVN2-2;Q9BVN2-3;Q9BVN2;Q9BVN2-4;Q68CX2;A0A087WX95;A0A087WZ68;A0A087WVK5;A0A087WYB2;A0A087WYU8	1034
A0A8Q3SIU6;Q9HCE0;A0A8Q3SIJ2;A0A8Q3SJD2;A0A8Q3SIP5;Q9HCE0-2;K7EPN4;K7EM87;K7ENK5	Ectopic P granules protein 5 homolog	EPG5	30.5122	30.7713	30.7683	30.705	30.483	30.7466	30.6819	30.6877	Not signf.	0.183917	0.898159	-0.0394068	-0.214407	39	39	39	23.5	23.5	23.5	292.39	0	128.88	40749000000	377	A0A8Q3SIU6;Q9HCE0;A0A8Q3SIJ2;A0A8Q3SJD2;A0A8Q3SIP5;Q9HCE0-2;K7EPN4;K7EM87;K7ENK5;A0A8Q3SIJ4;A0A8Q3WLI3	1036
A0A8Q3SJ04;A0A8Q3WLH9;O15287;A0A8Q3WMK6	Fanconi anemia group G protein	FANCG	28.5585	28.0193	28.5568	28.4728	28.3962	28.4695	28.3977	28.3125	Not signf.	0.0201348	0.985145	-0.00787735	-0.0338073	13	13	13	38.2	38.2	38.2	64.422	0	176.25	6198900000	194	A0A8Q3SJ04;A0A8Q3WLH9;O15287;A0A8Q3WMK6;C9JSE3	1038
C9J5X9;A0A8Q3WL55;A0A8Q3SJA8;A0A8Q3WL66;Q8NB91;A0A8Q3WLR5	Fanconi anemia group B protein	FANCB	29.0117	28.6761	28.9274	28.8941	28.9225	29.421	29.0569	29.117	Not signf.	1.02174	0.487236	0.252025	1.10862	23	23	23	37.5	37.5	37.5	94.821	0	54.512	4609900000	139	C9J5X9;A0A8Q3WL55;A0A8Q3SJA8;A0A8Q3WL66;Q8NB91;A0A8Q3WLR5;A0A2R8YDV8;A0A8Q3SIN2;A0A8Q3WL61	1039
A0A8Q3WK65;D6RBV2;Q12907;D6RDX1;D6RIU4	Vesicular integral-membrane protein VIP36	LMAN2	35.2162	35.1072	35.2441	35.2934	35.2125	35.1186	35.285	35.3191	Not signf.	0.116489	0.947623	0.0185795	0.116615	29	29	29	65.9	65.9	65.9	35.731	0	323.31	615460000000	1377	A0A8Q3WK65;D6RBV2;Q12907;D6RDX1;D6RIU4;D6RBH1	1040
A0A8Q3WKJ4;Q7Z3B4-3;Q7Z3B4;A0A8Q3WLP2;A0A8Z5F6C8;A0A8Q3WKK2;Q7Z3B4-2	Nucleoporin p54	NUP54	33.483	33.5323	33.4244	33.4794	33.4431	33.4508	33.5338	33.5254	Not signf.	0.0952299	0.973871	0.00848866	0.0640309	33	33	33	55.6	55.6	55.6	60.696	0	323.31	203570000000	1279	A0A8Q3WKJ4;Q7Z3B4-3;Q7Z3B4;A0A8Q3WLP2;A0A8Z5F6C8;A0A8Q3WKK2;Q7Z3B4-2;A0A8Q3WL42;A0A8Q3SHX2;A0A8Q3WKP8;A0A8Q3WLY5	1041
A0A8Q3WLQ2;Q5JRG1;H7BYF2;A0A8Q3WKL7;A0A8Q3WKK5;A0A8Q3WKQ7;Q9BVL2-2;Q9BVL2-3;Q9BVL2;A0A8Q3WKK3	Nucleoporin p58/p45	NUPL1	31.9033	31.962	31.7836	31.9931	31.7935	31.7083	31.9489	31.9574	Not signf.	0.324407	0.828122	-0.0584421	-0.331137	16	16	16	41.8	41.8	41.8	43.177	0	323.31	74508000000	457	A0A8Q3WLQ2;Q5JRG1;H7BYF2;A0A8Q3WKL7;A0A8Q3WKK5;A0A8Q3WKQ7;Q9BVL2-2;Q9BVL2-3;Q9BVL2;A0A8Q3WKK3	1042
A0A8Q3WKN6;A0A8Q3SIW6;Q9Y4B5;Q9Y4B5-3;Q9Y4B5-2	Microtubule cross-linking factor 1	MTCL1	31.2416	31.2129	31.3395	31.1646	31.1878	31.0796	31.1181	31.1972	Not signf.	1.04806	0.685415	-0.0939641	-0.641624	48	48	45	35.6	35.6	33.8	221.25	0	155.13	28806000000	382	A0A8Q3WKN6;A0A8Q3SIW6;Q9Y4B5;Q9Y4B5-3;Q9Y4B5-2;Q9Y4B5-4;J3QL92	1043
A0A8Q3WKS6;A0A8Q3WKR4;A0A8Q3WKR0;A0A8Q3WKW1;A0A8Q3WLU6;A0A8Q3WLA6;P15529-16;P15529-15;P15529-9;P15529-7;P15529-12;P15529-14;P15529-8;P15529-4;P15529-6;P15529-11;P15529-13;P15529-3;P15529-5;P15529-10;P15529;P15529-2	Membrane cofactor protein	CD46	30.0368	30.6733	30.4284	30.2084	30.1636	30.7782	30.231	30.3322	Not signf.	0.0724588	0.939958	0.039525	0.133832	5	5	5	15	15	15	37.311	0	44.164	14187000000	117	A0A8Q3WKS6;A0A8Q3WKR4;A0A8Q3WKR0;A0A8Q3WKW1;A0A8Q3WLU6;A0A8Q3WLA6;P15529-16;P15529-15;P15529-9;P15529-7;P15529-12;P15529-14;P15529-8;P15529-4;P15529-6;P15529-11;P15529-13;P15529-3;P15529-5;P15529-10;P15529;P15529-2	1044
A0A8Q3WKR3;Q13362-4;Q13362-5	Serine/threonine-protein phosphatase 2A 56 kDa regulatory subunit gamma isoform	PPP2R5C	31.8512	31.4943	31.7502	31.8786	31.7979	31.8787	31.741	31.7311	Not signf.	0.18138	0.890388	0.043611	0.224953	28	18	3	54.7	32.6	6.6	67.154	0	235.93	51383000000	498	A0A8Q3WKR3;Q13362-4;Q13362-5;H0YN84;H0YJU0;H0YJZ3;H0YJ49;H0YJ35;G3V292;H0YK26	1045
A0A8Q3WKT3;O43251-6;O43251-8;B0QYV1;A0A0G2JRA5;O43251-5;O43251-10;O43251-2;O43251;A0A8Q3SI58;S4R469;B0QYY4;A0A8Q3SI75;O43251-9;O43251-4;O43251-7;F8VR27;F8VZY7;A0A804HKG7;A0A6Q8PHA3;A0A6Q8PGE0;I3L1D4;A0A6Q8PH77;A0A087X2B1;A0A804HJM2;A0A994J531;A0A6Q8PFM4;B7Z1U7;F8VZG9;Q9NWB1-3;Q9NWB1-4;Q9NWB1-5;Q9NWB1;Q9NWB1-2;A0A0G2JRD1;S4R3K7;O43251-3	RNA binding protein fox-1 homolog 2;RNA binding protein fox-1 homolog;RNA binding protein fox-1 homolog 1	RBFOX2;RBFOX1	31.8273	31.5081	31.6413	31.7609	31.8075	31.7731	31.7374	31.7046	Not signf.	0.430832	0.78983	0.0712709	0.410328	20	20	7	37.6	37.6	20.4	46.946	0	204.08	78248000000	464	A0A8Q3WKT3;O43251-6;O43251-8;B0QYV1;A0A0G2JRA5;O43251-5;O43251-10;O43251-2;O43251;A0A8Q3SI58;S4R469;B0QYY4;A0A8Q3SI75;O43251-9;O43251-4;O43251-7;F8VR27;F8VZY7;A0A804HKG7;A0A6Q8PHA3;A0A6Q8PGE0;I3L1D4;A0A6Q8PH77;A0A087X2B1;A0A804HJM2;A0A994J531;A0A6Q8PFM4;B7Z1U7;F8VZG9;Q9NWB1-3;Q9NWB1-4;Q9NWB1-5;Q9NWB1;Q9NWB1-2;A0A0G2JRD1;S4R3K7;O43251-3	1046
A0A8Q3WLL1;A0A8Q3WL10;P61073;P61073-2	C-X-C chemokine receptor type 4	CXCR4	28.784	29.0118	28.7349	28.8612	28.971	29.1564	28.9229	29.1888	Not signf.	1.25098	0.488864	0.211807	1.11677	4	4	4	10.4	10.4	10.4	38.011	0	93.895	2177100000	45	A0A8Q3WLL1;A0A8Q3WL10;P61073;P61073-2	1050
A0A8Q3WL67;Q9ULJ1;Q9ULJ1-4;Q9ULJ1-6;Q9ULJ1-3;Q9ULJ1-2;A0A8Q3SIE2;H0YD68;Q9ULJ1-5;A0A8Q3WMC5	Outer dense fiber protein 2-like	ODF2L	28.1106	27.9724	27.5643	27.4408	27.4036	27.5078	27.3271	27.4905	Not signf.	1.06615	0.418395	-0.339757	-1.27976	11	11	11	18.9	18.9	18.9	74.708	0	5.5776	1791700000	45	A0A8Q3WL67;Q9ULJ1;Q9ULJ1-4;Q9ULJ1-6;Q9ULJ1-3;Q9ULJ1-2;A0A8Q3SIE2;H0YD68;Q9ULJ1-5;A0A8Q3WMC5;A0A8Q3SIL9;E9PNP0	1051
A0A8Q3WLB3;O60333-2;A0A8Q3WLB2;A0A8Q3WM94;A0A087WWA3;Q4R9M9;O60333;O60333-4	Kinesin-like protein KIF1B;Kinesin-like protein	KIF1B;KIF1Bbeta	31.662	31.84	31.7258	31.7913	31.7639	31.9048	31.7539	31.7205	Not signf.	0.220725	0.906505	0.0309935	0.198354	84	84	39	61.4	61.4	35.6	201.55	0	323.31	93512000000	1085	A0A8Q3WLB3;O60333-2;A0A8Q3WLB2;A0A8Q3WM94;A0A087WWA3;Q4R9M9;O60333;O60333-4;A0A0U1RQL3;A0A8Q3WL98;H7C0K6;A0A8Q3WLD7;A0A8Q3SIT2;A0A8Q3SIN8;A0A8Q3WMG4;A0A6Q8PFJ8;A0A6Q8PH56	1052
A0A8Q3WLM5;Q7Z5G4;A0A8Q3WKQ1;Q7Z5G4-3;A0A8Q3SHJ7	Golgin subfamily A member 7	GOLGA7	30.186	30.0068	30.0185	29.9791	30.1304	29.9331	30.0912	30.0935	Not signf.	0.0811463	0.958567	0.0144386	0.0879227	7	7	7	49.7	49.7	49.7	17.737	0	9.097	14470000000	115	A0A8Q3WLM5;Q7Z5G4;A0A8Q3WKQ1;Q7Z5G4-3;A0A8Q3SHJ7;A0A8I5KXE5;A0A8Q3WLN5;A0A8I5KQW6	1053
A0A8Q3WMA7;P23246;P23246-2	Splicing factor, proline- and glutamine-rich	SFPQ	37.471	37.6398	37.5783	37.4981	37.5356	37.5303	37.5593	37.6437	Not signf.	0.170039	0.936795	0.020443	0.13948	87	87	82	72.9	72.9	72.9	78.613	0	323.31	3119800000000	4739	A0A8Q3WMA7;P23246;P23246-2;H0Y9K7;H0Y9U2	1055
A0A8V8TLU1;A0A8V8TKL4;E7EN73;Q8IZA0-2;Q8IZA0;A0A8V8TKY4;A0A8V8TKX7;A0A8V8TKL0;A0A8V8TM14;A0A8V8TKL9;Q8IZA0-3;A0A8V8TKK6;A0A8V8TKM4;A0A8V8TLV0;A0A8V8TKZ6	Dyslexia-associated protein KIAA0319-like protein	KIAA0319L	28.7476	29.0645	28.846	28.9362	29.3577	29.4233	29.1236	29.3281	Not signf.	2.33347	0.197579	0.409602	2.11793	18	18	1	30.4	30.4	2.1	87.988	0	62.94	6194900000	132	A0A8V8TLU1;A0A8V8TKL4;E7EN73;Q8IZA0-2;Q8IZA0;A0A8V8TKY4;A0A8V8TKX7;A0A8V8TKL0;A0A8V8TM14;A0A8V8TKL9;Q8IZA0-3;A0A8V8TKK6;A0A8V8TKM4;A0A8V8TLV0;A0A8V8TKZ6;A0A8V8TM29;B1AN15;H0Y4S8;A0A8V8TLT6;A0A8V8TLT1	1060
A0A8V8TKT3;Q9Y6M4-4;Q9Y6M4-6	Casein kinase I isoform gamma-3	CSNK1G3	30.9242	30.8927	30.951	31.0907	30.8469	30.8122	31.1159	31.025	Not signf.	0.0614949	0.962462	-0.0146565	-0.0794478	25	25	0	51.3	51.3	0	52.506	0	136	34354000000	554	A0A8V8TKT3;Q9Y6M4-4;Q9Y6M4-6;H0YBN6	1063
A0A8V8TKZ8;A0A1B0GV05;Q684P5-3;Q684P5;A0A8V8TL16	Rap1 GTPase-activating protein 2	RAP1GAP2	31.2175	31.2127	31.0148	31.2118	30.9952	31.0619	31.167	31.2437	Not signf.	0.26104	0.865482	-0.0472403	-0.271072	27	27	3	41.3	41.3	7.4	81.13	0	323.31	16220000000	319	A0A8V8TKZ8;A0A1B0GV05;Q684P5-3;Q684P5;A0A8V8TL16	1065
A0A8V8TL08;Q9UBN7;A0A2R8YDE6;A0A2R8Y559;A0A8V8TKY7;A0A8V8TM63;Q9UBN7-2;A0A8V8TMA5;A0A2R8Y6Z9;A0A8V8TLA9;A0A2R8YCS4	Histone deacetylase 6	HDAC6	31.2327	31.7272	30.5955	30.942	30.8965	31.0366	31.2422	31.3871	Not signf.	0.0210778	0.981399	0.0162845	0.0448701	38	38	38	55.1	55.1	55.1	126.17	0	323.31	87615000000	629	A0A8V8TL08;Q9UBN7;A0A2R8YDE6;A0A2R8Y559;A0A8V8TKY7;A0A8V8TM63;Q9UBN7-2;A0A8V8TMA5;A0A2R8Y6Z9;A0A8V8TLA9;A0A2R8YCS4;A6NDI8;A0A2R8Y758;E7EP63;E7ER52;C9J172;Q9BRX7;A0A2R8Y5Z4	1066
A0A8V8TL59;P17612-2;P17612;A0A7I2V5J4;K7ERP6;Q15136	cAMP-dependent protein kinase catalytic subunit alpha	PRKACA;KIN27	30.7705	30.6227	29.95	30.2492	30.8016	30.6586	30.076	30.0714	Not signf.	0.00476217	0.997512	0.00379896	0.0103614	18	5	5	39.6	19.2	19.2	49.134	0	54.641	35539000000	171	A0A8V8TL59;P17612-2;P17612;A0A7I2V5J4;K7ERP6;Q15136;B7Z708;A0A7I2YQ82;K7EMV1	1067
A0A8V8TL66;A0A8V8TLI4;Q9H1D9;A0A8V8TMT0;A0A8V8TMS0;Q05DB8;A0A8V8TMI8;A0A8V8TL53;A0A8V8TL69;A0A8V8TL74	DNA-directed RNA polymerase III subunit RPC6	POLR3F	29.419	29.1037	29.3289	29.2645	29.5432	29.4428	29.3659	29.426	Not signf.	1.14061	0.563627	0.165447	0.940087	11	11	11	48.3	48.3	48.3	36.467	0	118.52	10545000000	162	A0A8V8TL66;A0A8V8TLI4;Q9H1D9;A0A8V8TMT0;A0A8V8TMS0;Q05DB8;A0A8V8TMI8;A0A8V8TL53;A0A8V8TL69;A0A8V8TL74;A0A8V8TL45;A0A8V8TMS5;A0A8V8TLJ3;A0A8V8TL49;A0A8V8TMJ7	1068
C9J9K3;A0A8V8TMX1;A0A8V8TLA4;P08865;A0A0C4DG17;A0A8I5KQE6;A0A8V8TMP3	40S ribosomal protein SA	RPSA	37.8696	37.7383	37.7187	37.831	37.6828	37.7029	37.8216	37.5673	Not signf.	0.740049	0.714516	-0.095768	-0.585915	27	27	27	77.9	77.9	77.9	29.404	0	323.31	2987900000000	2885	C9J9K3;A0A8V8TMX1;A0A8V8TLA4;P08865;A0A0C4DG17;A0A8I5KQE6;A0A8V8TMP3;F8WD59;A0A8V8TMZ8	1070
A0A8V8TLC3;P25963;G3V3I4;G3V3K1	NF-kappa-B inhibitor alpha	NFKBIA	29.1242	29.1106	28.6105	29.1553	29.1269	28.9548	28.8765	29.0647	Not signf.	0.013336	0.990664	0.00559998	0.0231685	10	10	10	57.4	57.4	57.4	34.229	0	138.51	6521100000	112	A0A8V8TLC3;P25963;G3V3I4;G3V3K1;A0A8V8TLE7;G3V286;G3V2A2	1071
A0A8V8TLT2;A0A8V8TLS3;Q6PGP7;A0A8V8TMB2;A0A8V8TMA8;A0A8V8TNJ4;A0A8V8TLU2;A0A8V8TLU5;A0A8V8TLT7;A0A8V8TN92;A0A8V8TNK4;A0A8V8TLR0	Tetratricopeptide repeat protein 37	TTC37	33.735	33.7649	33.8445	33.8147	33.7342	33.7375	33.8457	33.8292	Not signf.	0.0276685	0.990678	-0.0031004	-0.0224014	78	78	78	63.7	63.7	63.7	175.17	0	323.31	230190000000	2296	A0A8V8TLT2;A0A8V8TLS3;Q6PGP7;A0A8V8TMB2;A0A8V8TMA8;A0A8V8TNJ4;A0A8V8TLU2;A0A8V8TLU5;A0A8V8TLT7;A0A8V8TN92;A0A8V8TNK4;A0A8V8TLR0;A0A8V8TNK9;A0A8V8TNA2;A0A8V8TNJ9;D6RCE2;H0Y915;A0A8V8TM98;A0A8V8TMA3;H0Y964;D6RDA0	1075
J3KMX2;A0A8V8TLV3;Q92925-3;Q92925;Q92925-2;A0A8V8TLC9;A0A8V8TLF4;J3QWB6	SWI/SNF-related matrix-associated actin-dependent regulator of chromatin subfamily D member 2	SMARCD2	32.8944	32.9484	32.8818	32.9346	32.8844	32.9219	32.9661	32.9114	Not signf.	0.0965423	0.978718	0.00614262	0.0498285	48	48	38	80	80	66.2	52.238	0	323.31	169750000000	1260	J3KMX2;A0A8V8TLV3;Q92925-3;Q92925;Q92925-2;A0A8V8TLC9;A0A8V8TLF4;J3QWB6;J3QQL7	1077
A0A8V8TLW4;P06756-3;P06756;A0A8V8TKI2;A0A8V8TLN8;A0A8V8TLW9;A0A8V8TKT8;A0A8V8TKU8	Integrin alpha-V;Integrin alpha-V heavy chain;Integrin alpha-V light chain	ITGAV	33.6369	33.6029	33.5691	33.5609	33.5213	33.3774	33.3599	33.4936	Not signf.	1.88894	0.503364	-0.154399	-1.07084	61	61	0	56.3	56.3	0	115.73	0	323.31	295710000000	1935	A0A8V8TLW4;P06756-3;P06756;A0A8V8TKI2;A0A8V8TLN8;A0A8V8TLW9;A0A8V8TKT8;A0A8V8TKU8	1078
A0A8V8TNV9;A0A8V8TM21;Q92504	Zinc transporter SLC39A7	SLC39A7	30.8051	30.7247	30.321	30.3742	30.2335	30.3769	30.1486	30.2187	Not signf.	1.26039	0.40459	-0.31182	-1.34918	5	5	5	18.9	18.9	18.9	42.329	0	323.31	24133000000	136	A0A8V8TNV9;A0A8V8TM21;Q92504;A2AAT0	1080
A0A8V8TM57;Q96SD1;A0A8V8TKN9;A0A8V8TLW6;Q96SD1-2;Q96SD1-3;A0A8V8TKM3;A0A8V8TKP0;Q96SD1-4;A0A8V8TKH3;X6R9W9;A0A8V8TLX1;X6RJV5	Protein artemis	DCLRE1C	29.7946	30.0911	30.0641	29.9482	30.0349	29.561	29.4373	29.8582	Not signf.	0.825758	0.54065	-0.251651	-0.997766	10	10	10	17.9	17.9	17.9	80.397	0	12.195	17262000000	88	A0A8V8TM57;Q96SD1;A0A8V8TKN9;A0A8V8TLW6;Q96SD1-2;Q96SD1-3;A0A8V8TKM3;A0A8V8TKP0;Q96SD1-4;A0A8V8TKH3;X6R9W9;A0A8V8TLX1;X6RJV5;A0A8V8TKJ5;A0A8V8TKM6;A0A8V8TKP5;A0A8V8TL07	1081
A0A8V8TMA7;O94875-11;A0A8V8TMC7;A0A8Q3WKK4;O94875-12;O94875-2;O94875-4;O94875;O94875-10;A0A8Q3WKF2;A0A8Q3WKH1;O94875-3;H7BXR3;O94875-5	Sorbin and SH3 domain-containing protein 2	SORBS2	33.0419	33.0668	34.3469	34.3864	32.9039	34.3434	32.9047	34.3418	Not signf.	0.0545476	0.940921	-0.0870848	-0.13152	40	40	1	29.5	29.5	0.7	174.46	0	323.31	60380000000	571	A0A8V8TMA7;O94875-11;A0A8V8TMC7;A0A8Q3WKK4;O94875-12;O94875-2;O94875-4;O94875;O94875-10;A0A8Q3WKF2;A0A8Q3WKH1;O94875-3;H7BXR3;O94875-5;A0A8Q3SHW0;H7BZK1;A0A8V8TMD6;A0A8V8TNC1;A0A8Q3WLK0;H7BZX1;A0A8V8TLU4;A0A8V8TNN1;O94875-6;C9JZ60;C9J372;C9J4Z9;C9JN77;C9JWC3;C9JI79;C9IZT7;C9JBB0;C9JDX2;C9JM25;C9IZ89;C9J620;C9J348;C9JFS9;C9JC90;C9J3W4;C9JL62	1083
A0A8V8TMD1;A0A8V8TMH2;Q9NRW7;A0A8V8TLW3;A0A8V8TMF8;A0A8V8TNR0;A0A8V8TNQ5;A0A8V8TNE7;A0A2R8YD95;A0A8V8TM00;A0A8V8TLX8;A0A8V8TNB6;A0A8V8TNG0;A0A1B0GXI6;A0A8V8TM05;A0A8V8TMG3;A0A2R8YE10;A0A8V8TMC6;A0A2R8YF01;A0A8V8TM10;A0A8V8TLU0;A0A8V8TNM6;A0A8V8TMG7;Q9NRW7-2;A0A8V8TLX3;A0A2R8YEX8;A0A8V8TNF0;A0A8V8TLZ5	Vacuolar protein sorting-associated protein 45	VPS45	32.3871	32.4906	32.4813	32.4423	32.5138	32.4517	32.6008	32.5127	Not signf.	0.912184	0.74272	0.0694571	0.50097	34	34	34	69.7	69.7	69.7	62.477	0	323.31	106020000000	967	A0A8V8TMD1;A0A8V8TMH2;Q9NRW7;A0A8V8TLW3;A0A8V8TMF8;A0A8V8TNR0;A0A8V8TNQ5;A0A8V8TNE7;A0A2R8YD95;A0A8V8TM00;A0A8V8TLX8;A0A8V8TNB6;A0A8V8TNG0;A0A1B0GXI6;A0A8V8TM05;A0A8V8TMG3;A0A2R8YE10;A0A8V8TMC6;A0A2R8YF01;A0A8V8TM10;A0A8V8TLU0;A0A8V8TNM6;A0A8V8TMG7;Q9NRW7-2;A0A8V8TLX3;A0A2R8YEX8;A0A8V8TNF0;A0A8V8TLZ5;A0A8V8TNF5;B7Z7G7;A0A2R8Y7W9;A0A2R8YDP1	1084
A0A8V8TNT4;A0A8V8TMD7;A0A8V8TME2;Q86UX7-2;Q86UX7;A0A8V8TP41;F5H3I6;A0A8V8TMU1	Fermitin family homolog 3	FERMT3	29.0165	29.0879	28.9989	29.7095	28.8752	28.9575	29.0793	29.0771	Not signf.	0.53931	0.646743	-0.205883	-0.743322	13	12	12	30.8	28.2	28.2	66.995	0	37.763	2872800000	85	A0A8V8TNT4;A0A8V8TMD7;A0A8V8TME2;Q86UX7-2;Q86UX7;A0A8V8TP41;F5H3I6;A0A8V8TMU1;F5H1C6;A0A8V8TMT4;A0A8V8TMB3;A0A8V8TMT7;A0A8V8TP46;A0A8V8TNT9;A0A8V8TMS8	1085
A0A8V8TMD9;Q8N122;Q8N122-3	Regulatory-associated protein of mTOR	RPTOR	32.1737	32.0059	32.0264	32.0012	32.015	31.9974	32.0311	32.0923	Not signf.	0.148219	0.944605	-0.0178418	-0.122296	49	49	49	54	54	54	151.07	0	323.31	42364000000	753	A0A8V8TMD9;Q8N122;Q8N122-3;Q8N122-2;I3L436;I3L2I3	1086
A0A8V8TMH9;Q92888-3;M0QZR4;Q92888;A0A8V8TP90;Q92888-2;Q92888-4;M0QYC1	Rho guanine nucleotide exchange factor 1	ARHGEF1	33.7214	33.7942	33.8122	33.7963	33.6656	33.9696	33.7853	33.9452	Not signf.	0.349582	0.820155	0.0604076	0.346622	54	54	54	51.1	51.1	51.1	109.95	0	323.31	178070000000	1206	A0A8V8TMH9;Q92888-3;M0QZR4;Q92888;A0A8V8TP90;Q92888-2;Q92888-4;M0QYC1;M0R2C7;A0A8V8TMG9;M0QYS3;M0QZH8;M0R3H5;M0QXV6	1088
A0A8V8TMJ5;H7C1B3;P49005;A0A087WWF6;A0A8V8TPA1;A0A8V8TPB6;C9JLE1;A0A8V8TMJ0;A0A8V8TPA6;C9JHC7	DNA polymerase delta subunit 2	POLD2	33.3984	33.3815	33.4634	33.4122	33.2984	33.3359	33.401	33.5337	Not signf.	0.151431	0.936954	-0.0216446	-0.139985	34	34	9	77.2	77.2	28.9	48.901	0	323.31	140990000000	911	A0A8V8TMJ5;H7C1B3;P49005;A0A087WWF6;A0A8V8TPA1;A0A8V8TPB6;C9JLE1;A0A8V8TMJ0;A0A8V8TPA6;C9JHC7	1089
A0A8V8TMN4	NA	NA	31.7866	31.7288	31.7836	31.5789	31.7884	31.8489	31.648	31.8978	Not signf.	0.475221	0.77297	0.076303	0.441636	44	44	0	48.4	48.4	0	134.17	0	323.31	53861000000	708	A0A8V8TMN4;K7ENU7	1091
A0A8V8TMP1;A0A8V8TPF5;A0A8V8TPF1;A0A8V8TN47;Q00978;A0A8V8TP30;A0A8V8TMP0;H0YNP4;A0A8V8TPL3;A0A8V8TMN7;A0A8V8TMQ7;A0A8V8TPD7;A0A8V8TMJ8;A0A8V8TN13;A0A8V8TP35;H7BXP4	Interferon regulatory factor 9	IRF9	27.4416	27.8532	27.7974	27.8831	26.2316	28.4877	28.3134	27.472	Not signf.	0.0808405	0.912547	-0.117649	-0.188205	15	15	14	64.3	64.3	62.5	43.237	0	110.63	9512000000	158	A0A8V8TMP1;A0A8V8TPF5;A0A8V8TPF1;A0A8V8TN47;Q00978;A0A8V8TP30;A0A8V8TMP0;H0YNP4;A0A8V8TPL3;A0A8V8TMN7;A0A8V8TMQ7;A0A8V8TPD7;A0A8V8TMJ8;A0A8V8TN13;A0A8V8TP35;H7BXP4;H0YMB0;A0A8V8TMV6;A0A8V8TMP6;A0A8V8TMK5;A0A8V8TP83;A0A8V8TP43;H0YNM9	1092
A0A8V8TMQ1	NA	NA	34.8595	34.8588	34.8049	34.7719	34.8693	34.7661	34.808	34.7436	Not signf.	0.328085	0.907212	-0.0270033	-0.20001	54	54	0	79.2	79.2	0	72.791	0	323.31	547990000000	2214	A0A8V8TMQ1	1093
A0A8V8TMZ2;Q9BYM8;Q9BYM8-3;A0A8V8TMQ4;G3XAG9	RanBP-type and C3HC4-type zinc finger-containing protein 1	RBCK1	27.9008	27.2146	27.2947	27.4413	27.692	27.7064	27.6413	27.3122	Not signf.	0.291139	0.769946	0.125103	0.447878	16	16	16	36.4	36.4	36.4	59.571	0	87.71	7756700000	148	A0A8V8TMZ2;Q9BYM8;Q9BYM8-3;A0A8V8TMQ4;G3XAG9;H0Y4S7;B4DML5;Q9BYM8-4;A6PVJ7;Q5JWR1;A6PVJ6;A0A8V8TLQ1	1096
B4DR61;A0A8V8TMZ5;P61619;A0A8V8TMZ3;A0A8V8TN19;C9JXC6;P61619-3	Protein transport protein Sec61 subunit alpha isoform 1	SEC61A1	30.6673	30.9458	30.6385	30.6713	30.8567	30.6046	30.3893	30.7611	Not signf.	0.254706	0.821222	-0.0778341	-0.345994	13	13	8	24.1	24.1	19.5	52.949	0	53.73	28079000000	305	B4DR61;A0A8V8TMZ5;P61619;A0A8V8TMZ3;A0A8V8TN19;C9JXC6;P61619-3;A0A8V8TNG8;A0A8V8TN25;F8W776;H7C1Q9;A6NK38;F2Z2C7;A6NIF9;C9JJV4;H7C1S8	1097
A0A8V8TN04;Q15477;A0A8V8TLA2;A0A8V8TL97;H7C4L3;H7C5N0;A0A8V8TLC0;A0A8V8TLR3	Helicase SKI2W	SKIV2L	33.3678	33.3165	33.2983	33.2389	33.4039	33.3525	33.4116	33.3308	Not signf.	1.09263	0.735838	0.0693293	0.521044	65	65	65	63.9	63.9	63.9	133.08	0	323.31	156510000000	1477	A0A8V8TN04;Q15477;A0A8V8TLA2;A0A8V8TL97;H7C4L3;H7C5N0;A0A8V8TLC0;A0A8V8TLR3;B4E0B4	1099
A0A8V8TN05;A0A8V8TN34;Q8WWI5-3;Q8WWI5-2;Q8WWI5	Choline transporter-like protein 1	SLC44A1	29.4028	29.2686	29.0185	29.1761	28.9988	29.1232	28.9135	29.1616	Not signf.	0.848518	0.599433	-0.167218	-0.840837	8	8	8	12.2	12.2	12.2	80.811	0	24.773	10052000000	184	A0A8V8TN05;A0A8V8TN34;Q8WWI5-3;Q8WWI5-2;Q8WWI5	1100
A0A8V8TNA9;Q969U7-2;Q969U7;A0A8V8TMV1;K7ENR6	Proteasome assembly chaperone 2	PSMG2	32.6181	32.7183	32.8638	32.763	32.6082	32.6067	32.7492	32.7897	Not signf.	0.318073	0.841005	-0.0523663	-0.30862	14	14	2	51.3	51.3	7.3	30.767	0	171.76	76652000000	500	A0A8V8TNA9;Q969U7-2;Q969U7;A0A8V8TMV1;K7ENR6;A0A8V8TMU0;K7ER45;A0A8V8TMU6	1104
A0A8V8TNV7;Q92542-2;Q92542;A0A8V8TNI9;A0A8V8TNI3;A0A8V8TNU8;A0A8V8TPR8;A0A8V8TNC8;A0A8V8TNV3;Q5T209;A0A8V8TPQ8	Nicastrin	NCSTN	31.7493	31.6594	31.5594	31.8107	31.7615	31.6694	31.5714	31.7505	Not signf.	0.0318193	0.983448	-0.00649548	-0.0381498	13	13	13	35.9	35.9	35.9	74.544	0	323.31	55266000000	375	A0A8V8TNV7;Q92542-2;Q92542;A0A8V8TNI9;A0A8V8TNI3;A0A8V8TNU8;A0A8V8TPR8;A0A8V8TNC8;A0A8V8TNV3;Q5T209;A0A8V8TPQ8;H0Y3Z4;A0A2R8YCK1;Q5T205;Q5T210;A0A8V8TQ51;H0Y6T7;Q5T211	1106
A0A8V8TNW5;H0YDB2;Q13586;G0XQ39;A0A8V8TMG5;A0A8V8TP73;A0A8V8TNW0;E9PNJ4;A0A8V8TMG1;Q13586-2;E9PRZ7	Stromal interaction molecule 1	STIM1	32.8717	32.8892	32.924	32.9083	32.9083	32.8311	32.9925	32.9309	Not signf.	0.194358	0.941727	0.0173845	0.128557	35	35	34	55.1	55.1	55.1	78.079	0	323.31	99230000000	794	A0A8V8TNW5;H0YDB2;Q13586;G0XQ39;A0A8V8TMG5;A0A8V8TP73;A0A8V8TNW0;E9PNJ4;A0A8V8TMG1;Q13586-2;E9PRZ7;A0A8V8TMF0;A0A8V8TP78;E9PIQ8;E9PR09;E9PN27;E9PRE4;E9PR07;E9PJ19;E9PMB4	1107
A0A8V8TQU1;A0A8V8TNW8;A0A8V8TP27;Q5JPT2;Q96B97-2;Q96B97;A0A8V8TNP7;A0A8V8TP63;A0A8V8TP40;A0A8V8TPM1;A0A8V8TP33;A0A8V8TNT5;A0A8V8TNL0;A0A8V8TQF6;A0A8V8TQD8;Q96B97-3;A0A8V8TP69;A0A8V8TQG3;A0A8V8TQ02	SH3 domain-containing kinase-binding protein 1	SH3KBP1	32.1389	32.1384	31.9553	32.0658	32.1223	31.9216	31.8476	32.0894	Not signf.	0.451635	0.771498	-0.0793614	-0.443535	33	33	33	59.3	59.3	59.3	69.204	0	323.31	110160000000	566	A0A8V8TQU1;A0A8V8TNW8;A0A8V8TP27;Q5JPT2;Q96B97-2;Q96B97;A0A8V8TNP7;A0A8V8TP63;A0A8V8TP40;A0A8V8TPM1;A0A8V8TP33;A0A8V8TNT5;A0A8V8TNL0;A0A8V8TQF6;A0A8V8TQD8;Q96B97-3;A0A8V8TP69;A0A8V8TQG3;A0A8V8TQ02;A0A8V8TNS8;A0A8V8TQC9;A0A8V8TPZ1;A0A8V8TP39	1108
A0A8V8TNX6;P54278;A0A8V8TQ50;A0A8V8TNY8;A0A8V8TQI1;C9J167;A0A2R8Y6S3;A0A8V8TPE1;A0A8V8TQG9;A0A8V8TQ92;A0A8V8TP89;A0A8V8TP84;A0A8V8TP61;A0A8V8TNR7;P54278-3;A0A8V8TQS5	Mismatch repair endonuclease PMS2	PMS2	32.7809	32.7534	32.6931	32.7621	32.7122	32.8087	32.7899	32.7329	Not signf.	0.177054	0.949914	0.013526	0.104258	47	47	41	61	61	54.3	102.97	0	323.31	96348000000	1065	A0A8V8TNX6;P54278;A0A8V8TQ50;A0A8V8TNY8;A0A8V8TQI1;C9J167;A0A2R8Y6S3;A0A8V8TPE1;A0A8V8TQG9;A0A8V8TQ92;A0A8V8TP89;A0A8V8TP84;A0A8V8TP61;A0A8V8TNR7;P54278-3;A0A8V8TQS5;P54278-2;A0A8V8TP72;A0A8V8TP55;A0A8V8TQM5;A0A8V8TPK2;A0A8V8TQ88;A0A8V8TPE7;A0A8V8TQT4;A0A8V8TQH7;A0A8V8TNZ8;A0A8V8TP66;A0A8V8TPJ6;P54278-4;A0A2R8Y814;A0A8V8TP79;A0A8V8TNR3;A0A8V8TPD1;Q13401;Q13401-2;A0A8V8TNQ7;A0A8V8TQ41;A0A8V8TNX1;A…	1109
A0A8V8TP51;Q12913;Q12913-3	Receptor-type tyrosine-protein phosphatase eta	PTPRJ	31.1714	30.3994	31.1902	30.4859	31.0859	30.8793	31.2108	31.5031	Not signf.	0.69286	0.526865	0.358058	1.02156	29	29	29	27.4	27.4	27.4	157.84	0	114.52	10480000000	182	A0A8V8TP51;Q12913;Q12913-3;Q12913-2;E9PPH3	1112
A0A8V8TPC7;Q96RT1-9;Q96RT1-8;Q96RT1-2;Q96RT1;A0A8V8TN23;Q96RT1-6;Q96RT1-5;Q96RT1-3;A0A8V8TML4;A0A8V8TML6;A0A8V8TP09;Q96RT1-7;Q96RT1-4;A0A8V8TN18;A0A8V8TP04;A0A8V8TML0;H0YA04;A0A8V8TPD2	Protein LAP2	ERBB2IP	32.6253	32.5675	32.5546	32.5955	32.643	32.6123	32.6992	32.6611	Not signf.	1.52919	0.726607	0.0681839	0.549832	68	68	66	62.3	62.3	60.5	158.64	0	323.31	134350000000	1414	A0A8V8TPC7;Q96RT1-9;Q96RT1-8;Q96RT1-2;Q96RT1;A0A8V8TN23;Q96RT1-6;Q96RT1-5;Q96RT1-3;A0A8V8TML4;A0A8V8TML6;A0A8V8TP09;Q96RT1-7;Q96RT1-4;A0A8V8TN18;A0A8V8TP04;A0A8V8TML0;H0YA04;A0A8V8TPD2;B4DIP2;A0A8V8TP15;A0A8V8TN29;A0A8V8TMM1	1115
A0A8V8TPH5;E9PND3;E9PN10;O00559;O00559-2	Receptor-binding cancer antigen expressed on SiSo cells	EBAG9	27.9278	28.0491	28.1239	28.2428	27.754	27.9166	28.111	27.6619	Not signf.	0.971242	0.523101	-0.224998	-1.02877	5	5	5	57.2	57.2	57.2	16.278	0	85.024	3078300000	46	A0A8V8TPH5;E9PND3;E9PN10;O00559;O00559-2;E9PJ38;E9PJ40	1116
A0A8V8TPI4;Q8TEQ8;A0A8V8TPI0;A0A8V8TPZ0;A0A8V8TQ25;A0A8V8TQT1;Q8TEQ8-2;A0A8V8TR33	GPI ethanolamine phosphate transferase 3	PIGO	30.4957	30.5084	30.2616	30.259	30.1967	30.2791	30.2983	30.225	Not signf.	0.903473	0.641868	-0.131396	-0.756446	14	14	14	19.2	19.2	19.2	114.1	0	158.76	13677000000	213	A0A8V8TPI4;Q8TEQ8;A0A8V8TPI0;A0A8V8TPZ0;A0A8V8TQ25;A0A8V8TQT1;Q8TEQ8-2;A0A8V8TR33	1117
G3V4M0;A0A8V8TQ90;A0A8V8TPK5;A0A8V8TQ36;P49768-7;P49768-2;P49768;A0A8V8TPL0;A0A8V8TLT5;A0A8V8TQT3;A0A8V8TR52;P49768-6	Presenilin-1;Presenilin-1 NTF subunit;Presenilin-1 CTF subunit;Presenilin-1 CTF12	PSEN1	28.0751	28.2132	28.2588	27.9415	28.0727	27.9489	28.3446	28.5895	Not signf.	0.306929	0.769408	0.116786	0.448971	4	4	3	21.1	21.1	17.6	48.076	0	77.122	5058400000	72	G3V4M0;A0A8V8TQ90;A0A8V8TPK5;A0A8V8TQ36;P49768-7;P49768-2;P49768;A0A8V8TPL0;A0A8V8TLT5;A0A8V8TQT3;A0A8V8TR52;P49768-6;G3V3P0;G3V449;G3V2B1;G3V519;H0YM52;G3V4P4;A0A8V8TQU7;A0A8V8TR55;G3V3Z0;G3V2G7;A0A8V8TPL5;A0A8V8TQ93;A0A8V8TR50;A0A8V8TQV2;A0A8V8TQ54;A0A7I2V2W1;E5RG63;A0A8V8TQ53;P49768-4;P49768-3;P49768-5	1119
A0A8V8TPQ9;P23458;A0A5F9ZI39;A0A0A0N0M2;A0A5F9ZHN8;A0A5F9ZH07;A0A5F9ZHW0;A0A8V8TMY8	Tyrosine-protein kinase JAK1;Tyrosine-protein kinase	JAK1	33.742	33.8732	33.8018	33.7296	33.7321	33.7592	33.7907	33.8123	Not signf.	0.132321	0.954167	-0.0130978	-0.0954078	79	79	78	73.3	73.3	72.6	133.15	0	323.31	81844000000	1090	A0A8V8TPQ9;P23458;A0A5F9ZI39;A0A0A0N0M2;A0A5F9ZHN8;A0A5F9ZH07;A0A5F9ZHW0;A0A8V8TMY8;A0A8V8TN56;A0A5F9ZI01;A0A8V8TN11;A0A5F9ZHI1;A0A8V8TPG3;A0A5F9ZHK2;A0A5F9ZH73	1121
A0A8V8TPY8;Q8IV08;A0A8V8TQH6;A0A8V8TRD4	Phospholipase D3	PLD3	31.8645	32.0111	31.8208	31.9188	32.0627	32.062	32.0432	31.9299	Not signf.	1.2283	0.629615	0.120631	0.794126	15	15	15	37.4	37.4	37.4	55.917	0	323.31	51074000000	397	A0A8V8TPY8;Q8IV08;A0A8V8TQH6;A0A8V8TRD4;A0A8V8TQH4;M0R2W7;M0R1F7;M0R3G9;E2QRG1	1123
A0A994J4A3;H0Y7W6;A0A994J6U4;A0A994J3V8;A0A8V8TQ35;Q96RU3-3;Q96RU3-5;Q96RU3-2;Q96RU3;A0A994J3U5;Q96RU3-4	Formin-binding protein 1	FNBP1	30.7091	30.8141	30.6804	30.7676	30.5044	30.5208	30.5222	30.4994	Not signf.	3.56585	0.250198	-0.231096	-1.77167	24	24	24	50.4	50.4	50.4	68.538	0	323.31	29446000000	391	A0A994J4A3;H0Y7W6;A0A994J6U4;A0A994J3V8;A0A8V8TQ35;Q96RU3-3;Q96RU3-5;Q96RU3-2;Q96RU3;A0A994J3U5;Q96RU3-4	1124
A0A8V8TR92;A0A8V8TQB4;Q9NR09;A0A3B3IUB9	Baculoviral IAP repeat-containing protein 6	BIRC6	33.7944	33.8076	33.8519	33.808	33.7568	33.8072	33.7467	33.7987	Not signf.	1.00295	0.835279	-0.0381422	-0.31897	145	145	145	45	45	45	528.04	0	323.31	215610000000	2874	A0A8V8TR92;A0A8V8TQB4;Q9NR09;A0A3B3IUB9;H7C3P0;H7C094	1126
A0A8V8TQC4;P18858;A0A8V8TNZ9;A0A8V8TQQ7;A0A8V8TPH8;P18858-3;F5GZ28;A0A8V8TP03;M0R0Q7;P18858-2;A0A8V8TQC8	DNA ligase 1;DNA ligase	LIG1	34.0966	34.0475	34.1336	34.0784	34.1729	34.0757	34.1584	34.203	Not signf.	1.00158	0.751646	0.0634718	0.4786	68	68	68	73.7	73.7	73.7	101.61	0	323.31	251040000000	1636	A0A8V8TQC4;P18858;A0A8V8TNZ9;A0A8V8TQQ7;A0A8V8TPH8;P18858-3;F5GZ28;A0A8V8TP03;M0R0Q7;P18858-2;A0A8V8TQC8;A0A8V8TPB0;A0A8V8TQQ3;A0A8V8TPH4;B4E135;M0R254;A0A8V8TPA5	1127
A0A8V8TQE2;Q9BSI4-2;Q9BSI4;A0A8V8TQ07;B4DFJ1;A0A8V8TNU6;H0YLC9;H0YKA6;A0A8V8TNM8	TERF1-interacting nuclear factor 2	TINF2	28.0309	27.3573	27.5633	28.4554	27.1115	28.3726	28.064	27.8508	Not signf.	0.00182672	0.999301	-0.00199509	-0.00430124	12	12	12	42.1	42.1	42.1	42.211	0	36.344	6871600000	119	A0A8V8TQE2;Q9BSI4-2;Q9BSI4;A0A8V8TQ07;B4DFJ1;A0A8V8TNU6;H0YLC9;H0YKA6;A0A8V8TNM8;H0YL20;Q9BSI4-3;A0A8V8TP44;H0YMN3;A0A8V8TNM3	1128
A0A8V8TR21;A0A8V8TQF7;H0YEN4;P52948-5;P52948;H0YCR0;P52948-2;P52948-6;A0A8V8TPW9;H7C3P6	Nuclear pore complex protein Nup98-Nup96;Nuclear pore complex protein Nup98;Nuclear pore complex protein Nup96	NUP98	35.1314	35.1662	35.0317	35.0821	35.1399	35.1922	35.1451	35.168	Not signf.	0.939745	0.771627	0.0584211	0.443602	100	100	16	56.1	56.1	8.6	194.16	0	323.31	416380000000	2690	A0A8V8TR21;A0A8V8TQF7;H0YEN4;P52948-5;P52948;H0YCR0;P52948-2;P52948-6;A0A8V8TPW9;H7C3P6;A0A8V8TQG1;A0A8V8TQG5;A0A8V8TRD0;P52948-4;P52948-3;H0YCT1	1129
A0A8V8TQG7;Q12857-2;Q12857-3;B1AKN5;A0A590UK09;A0A8V8TPN0;A0A8V8TQV0;B1AKN8;A0A8V8TQI3;Q12857;A0A8V8TP49;A0A590UK73;A0A590UJ82	Nuclear factor 1 A-type;Nuclear factor 1	NFIA	31.6706	31.5621	31.4308	31.5442	31.4684	31.6002	31.5221	31.6118	Not signf.	0.0072699	0.998233	-0.00129366	-0.00810323	20	14	0	57.3	46.3	0	53.713	0	323.31	17654000000	216	A0A8V8TQG7;Q12857-2;Q12857-3;B1AKN5;A0A590UK09;A0A8V8TPN0;A0A8V8TQV0;B1AKN8;A0A8V8TQI3;Q12857;A0A8V8TP49;A0A590UK73;A0A590UJ82;A0A590UJU2	1130
A0A8V8TQI4;A0A8V8TRE0;A0A8V8TQI8;Q13438;A0A8V8TR34;Q13438-4;A0A8V8TR31;A0A8V8TQI9;A0A8V8TQI2	Protein OS-9	OS9	30.9555	30.9714	30.7451	30.8984	30.8518	30.8802	30.8096	31.0514	Not signf.	0.0263564	0.9857	0.00570011	0.0327565	32	32	3	55	55	3.5	75.304	0	323.31	37063000000	549	A0A8V8TQI4;A0A8V8TRE0;A0A8V8TQI8;Q13438;A0A8V8TR34;Q13438-4;A0A8V8TR31;A0A8V8TQI9;A0A8V8TQI2	1132
A0A8V8TQI6;C9J0Y3;Q13439;A0A8V8TPI8;H0Y6I0;Q13439-3;Q13439-4;Q13439-5	Golgin subfamily A member 4	GOLGA4	32.8256	32.8131	32.9293	32.9468	32.8948	33.0198	32.9826	32.9241	Not signf.	0.864958	0.731861	0.0766306	0.529998	114	114	114	56.3	56.3	56.3	263.33	0	323.31	129240000000	1683	A0A8V8TQI6;C9J0Y3;Q13439;A0A8V8TPI8;H0Y6I0;Q13439-3;Q13439-4;Q13439-5;C9JHJ5;E7EVX2;Q86W71	1133
A0A8V8TQJ0;P52701;A0A494C0M1;P52701-3;P52701-4;P52701-2;A0A8V8TQW9	DNA mismatch repair protein Msh6	MSH6	35.5134	35.4644	35.5749	35.5249	35.447	35.6441	35.611	35.589	Not signf.	0.498281	0.814093	0.0534086	0.358466	105	105	105	73.6	73.6	73.6	152.98	0	323.31	831070000000	3842	A0A8V8TQJ0;P52701;A0A494C0M1;P52701-3;P52701-4;P52701-2;A0A8V8TQW9;A0A8V8TPJ4;A0A8V8TPR2;F8WAX8;C9JH55;C9J8Y8;C9J7Y7;F8W7G9	1134
A0A8V8TQW4;O14617;O14617-5;O14617-4;O14617-2;O14617-3;A0A2R8Y4J3	AP-3 complex subunit delta-1	AP3D1	34.9736	34.983	35.0007	35.0168	34.9791	34.976	35.0036	34.9276	Not signf.	0.549208	0.914856	-0.0219336	-0.184977	64	64	64	55.9	55.9	55.9	135.42	0	323.31	388680000000	2329	A0A8V8TQW4;O14617;O14617-5;O14617-4;O14617-2;O14617-3;A0A2R8Y4J3;A0A087WYN6;K7ELX8;K7ERW8;A0A2R8YCY8	1137
A0A8V8TR17;O43318-2;O43318;A0A8V8TQF2;A0A8V8TQF8;O43318-4;O43318-3;A0A8V8TRC0	Mitogen-activated protein kinase kinase kinase 7	MAP3K7	30.3971	30.2163	30.2223	30.4091	30.3026	30.3619	30.4047	30.4446	Not signf.	0.502767	0.785516	0.0672393	0.417049	25	25	25	50	50	50	66.821	0	209.48	31071000000	413	A0A8V8TR17;O43318-2;O43318;A0A8V8TQF2;A0A8V8TQF8;O43318-4;O43318-3;A0A8V8TRC0;A0A8V8TQL7;A0A8V8TPW3;A0A8V8TQ28;A0A8V8TRC6;A0A8V8TQE8;A0A8V8TPV8;A0A8V8TRC2;A0A8V8TR14;A0A8V8TQF4	1138
A0A8V8TR19;F1DAL2;P43354-2;P43354;A0A8V8TPF8	Nuclear receptor subfamily 4 group A member 2	NR4A2	27.5818	27.4885	27.765	27.5563	27.5196	27.764	27.4847	27.5451	Not signf.	0.0815987	0.949393	-0.0195374	-0.104786	7	6	4	13.4	11.9	8.5	59.282	0	7.4039	752550000	43	A0A8V8TR19;F1DAL2;P43354-2;P43354;A0A8V8TPF8;E9PBQ4;C9J8W4;F8W6I3;C9JWQ1;C9IYM5	1139
A0A8V8TR54	NA	NA	33.2217	33.2581	33.2293	33.2003	33.1997	33.2375	33.3431	33.3759	Not signf.	0.683869	0.783009	0.061676	0.429449	97	76	4	50	43	3	238.54	0	323.31	96007000000	1295	A0A8V8TR54;H7C0J3;H7C3H7;I3L229	1140
A0A8V8TR67;Q2KHT3-2;Q2KHT3	Protein CLEC16A	CLEC16A	31.9494	31.8568	31.7515	31.8146	31.8902	31.8094	31.7059	31.6717	Not signf.	0.525028	0.770124	-0.0737777	-0.447593	23	23	23	34.3	34.3	34.3	117.51	0	232.09	59576000000	283	A0A8V8TR67;Q2KHT3-2;Q2KHT3;H7BZJ9;H7BZI2;H7BXG1	1142
A0A8V8TR86;Q9BUQ8;A0A8V8TRI2;A0A8V8TQ76	Probable ATP-dependent RNA helicase DDX23	DDX23	34.8835	34.8918	34.8243	34.9283	34.9259	34.8321	34.9023	34.8784	Not signf.	0.0314937	0.991993	0.00269222	0.0208033	66	66	66	66.9	66.9	66.9	90.684	0	323.31	339650000000	1708	A0A8V8TR86;Q9BUQ8;A0A8V8TRI2;A0A8V8TQ76;H0YI52;H0YIL9;F8VVA2;A0A8V8TQQ5	1143
A0A8V8TRF3;Q9Y6K0;A0A8V8TQL1;A0A8V8TQ23	Choline/ethanolaminephosphotransferase 1	CEPT1	32.7262	32.576	32.6701	32.5033	32.543	32.5914	32.7269	32.8249	Not signf.	0.267507	0.8535	0.0526505	0.290767	7	7	6	21.4	21.4	19.5	46.641	0	113.57	49607000000	181	A0A8V8TRF3;Q9Y6K0;A0A8V8TQL1;A0A8V8TQ23	1145
A0A8V8TRF6;A0A8V8TQK9;A0A8V8TLP7;Q7Z460	CLIP-associating protein 1	CLASP1	33.4548	33.3021	33.4777	33.4422	33.3481	33.4475	33.5179	33.5239	Not signf.	0.294303	0.874472	0.0401592	0.255723	96	96	3	67.8	67.8	1.5	160.38	0	323.31	274310000000	2237	A0A8V8TRF6;A0A8V8TQK9;A0A8V8TLP7;Q7Z460	1146
A0A8Z5AA41;A0A8Z5ABK9;S4R3V8;Q86X29-6;Q86X29-5;Q86X29-4;Q86X29;A0A8Z5DL71;Q86X29-3;Q86X29-2	Lipolysis-stimulated lipoprotein receptor	LSR	29.5544	29.7641	29.2023	29.522	28.8167	28.6751	28.499	28.292	Downregulated	2.93718	0.00857143	-0.939983	-3.58527	15	15	15	38.6	38.6	38.6	58.789	0	188.83	15099000000	202	A0A8Z5AA41;A0A8Z5ABK9;S4R3V8;Q86X29-6;Q86X29-5;Q86X29-4;Q86X29;A0A8Z5DL71;Q86X29-3;Q86X29-2;M0R1W9;M0QZL9	1147
A0A994J3N8;A0A994J3H1;P30153;C9J9C1;B3KQV6	Serine/threonine-protein phosphatase 2A 65 kDa regulatory subunit A alpha isoform	PPP2R1A	36.5411	36.5516	36.5764	36.5537	36.4918	36.6541	36.5908	36.6287	Not signf.	0.437467	0.872918	0.0356617	0.261427	56	56	45	86.1	86.1	76.4	64.406	0	323.31	1783900000000	3423	A0A994J3N8;A0A994J3H1;P30153;C9J9C1;B3KQV6;A0A994J6A3;E9PH38;E9PNM7;M0QXG4;M0R0K6	1149
A0A994J3L5;A0A994J6B4;Q6UN15;A0A994J6Q2;A0A994J458;A0A994J6C6;Q6UN15-5;A0A994J3M0;A0A994J3S6;A0A994J3S0;A0A994J6C9;A0A994J3P6;A0A994J6B8;A0A994J3R0	Pre-mRNA 3-end-processing factor FIP1	FIP1L1	32.1308	32.5036	32.3593	32.5184	32.2905	32.4045	32.1854	32.3823	Not signf.	0.24689	0.841534	-0.0623608	-0.307478	24	24	0	52.4	52.4	0	67.17	0	323.31	77990000000	519	A0A994J3L5;A0A994J6B4;Q6UN15;A0A994J6Q2;A0A994J458;A0A994J6C6;Q6UN15-5;A0A994J3M0;A0A994J3S6;A0A994J3S0;A0A994J6C9;A0A994J3P6;A0A994J6B8;A0A994J3R0	1151
A0A994J6I9;A0A994J4Q3;A0A994J3S1;A0A994J7A1;A0A994J7N7;A0A994J6W5;E9PPZ9;A0A994J6W8;A0A994J3Y5;A0A994J6X1;A0A994J3Z2;O43292;A0A994J6I4;E9PLV6;A0A994J3Y9;A0A994J4D0;A0A994J5C8;A0A994J4X7;O43292-2;A0A994J6V5;A0A994J3S5;A0A994J5D7	Glycosylphosphatidylinositol anchor attachment 1 protein	GPAA1	30.451	30.6946	30.7449	30.7182	30.5868	30.7196	30.6302	30.4201	Not signf.	0.283253	0.831019	-0.0629935	-0.327385	13	13	13	36.2	36.2	36.2	38.389	0	143.12	27999000000	220	A0A994J6I9;A0A994J4Q3;A0A994J3S1;A0A994J7A1;A0A994J7N7;A0A994J6W5;E9PPZ9;A0A994J6W8;A0A994J3Y5;A0A994J6X1;A0A994J3Z2;O43292;A0A994J6I4;E9PLV6;A0A994J3Y9;A0A994J4D0;A0A994J5C8;A0A994J4X7;O43292-2;A0A994J6V5;A0A994J3S5;A0A994J5D7;E9PM11;E9PQ31;A0A994J6H8;A0A994J4P7;A0A994J4X4;E9PM94	1154
A0A994J3X0;Q96AE7;Q96AE7-2	Tetratricopeptide repeat protein 17	TTC17	29.7822	29.8724	29.4731	29.724	29.4596	29.8664	29.5622	29.7968	Not signf.	0.120853	0.916378	-0.0416312	-0.182133	20	20	20	19.6	19.6	19.6	136	0	48.398	9879500000	204	A0A994J3X0;Q96AE7;Q96AE7-2;A0A075B7B2;H0Y6S0	1157
A0A994J414;Q92785;J3KMZ8;A0A994J6A8;A0A994J426;A0A994J6N1;Q92785-2	Zinc finger protein ubi-d4	DPF2	30.8287	30.8698	31.0842	30.9807	30.9462	30.8909	30.96	30.9921	Not signf.	0.0364245	0.98371	0.00645781	0.0400328	17	17	17	61.3	61.3	61.3	40.662	0	323.31	44207000000	486	A0A994J414;Q92785;J3KMZ8;A0A994J6A8;A0A994J426;A0A994J6N1;Q92785-2;E9PN04;A0A994J3P2	1159
A0A994J484;A0A994J436;Q4V328;A0A994J489;A0A994J4J8;A0A994J4B5;A0A994J472;A0A994J4U4;A0A994J6V9;A0A994J7A3;A0A994J4F7;A0A994J720;A0A994J488;A0A994J783;A0A994J6M6;A0A087WT45;A0A087WXA6;A0A994J6U6;A0A994J4V2;A0A994J6Q0;A0A994J3X9;A0A994J4E1;A0A994J447;A0A994J772;A0A087WW92;A0A994J4V9;A0A994J6P1;A0A994J724;A0A994J4N3;A0A994J6S6;A0A994J463;A0A994J467;A0A994J4D1;A0A994J745;Q4V328-2;A0A994J4M4;A0A994J4A…	GRIP1-associated protein 1	GRIPAP1	32.4108	32.3238	32.4789	32.453	32.4088	32.5425	32.4476	32.438	Not signf.	0.423871	0.849849	0.0426168	0.294598	54	54	0	71	71	0	97.124	0	323.31	118090000000	1061	A0A994J484;A0A994J436;Q4V328;A0A994J489;A0A994J4J8;A0A994J4B5;A0A994J472;A0A994J4U4;A0A994J6V9;A0A994J7A3;A0A994J4F7;A0A994J720;A0A994J488;A0A994J783;A0A994J6M6;A0A087WT45;A0A087WXA6;A0A994J6U6;A0A994J4V2;A0A994J6Q0;A0A994J3X9;A0A994J4E1;A0A994J447;A0A994J772;A0A087WW92;A0A994J4V9;A0A994J6P1;A0A994J724;A0A994J4N3;A0A994J6S6;A0A994J463;A0A994J467;A0A994J4D1;A0A994J745;Q4V328-2;A0A994J4M4;A0A994J4A…	1161
A0A994J4E9;P61978-3;A0A994J6U9;B4DUQ1;Q5T6W2;A0A994J6T5	Heterogeneous nuclear ribonucleoprotein K	HNRNPK	37.9809	37.9841	37.9086	38.0028	38.1348	38.0695	38.0877	38.0591	Not signf.	2.3645	0.567814	0.118703	0.937154	61	61	4	79.3	79.3	5.1	47.962	0	323.31	4423200000000	5876	A0A994J4E9;P61978-3;A0A994J6U9;B4DUQ1;Q5T6W2;A0A994J6T5;A0A994J795;S4R457	1165
A0A994J4N1;Q6Q0C0-2;Q6Q0C0	E3 ubiquitin-protein ligase TRAF7	TRAF7	29.9319	30.0095	29.931	29.8406	29.9596	29.834	29.6011	29.8158	Not signf.	0.753366	0.673044	-0.125608	-0.690153	23	23	23	58.9	58.9	58.9	65.914	0	94.242	12114000000	218	A0A994J4N1;Q6Q0C0-2;Q6Q0C0;H3BR17	1166
A0A994J4R1;Q14103-3;Q14103;H0YA96;H0Y8G5;Q14103-4;Q14103-2;D6RAF8	Heterogeneous nuclear ribonucleoprotein D0	HNRNPD	36.8186	36.9172	36.9257	36.8403	36.9604	36.8558	36.9086	37.0536	Not signf.	0.665328	0.761207	0.0691586	0.46097	28	26	4	58.2	54.9	10.2	34.066	0	323.31	2457900000000	1789	A0A994J4R1;Q14103-3;Q14103;H0YA96;H0Y8G5;Q14103-4;Q14103-2;D6RAF8;D6RD83;D6RBQ9;A0A994J4B1	1170
A0A994J4S7;P61978-2;A0A994J4U9;P61978;A0A994J782	Heterogeneous nuclear ribonucleoprotein K	HNRNPK	33.5407	33.5919	33.3814	33.2312	33.3713	33.3448	33.7043	33.2497	Not signf.	0.0513449	0.961631	-0.0187912	-0.0822498	59	2	2	80.4	8.1	8.1	50.428	0	168.3	196750000000	325	A0A994J4S7;P61978-2;A0A994J4U9;P61978;A0A994J782	1173
A0A994J7M5;A0A994J4W5;H3BTS6;Q8NBN3;Q8NBN3-3;Q8NBN3-2	Transmembrane protein 87A	TMEM87A	30.15	30.1444	30.3187	30.7064	30.376	30.2482	30.2331	30.4664	Not signf.	0.00236307	0.998883	0.00101376	0.0041718	12	12	12	27.4	27.4	27.4	63.3	0	88.712	11412000000	167	A0A994J7M5;A0A994J4W5;H3BTS6;Q8NBN3;Q8NBN3-3;Q8NBN3-2;H3BUZ1;H3BPJ4;H3BMU0;H3BM87;H3BSZ0	1174
A0A994J500;A0A994J7Q7;O95684;A0A994J7D3;A0A994J5H4;O95684-2;A0A087WV25;A0A994J5H0;A0A994J7R7;A0A994J527;A0A994J4T6;A0A994J518;A0A994J5D2;A0A994J4U0;A0A994J5F6;A0A994J523;A0A994J4R0;A0A994J505;A0A994J7B9;A0A994J7C9;A0A994J5H8;A0A994J7B5;A0A994J4U5;A0A994J5E9;A0A994J5F4	FGFR1 oncogene partner	FGFR1OP	30.7355	30.5475	30.4772	30.5919	30.5975	30.5996	30.344	30.2566	Not signf.	0.640371	0.676865	-0.138592	-0.681175	24	24	24	56.2	56.2	56.2	47.798	0	323.31	57427000000	475	A0A994J500;A0A994J7Q7;O95684;A0A994J7D3;A0A994J5H4;O95684-2;A0A087WV25;A0A994J5H0;A0A994J7R7;A0A994J527;A0A994J4T6;A0A994J518;A0A994J5D2;A0A994J4U0;A0A994J5F6;A0A994J523;A0A994J4R0;A0A994J505;A0A994J7B9;A0A994J7C9;A0A994J5H8;A0A994J7B5;A0A994J4U5;A0A994J5E9;A0A994J5F4;A0A994J7S5;A0A994J7S1;A0A994J7Q3;O95684-3;A0A994J4R8;Q8N103-3	1177
A0A994J542;Q9Y6Y8;Q9Y6Y8-2	SEC23-interacting protein	SEC23IP	34.2635	34.2734	34.1039	34.2401	34.2558	34.2826	34.2958	34.2725	Not signf.	0.677045	0.79314	0.0564928	0.402707	64	64	63	53.4	53.4	52.7	111	0	323.31	232690000000	1551	A0A994J542;Q9Y6Y8;Q9Y6Y8-2;H7C0V8;H7C4C4	1178
A0A994J591;P78362;P78362-2;C9J2M4	SRSF protein kinase 2;SRSF protein kinase 2 N-terminal;SRSF protein kinase 2 C-terminal	SRPK2	33.2861	33.2112	33.1895	33.2605	33.15	33.1364	33.3375	33.2225	Not signf.	0.194726	0.924777	-0.0252485	-0.167121	38	38	4	53.8	53.8	6.2	81.887	0	323.31	179190000000	1022	A0A994J591;P78362;P78362-2;C9J2M4;H7C521;F8WBW4;H7C2I2	1179
A0A994J5A3;A0A994J5J3;P42566;B1AUU8;A0A994J5W4	Epidermal growth factor receptor substrate 15	EPS15	32.0025	32.0009	31.887	31.9049	31.88	31.8562	31.9218	31.9291	Not signf.	0.720042	0.801998	-0.0520606	-0.384827	46	46	46	67.3	67.3	67.3	102.47	0	323.31	67169000000	930	A0A994J5A3;A0A994J5J3;P42566;B1AUU8;A0A994J5W4;A0A994J841;P42566-2;S4R3U1;A0A994J7R8	1180
A0A994J5E0	NA	NA	30.3715	30.0528	30.1826	30.5849	30.2365	30.1535	30.2112	30.1845	Not signf.	0.377026	0.758837	-0.101532	-0.467385	45	45	0	23.2	23.2	0	281.26	0	263.28	41994000000	395	A0A994J5E0	1182
A0A994J5J1;P04844;P04844-2	Dolichyl-diphosphooligosaccharide--protein glycosyltransferase subunit 2	RPN2	35.1696	35.2718	35.138	35.2327	35.0594	35.118	35.0652	35.1913	Not signf.	1.15343	0.685022	-0.0945349	-0.661094	44	44	26	77.4	77.4	42.4	72.105	0	323.31	863170000000	2478	A0A994J5J1;P04844;P04844-2;Q5JYR4;Q5JYR3;H0Y5M1	1183
A0A994J5V9;P32856-3;P32856-2;P32856;A0A994J7R2;A0A994J840;A0A994J599	Syntaxin-2	STX2	29.202	29.0996	28.7343	29.2731	28.7862	29.1359	28.9442	29.3086	Not signf.	0.0727391	0.94197	-0.0335217	-0.126464	12	12	12	54.5	54.5	54.5	32.384	0	212.09	8911400000	156	A0A994J5V9;P32856-3;P32856-2;P32856;A0A994J7R2;A0A994J840;A0A994J599;A0A994J5I9;A0A994J596;J3KNU7;A0A994J835;A0A994J7R5	1185
A0A994J6L2;Q8IWI9-3;Q8IWI9;A0A8C8P5L8	MAX gene-associated protein	MGA	31.3469	31.2822	31.0846	31.1633	31.0859	31.2401	31.2008	31.326	Not signf.	0.0269949	0.984477	-0.00607824	-0.0343191	61	61	61	33	33	33	341.36	0	323.31	32548000000	608	A0A994J6L2;Q8IWI9-3;Q8IWI9;A0A8C8P5L8;H3BP52;H3BU53;A0A994J4J1;A0A994J443	1187
A0A994J704;Q8IW35;A0A994J4L0;Q8IW35-2;A0A994J715;E9PG22;A0A994J7E5;A0A994J522;A0A994J4D7	Centrosomal protein of 97 kDa	CEP97	31.6342	31.6732	31.6298	31.5413	31.4788	31.637	31.6204	31.5981	Not signf.	0.339474	0.881182	-0.0360298	-0.2478	36	36	36	68.5	68.5	68.5	96.836	0	323.31	63598000000	660	A0A994J704;Q8IW35;A0A994J4L0;Q8IW35-2;A0A994J715;E9PG22;A0A994J7E5;A0A994J522;A0A994J4D7;A0A994J4M7;H7C4Y5;F8WF91	1191
A0A994J749;P12268;A0A7I2V2T3;E7ETK5	Inosine-5-monophosphate dehydrogenase 2	IMPDH2	36.6674	36.6744	36.5678	36.677	36.6773	36.668	36.7276	36.5782	Not signf.	0.151396	0.946783	0.0161428	0.114695	84	84	3	58.8	58.8	3.7	131.68	0	323.31	2737200000000	4402	A0A994J749;P12268;A0A7I2V2T3;E7ETK5;A0A994J6Q4;A0A994J751;A0A994J492;A0A994J424;A0A994J4P1;C9JAL2;C9JIA8;A0A994J4K3;A0A7I2V5N6	1192
A0A994J771;Q92614-4;Q92614;Q92614-3;Q92614-2;Q92614-5	Unconventional myosin-XVIIIa	MYO18A	32.6553	32.7211	32.7774	32.8081	32.6726	32.7579	32.7975	32.7659	Not signf.	0.0663297	0.975841	0.00800037	0.0559672	105	105	105	57.6	57.6	57.6	232.47	0	323.31	127330000000	1707	A0A994J771;Q92614-4;Q92614;Q92614-3;Q92614-2;Q92614-5;H0YEV9;A0A1B0GWJ6	1194
A0A994J7C7;Q96ST3;A0A994J7C5	Paired amphipathic helix protein Sin3a	SIN3A	33.4977	33.4851	33.4207	33.5126	33.5735	33.5775	33.4617	33.4907	Not signf.	0.626269	0.821113	0.0468168	0.34527	74	74	72	64	64	62.2	145.76	0	323.31	246460000000	1986	A0A994J7C7;Q96ST3;A0A994J7C5;A0A994J4B6;H3BP90;H3BNZ3;A0A994J4B2;H3BT34;H3BQ76;H3BQ88;H3BNA0;H3BQL7;H3BMA2	1195
A0A994J7H4	NA	NA	34.1989	34.063	34.0832	34.1187	34.2494	34.153	34.1107	34.1611	Not signf.	0.593404	0.806793	0.0525751	0.370814	40	40	3	58.1	58.1	3.1	72.464	0	323.31	338610000000	1552	A0A994J7H4	1196
A0A994J7J4;A0A0U1RQP1;Q05193-3;Q05193;Q05193-5;Q05193-2;A0A994J5P0	Dynamin-1	DNM1	33.0371	32.9184	32.8732	33.0632	32.7774	32.9674	32.9832	32.9749	Not signf.	0.292322	0.857496	-0.0472536	-0.282107	79	79	0	74.3	74.3	0	97.621	0	323.31	302790000000	1621	A0A994J7J4;A0A0U1RQP1;Q05193-3;Q05193;Q05193-5;Q05193-2;A0A994J5P0;A0A1B0GU67;A0A1B0GUX5;H7C5U0	1198
A0A994J7P9	NA	NA	32.8857	32.7937	32.808	32.8222	32.9604	32.9251	32.9105	32.8922	Not signf.	2.04631	0.641232	0.0946417	0.757626	41	38	5	72.1	68.9	11.7	80.84	0	323.31	78824000000	694	A0A994J7P9;I3L1Z2	1200
A0A994J7T5;P78563-2;P78563-4;P78563-6	Double-stranded RNA-specific editase 1	ADARB1	32.2466	32.1672	32.1086	32.0154	31.3035	32.1164	32.038	31.5295	Not signf.	0.980654	0.419776	-0.387585	-1.27995	21	21	1	35.5	35.5	2.7	82.535	0	141.36	17375000000	194	A0A994J7T5;P78563-2;P78563-4;P78563-6;A0A0A0MSG8	1202
A0A994J801;Q96S52;A0A994J7M6;A0A994J555;Q96S52-2;A0A994J5F5;A0A994J7M9;A0A994J810;A0A994J5E6;A0A994J550;A0A994J5S5;A0A994J5F0;A0A994J5S7;A0A994J804;A0A994J5S0	GPI transamidase component PIG-S	PIGS	32.6848	32.7749	32.6097	32.6868	32.5757	32.5953	32.6184	32.7557	Not signf.	0.446872	0.82135	-0.0527563	-0.344972	32	32	32	58.8	58.8	58.8	61.455	0	323.31	136610000000	1106	A0A994J801;Q96S52;A0A994J7M6;A0A994J555;Q96S52-2;A0A994J5F5;A0A994J7M9;A0A994J810;A0A994J5E6;A0A994J550;A0A994J5S5;A0A994J5F0;A0A994J5S7;A0A994J804;A0A994J5S0;A0A994J808;A0A994J5E2;A0A994J7M3;J3QL67;K7EN97	1204
A0AV96-2;A0AV96;D6R9D6;B7Z8Z7;D6RBS9;D6REZ6;D6R9M7	RNA-binding protein 47	RBM47	32.3329	31.7311	31.5744	31.983	32.2774	32.3971	32.4507	32.0249	Not signf.	1.03645	0.422391	0.382154	1.31451	29	29	27	61.5	61.5	59	56.919	0	96.197	18446000000	289	A0AV96-2;A0AV96;D6R9D6;B7Z8Z7;D6RBS9;D6REZ6;D6R9M7;D6RFL5;D6RA49;D6RBP6;D6RCT1;Q8TBY0-2;Q8TBY0-3;Q8TBY0;Q5T0W7;Q9NQ94-6;D6RF41	1206
A0AVF1;A0AVF1-3;A0AVF1-2;B7Z6R6;B7Z2T3	Intraflagellar transport protein 56	TTC26	27.8353	28.4531	28.691	28.7498	28.864	28.235	28.5154	28.9644	Not signf.	0.339509	0.715662	0.212405	0.57779	27	27	27	67.9	67.9	67.9	64.177	0	119.3	13907000000	260	A0AVF1;A0AVF1-3;A0AVF1-2;B7Z6R6;B7Z2T3;Q96CU4;F8WEZ4	1207
A0AVT1;A0AVT1-2	Ubiquitin-like modifier-activating enzyme 6	UBA6	34.5158	34.4971	34.4617	34.5412	34.5277	34.5278	34.4684	34.5268	Not signf.	0.148909	0.968818	0.00871372	0.071237	78	78	78	83.8	83.8	83.8	117.97	0	323.31	651570000000	2807	A0AVT1;A0AVT1-2;A0AVT1-3;A0AVT1-4;H0Y8S8;H0Y9U5	1209
A0FGR8-6;H7BXI1;A0FGR8;A0A499FIX8	Extended synaptotagmin-2	ESYT2	34.3691	34.3435	34.24	34.3907	34.13	34.2017	34.2538	34.324	Not signf.	1.06499	0.66668	-0.108416	-0.709269	52	52	3	56.3	56.3	2.9	104.71	0	323.31	171590000000	1284	A0FGR8-6;H7BXI1;A0FGR8;A0A499FIX8	1211
J3KR33;A0JLT2-2;A0JLT2	Mediator of RNA polymerase II transcription subunit 19	MED19	29.4948	29.1438	29.3152	29.0599	29.0635	29.0482	29.2662	29.3689	Not signf.	0.21422	0.846523	-0.0667439	-0.297556	6	6	6	43.4	43.4	43.4	26.287	0	110.11	8742200000	136	J3KR33;A0JLT2-2;A0JLT2	1212
A0JNW5;A0A0C4DGH6	UHRF1-binding protein 1-like	UHRF1BP1L	28.3201	28.5584	28.6581	28.6739	28.5694	28.6669	28.2897	28.7509	Not signf.	0.0448377	0.967151	0.0166197	0.0724873	19	19	19	17.5	17.5	17.5	164.2	0	31.753	6089200000	164	A0JNW5;A0A0C4DGH6;A0JNW5-2;F8W1I2;F8VW65;F8W665;H0YHT7	1213
A0MZ66;A0MZ66-3;A0MZ66-6;A0MZ66-5;A0MZ66-4;A0MZ66-8;A0MZ66-2	Shootin-1	KIAA1598	33.0205	32.9522	32.8758	33.0151	32.9294	32.9108	32.9306	32.9098	Not signf.	0.637568	0.825104	-0.0457458	-0.340693	38	38	38	67.2	67.2	67.2	71.639	0	323.31	60593000000	746	A0MZ66;A0MZ66-3;A0MZ66-6;A0MZ66-5;A0MZ66-4;A0MZ66-8;A0MZ66-2;A0MZ66-7	1214
A0PJW6	Transmembrane protein 223	TMEM223	29.8766	29.8016	30.1688	29.8282	29.8348	29.9539	29.6203	29.5863	Not signf.	0.67149	0.638962	-0.169949	-0.765506	8	8	8	37.6	37.6	37.6	22.049	0	42.546	15491000000	132	A0PJW6	1215
A1A4S6	Rho GTPase-activating protein 10	ARHGAP10	29.8274	30.0006	29.8867	29.9771	29.9345	29.8959	29.8633	30.017	Not signf.	0.0312556	0.985906	0.00473547	0.0311304	29	29	15	50.6	50.6	24.3	89.374	0	136.22	23618000000	305	A1A4S6	1218
A1L0T0;M0R026	Acetolactate synthase-like protein	ILVBL	33.6574	33.5965	33.6306	33.5862	33.3965	33.5212	33.5352	33.5318	Not signf.	1.76971	0.578586	-0.12147	-0.885835	45	45	45	78.3	78.3	78.3	67.867	0	323.31	209260000000	1098	A1L0T0;M0R026;E9PJS0;M0QZX5;M0R1B5;E9PL44	1221
A1X283	SH3 and PX domain-containing protein 2B	SH3PXD2B	32.31	32.3854	32.2638	32.2558	32.5384	32.3307	32.3947	32.4919	Not signf.	1.29412	0.590753	0.135182	0.869275	59	59	31	72.3	72.3	39.3	101.58	0	323.31	157460000000	1217	A1X283;H0YAU1	1225
A2ACR1;P28065-2;P28065;A0A0G2JJA7;A2ACR0	Proteasome subunit beta type;Proteasome subunit beta type-9	PSMB9	31.2301	31.1098	30.9269	30.9871	30.7645	30.8911	30.7617	30.9779	Not signf.	1.3404	0.480845	-0.214724	-1.15806	12	12	12	64.8	64.8	64.8	20.96	0	114.78	31503000000	264	A2ACR1;P28065-2;P28065;A0A0G2JJA7;A2ACR0;A0A0G2JJQ0;A0A0G2JJ13;A0A0G2JHI2	1229
A2AEA2;P10321;P10321-2;A0A140T9E1	HLA class I histocompatibility antigen, Cw-7 alpha chain	HLA-C	32.2002	32.2081	31.9177	32.3158	32.2966	32.324	32.1408	32.6568	Not signf.	0.680066	0.611169	0.194124	0.81594	21	12	1	53.8	28	3.5	41.301	0	126.87	42454000000	276	A2AEA2;P10321;P10321-2;A0A140T9E1;F8W9Z8	1230
A2RRH5-2;A2RRH5;A2RRH5-4;H7C3H5;A0A3B3IS64;A0A3B3ITF5	WD repeat-containing protein 27	WDR27	30.38	30.5343	30.6488	30.6146	31.0797	30.793	30.6674	30.4584	Not signf.	0.696114	0.598401	0.205197	0.844417	2	2	2	4.7	4.7	4.7	79.712	0.0051313	1.7072	20076000000	43	A2RRH5-2;A2RRH5;A2RRH5-4;H7C3H5;A0A3B3IS64;A0A3B3ITF5	1233
A2RRP1;A0A8V8TPS6;A0A8V8TQX6	Neuroblastoma-amplified sequence	NBAS	32.1266	32.2574	32.1119	32.0927	32.1313	32.1435	32.0933	32.0587	Not signf.	0.427838	0.855545	-0.0404453	-0.284704	94	94	8	53.3	53.3	4	268.57	0	323.31	104840000000	1640	A2RRP1;A0A8V8TPS6;A0A8V8TQX6;A0A8V8TQK6;H7BZU5	1234
A2RTX5;A2RTX5-2	Probable threonine--tRNA ligase 2, cytoplasmic	TARSL2	28.9309	28.3575	29.1367	28.9924	29.0236	28.9833	29.2793	29.056	Not signf.	0.594213	0.610776	0.231191	0.815408	37	29	2	51.7	44.9	2.6	92.644	0	323.31	22909000000	334	A2RTX5;A2RTX5-2	1235
A2RUC4	tRNA wybutosine-synthesizing protein 5	TYW5	28.7912	28.7908	28.6824	28.7888	28.3693	28.5738	28.5673	28.2807	Not signf.	2.16996	0.258227	-0.315508	-1.77259	19	19	19	59.4	59.4	59.4	36.547	0	30.312	8443500000	141	A2RUC4;A2RUC4-2;A8KAJ9	1238
A2VDF0;X6R6T9;A2VDF0-2;X6RK00	Fucose mutarotase	FUOM	27.2177	27.382	26.3511	27.0949	26.9915	27.4923	27.2768	27.2174	Not signf.	0.412115	0.678464	0.233098	0.665952	5	5	5	59.1	59.1	59.1	16.765	0	24.693	1122400000	63	A2VDF0;X6R6T9;A2VDF0-2;X6RK00	1239
A3KMH1;A3KMH1-3	von Willebrand factor A domain-containing protein 8	VWA8	33.1317	33.1145	33.1539	33.1726	33.1107	33.0829	33.1102	33.0481	Not signf.	1.5247	0.762448	-0.0552082	-0.462018	94	94	33	61.8	61.8	26.1	214.82	0	323.31	68375000000	1236	A3KMH1;A3KMH1-3	1241
A3KN83;A3KN83-3;A3KN83-2;A3KN83-4	Protein strawberry notch homolog 1	SBNO1	33.066	32.9876	32.9616	33.0116	32.9724	33.1413	33.034	33.0136	Not signf.	0.340029	0.885868	0.0336361	0.236333	78	78	65	69.6	69.6	64.7	154.31	0	323.31	82693000000	1232	A3KN83;A3KN83-3;A3KN83-2;A3KN83-4	1242
A4D1E9;A4D1E9-2;C9J8R7;C9JNI1	GTP-binding protein 10	GTPBP10	32.4171	32.3485	32.2921	32.4705	32.3289	32.3237	32.3536	32.4456	Not signf.	0.151805	0.941449	-0.019145	-0.129177	27	27	15	71.6	71.6	36.4	42.932	0	278.18	71307000000	712	A4D1E9;A4D1E9-2;C9J8R7;C9JNI1;F8WBB5;A4D1E9-3;F8WBY0;F8WCN4	1243
A4D1P6;A0A804HHS8;C9J1X0	WD repeat-containing protein 91	WDR91	28.9188	29.152	29.333	29.132	29.2632	29.3065	29.1748	29.2841	Not signf.	0.661286	0.684616	0.123179	0.649837	18	18	4	31.9	31.9	4.4	83.343	0	38.378	10623000000	219	A4D1P6;A0A804HHS8;C9J1X0	1244
A4D1U4;C9J7X6	Protein LCHN	LCHN;KIAA1147	28.5098	28.5619	28.7594	28.8142	28.5405	28.7356	28.7536	28.738	Not signf.	0.128122	0.926501	0.0306191	0.161394	11	11	11	36.9	36.9	36.9	51.445	0	31.055	5376400000	169	A4D1U4;C9J7X6	1245
A5D8V6;F5H4Q5	Vacuolar protein sorting-associated protein 37C	VPS37C	30.0314	30.2412	30.2909	30.1907	30.1891	30.1691	30.2036	29.9646	Not signf.	0.300714	0.835443	-0.0569496	-0.317381	9	9	9	36.6	36.6	36.6	38.658	0	302.88	26686000000	202	A5D8V6;F5H4Q5	1247
A5PLN9-2;A5PLN9-4;A5PLN9;A5PLN9-5;A5PLN9-7	Trafficking protein particle complex subunit 13	TRAPPC13	30.2865	30.7214	30.4949	30.4844	30.5034	30.6276	30.5747	30.7239	Not signf.	0.505276	0.72621	0.110593	0.552158	15	15	15	50.4	50.4	50.4	45.934	0	130.73	17532000000	228	A5PLN9-2;A5PLN9-4;A5PLN9;A5PLN9-5;A5PLN9-7;D6RB83	1249
A5YKK6;A5YKK6-2;A5YKK6-3;A5YKK6-4	CCR4-NOT transcription complex subunit 1	CNOT1	34.6759	34.5712	34.6457	34.6949	34.5446	34.5813	34.6188	34.6397	Not signf.	0.721968	0.803593	-0.050828	-0.378264	127	127	105	59.7	59.7	49.2	266.94	0	323.31	379490000000	3622	A5YKK6;A5YKK6-2;A5YKK6-3;A5YKK6-4;H3BVC9;H3BMH0;H3BNB1;H3BT18;H3BU44;H3BR89;H3BTH2;H3BPF1	1250
H3BTL1;Q9GZQ8;A6NCE7	Microtubule-associated proteins 1A/1B light chain 3B;Microtubule-associated proteins 1A/1B light chain 3 beta 2	MAP1LC3B;MAP1LC3B2	30.4454	30.4179	30.6639	30.699	30.7636	30.346	30.7941	30.683	Not signf.	0.299972	0.793849	0.0901446	0.39887	5	5	5	53.3	53.3	53.3	9.0115	0	22.094	69505000000	205	H3BTL1;Q9GZQ8;A6NCE7;H3BTE7	1251
A6ND36	Protein FAM83G	FAM83G	29.4354	29.4435	29.5223	29.4647	29.504	29.6469	29.4354	29.4463	Not signf.	0.340061	0.864099	0.0416875	0.273446	20	20	20	34.5	34.5	34.5	90.834	0	99.779	14988000000	236	A6ND36;A6ND36-2;K7EKG0	1253
A6NDG6	Phosphoglycolate phosphatase	PGP	33.6082	33.7228	33.4952	33.6446	33.8019	33.8792	33.578	33.5664	Not signf.	0.428012	0.76198	0.0886583	0.461357	27	27	27	86.9	86.9	86.9	34.006	0	323.31	169280000000	868	A6NDG6;H3BV17	1254
A6NDU8	UPF0600 protein C5orf51	C5orf51	32.7277	32.6481	32.5076	32.5703	32.7319	32.7805	32.6349	32.5725	Not signf.	0.445661	0.793714	0.0665359	0.398649	19	19	19	81.3	81.3	81.3	33.62	0	323.31	90272000000	537	A6NDU8	1255
A6NED2;G3V2I3	RCC1 domain-containing protein 1	RCCD1	29.7577	29.9627	30.1051	29.7554	29.7807	29.7926	29.5665	29.7011	Not signf.	0.945969	0.574601	-0.184989	-0.925834	16	16	16	58.8	58.8	58.8	40.078	0	79.184	14985000000	189	A6NED2;G3V2I3;G3V3Q4	1256
A6NEM2;P51610-4	Host cell factor 1;HCF N-terminal chain 1;HCF N-terminal chain 2;HCF N-terminal chain 3;HCF N-terminal chain 4;HCF N-terminal chain 5;HCF N-terminal chain 6;HCF C-terminal chain 1;HCF C-terminal chain 2;HCF C-terminal chain 3;HCF C-terminal chain 4;HCF C-terminal chain 5;HCF C-terminal chain 6	HCFC1	34.6118	34.6703	34.4865	34.5823	34.5764	34.6237	34.5407	34.687	Not signf.	0.14745	0.941566	0.0192499	0.128554	71	71	3	45.1	45.1	1.9	213.47	0	323.31	459840000000	2423	A6NEM2;P51610-4;P51610-3	1257
A6NFI3	Zinc finger protein 316	ZNF316	28.7904	28.5438	28.1444	27.9549	28.1779	27.8942	28.4328	28.7264	Not signf.	0.0696153	0.936309	-0.0505886	-0.140703	22	22	22	25.6	25.6	25.6	108.44	0	95.751	13526000000	163	A6NFI3	1260
A6NGJ0;P51808;F2Z328	Dynein light chain Tctex-type 3	DYNLT3	31.2843	31.7092	31.6209	31.0665	31.0733	30.8418	31.2172	31.5822	Not signf.	0.516204	0.639939	-0.241628	-0.766329	7	7	7	64.5	64.5	64.5	16.979	0	323.31	55557000000	296	A6NGJ0;P51808;F2Z328	1262
A6NGJ7;A0A3B3IRI9;A0A3B3ITZ3;A0A3B3IT04;A0A3B3IS68;A0A3B3ISJ4;Q9BY41;A0A3B3IT84;E7EVA8;A0A3B3IRP8;A0A3B3ISS7;A6NFW1;A0A3B3IT95;A0A3B3IT30;Q9BY41-4;A6NMT1;A0A3B3IRZ8;A0A3B3ISE4;Q9BY41-5;A0A3B3IRJ3;A0A3B3IU62;A0A3B3IU01	Histone deacetylase 8	HDAC8	28.9234	29.0457	28.8347	29.0353	28.8836	28.9582	29.2103	29.2282	Not signf.	0.500305	0.727739	0.110294	0.549172	16	16	1	53.5	53.5	1.9	46.304	0	114	15645000000	236	A6NGJ7;A0A3B3IRI9;A0A3B3ITZ3;A0A3B3IT04;A0A3B3IS68;A0A3B3ISJ4;Q9BY41;A0A3B3IT84;E7EVA8;A0A3B3IRP8;A0A3B3ISS7;A6NFW1;A0A3B3IT95;A0A3B3IT30;Q9BY41-4;A6NMT1;A0A3B3IRZ8;A0A3B3ISE4;Q9BY41-5;A0A3B3IRJ3;A0A3B3IU62;A0A3B3IU01;E7EW22;A0A3B3IRJ8;A0A3B3ISY0;A0A3B3ITV2;A0A3B3IS37;C9J8F0;A6NGT0;A0A3B3IUD1;A0A3B3IU52;Q9BY41-8;Q9BY41-7;A0A3B3IS93;Q9BY41-6;A0A3B3IU21;F8WCG4;A0A3B3ISB8;A0A3B3ITT6;A0A3B3IT98	1263
E9PIZ0;C9JST7;A6NGW1;O95070	Protein YIF1A	YIF1A	31.6312	31.3886	31.4621	31.5706	31.2374	31.3782	31.3367	31.2802	Not signf.	1.77468	0.414429	-0.205025	-1.26179	6	6	6	33.8	33.8	33.8	17.627	0	83.573	52753000000	197	E9PIZ0;C9JST7;A6NGW1;O95070	1266
A6NHB5;Q14202;Q14202-2;A6NHN7	Zinc finger MYM-type protein 3	ZMYM3	32.2874	32.3745	32.2543	32.1212	32.1385	32.1562	32.2083	32.2542	Not signf.	0.556229	0.772728	-0.0700827	-0.441508	66	66	65	59.7	59.7	59.7	152.6	0	323.31	114260000000	1200	A6NHB5;Q14202;Q14202-2;A6NHN7;A6NL54;Q14202-3;A6NC58	1267
A6NHQ2	rRNA/tRNA 2-O-methyltransferase fibrillarin-like protein 1	FBLL1	30.2324	29.7151	29.5225	29.9211	30.5769	30.2284	30.0895	29.7637	Not signf.	0.673991	0.547515	0.316846	0.969623	5	3	3	14.1	6.3	6.3	34.803	0.0058245	1.6463	10773000000	79	A6NHQ2	1269
A6NHR9;A0A8I5KRS9;A6NHR9-2;J3KTL8	Structural maintenance of chromosomes flexible hinge domain-containing protein 1	SMCHD1	34.9397	34.8863	34.9335	34.9333	34.9198	34.9648	34.9069	34.9379	Not signf.	0.206128	0.962984	0.00915527	0.077832	158	158	158	80.9	80.9	80.9	226.37	0	323.31	647630000000	4165	A6NHR9;A0A8I5KRS9;A6NHR9-2;J3KTL8;A0A8I5KW02;A6NHR9-3;A0A2R8YCU7;A0A8I5KQZ7;J3QSH1;A0A2R8YE92;J3KRK8	1271
A6NHX0	GATS-like protein 2	GATSL2	27.3751	27.8726	27.9027	27.8802	27.7752	28.0158	27.6658	27.6589	Not signf.	0.0488817	0.961433	0.0212827	0.0843007	6	6	5	26.1	26.1	23.4	36.056	0	22.724	6523200000	113	A6NHX0	1273
A6NIH7	Protein unc-119 homolog B	UNC119B	31.0017	30.691	30.6724	30.7001	30.8886	30.7938	31.004	30.9374	Not signf.	0.762622	0.655387	0.13967	0.734094	15	15	14	82.9	82.9	79.3	28.136	0	179.02	35509000000	413	A6NIH7	1275
A6NIW2;Q5JSL3;A0A0J9YW64	Dedicator of cytokinesis protein 11	DOCK11	27.8385	28.0042	28.214	28.3257	28.5507	28.4085	28.519	28.2524	Not signf.	1.41286	0.358729	0.33703	1.47973	19	17	17	13.1	12.2	12.2	238.1	0	18.87	4298300000	63	A6NIW2;Q5JSL3;A0A0J9YW64	1277
A6NJ78;A0A0U1RR76;A6NJ78-2	Probable methyltransferase-like protein 15	METTL15	33.3994	33.162	33.1726	33.281	33.1351	32.9489	33.0548	33.001	Not signf.	1.73323	0.416295	-0.218816	-1.30036	19	19	19	62.7	62.7	62.7	46.121	0	315.35	137150000000	457	A6NJ78;A0A0U1RR76;A6NJ78-2;A6NJ78-4;P0C7V9;A0A0U1RRF2;B5MC64;A0A0U1RR64;A0A0U1RRD2;F8WD83;A6NJ78-3	1280
A6NKD9	Coiled-coil domain-containing protein 85C	CCDC85C	28.4135	28.4953	28.382	28.678	28.3931	28.5271	28.3743	28.5517	Not signf.	0.14512	0.923079	-0.0306792	-0.170055	13	13	13	35.1	35.1	35.1	45.209	0	39.875	5581600000	118	A6NKD9;H0YJE0;H0YJY5;G3V2D7;G3V5D5;G3V4C8	1281
A6NMH6;Q92599-2;Q92599-4;Q92599;Q92599-3	Septin-8	2025-09-08	32.1228	32.0898	32.0415	32.1642	31.9552	31.9362	31.909	32.0056	Not signf.	2.45124	0.485196	-0.153095	-1.15118	36	27	2	80	70	9.1	49.915	0	323.31	147720000000	587	A6NMH6;Q92599-2;Q92599-4;Q92599;Q92599-3;C9J4G8;A0A0A0MRP8	1285
E9PJK1;E9PRJ8;H0YDL9;H0YDJ9;E9PIF1;A6NMH8;H0YEE2;P60033	Tetraspanin;CD81 antigen	CD81	30.9242	31.3499	31.009	30.8406	31.1202	31.0419	30.8808	31.2325	Not signf.	0.104304	0.926697	0.0379472	0.162192	4	4	4	39.4	39.4	39.4	17.963	0	298	59056000000	209	E9PJK1;E9PRJ8;H0YDL9;H0YDJ9;E9PIF1;A6NMH8;H0YEE2;P60033	1286
A6NMN0;P46020-2;P46020;A6NIT2;P46020-3	Phosphorylase b kinase regulatory subunit alpha, skeletal muscle isoform	PHKA1	31.413	31.4534	31.3108	31.3844	31.3178	31.4888	31.3484	31.4298	Not signf.	0.0409901	0.983336	0.00579834	0.0388767	38	38	37	44.4	44.4	43.5	139.05	0	323.31	39694000000	587	A6NMN0;P46020-2;P46020;A6NIT2;P46020-3	1287
A6NMQ1;P09884	DNA polymerase;DNA polymerase alpha catalytic subunit	POLA1	34.1987	34.2265	34.2304	34.2075	34.2743	34.3857	34.2019	34.2777	Not signf.	0.907575	0.744723	0.0691299	0.498672	76	76	76	58.4	58.4	58.4	166.46	0	323.31	174000000000	1733	A6NMQ1;P09884;A0A7I2V2V3	1288
A6NN50;O75147-4;O75147	Obscurin-like protein 1	OBSL1	30.6086	30.7545	30.5597	30.6258	30.8257	30.798	30.6631	30.8005	Not signf.	1.29019	0.588709	0.134714	0.866491	40	40	1	29.2	29.2	0.8	197.1	0	122.4	33849000000	452	A6NN50;O75147-4;O75147;H0Y684	1292
A6NNL5	Uncharacterized protein C15orf61	C15orf61	29.2778	29.101	29.4407	29.0862	29.0597	29.2322	29.1182	29.3131	Not signf.	0.17548	0.890006	-0.0456328	-0.226908	5	5	5	46.5	46.5	46.5	18.091	0	32.877	3416000000	41	A6NNL5;H0YN13	1293
S4R393;S4R410;A7E2V4-5;A7E2V4;A7E2V4-3;A7E2V4-4;S4R3H3;A7E2V4-2;S4R3B3;H7C453;H7BZ52	Zinc finger SWIM domain-containing protein 8	ZSWIM8	30.8997	30.8915	30.7959	30.7127	30.8373	30.6918	30.7188	30.9544	Not signf.	0.121934	0.937018	-0.0243835	-0.13957	45	45	45	38.7	38.7	38.7	192.98	0	310.78	36504000000	564	S4R393;S4R410;A7E2V4-5;A7E2V4;A7E2V4-3;A7E2V4-4;S4R3H3;A7E2V4-2;S4R3B3;H7C453;H7BZ52;S4R3U7;H0YCW2;S4R3S6	1297
A8CG34;A8CG34-2	Nuclear envelope pore membrane protein POM 121C	POM121C	31.2001	31.2997	30.9053	31.0934	30.9756	31.075	31.0692	31.3453	Not signf.	0.0246104	0.983476	-0.00836134	-0.0386995	24	24	6	24.7	24.7	8.3	125.09	0	323.31	30859000000	365	A8CG34;A8CG34-2;A6NF01;C9JFL1	1300
A8K727;Q9HB19;A0A087X038	Pleckstrin homology domain-containing family A member 2	PLEKHA2	29.1965	29.0958	29.0352	29.1335	29.2321	29.2835	28.8888	29.1071	Not signf.	0.0467687	0.973396	0.0125999	0.0649003	12	12	1	38.1	38.1	3.5	47.244	0	105.32	6425400000	156	A8K727;Q9HB19;A0A087X038;E5RHB5;E5RGP3	1303
A8K855;A8K855-2	EF-hand calcium-binding domain-containing protein 7	EFCAB7	28.4626	28.3539	28.7036	28.4466	28.5868	28.4805	28.4269	28.7116	Not signf.	0.249879	0.844	0.0597839	0.302615	16	16	16	39.6	39.6	39.6	71.981	0	16.896	5649400000	77	A8K855;A8K855-2	1305
A8MT69;J3QR01;A8MT69-2;A8MT69-3;J3QR35	Centromere protein X	STRA13	28.7804	28.6065	28.9772	29.098	29.0156	28.9697	29.0528	29.3475	Not signf.	0.83785	0.547888	0.230867	0.970203	8	8	3	87.7	87.7	43.2	8.9593	0	80.106	14698000000	222	A8MT69;J3QR01;A8MT69-2;A8MT69-3;J3QR35	1313
A8MTT3	Protein CEBPZOS	CEBPZOS	30.2249	30.0986	30.121	29.9614	30.3056	30.0345	29.9887	29.9441	Not signf.	0.127837	0.924194	-0.0332685	-0.168299	4	4	4	56.2	56.2	56.2	9.3358	0	11.915	12331000000	116	A8MTT3	1314
A8MUM1;Q53HC9	Protein TSSC1	TSSC1	30.8571	30.7053	30.89	30.867	30.8301	30.7054	31.1034	31.0796	Not signf.	0.418055	0.748853	0.0997529	0.484855	18	18	18	58.2	58.2	58.2	46.319	0	296.58	24919000000	326	A8MUM1;Q53HC9;C9J0U9;D3YTH5;F8WDS8;C9JVR6;F8WDX0;F8WB12	1317
A8MV65-2;A8MV65;H7C571	Transcription cofactor vestigial-like protein 3	VGLL3	31.0534	30.8932	30.8703	30.8596	30.7136	31.0757	30.6772	31.1042	Not signf.	0.0774861	0.946332	-0.0264831	-0.118785	4	4	4	16.9	16.9	16.9	35.171	0	6.177	63758000000	42	A8MV65-2;A8MV65;H7C571	1319
A8MXB7;Q9Y343-2;Q9Y343	Sorting nexin-24	SNX24	29.3217	29.8267	29.5765	29.3366	29.3424	29.5798	29.4259	29.5157	Not signf.	0.144602	0.89796	-0.0494003	-0.214889	8	8	8	31.7	31.7	31.7	23.728	0	49.404	11415000000	168	A8MXB7;Q9Y343-2;Q9Y343;H0YA25;Q96L94-2;Q96L94	1324
A8MXQ1;P53801	Pituitary tumor-transforming gene 1 protein-interacting protein	PTTG1IP	28.1954	28.1032	28.1443	28.0405	28.3784	28.2266	28.1176	28.3162	Not signf.	1.10664	0.600346	0.138855	0.839095	3	3	3	19.5	19.5	19.5	18.331	0	32.319	2785400000	44	A8MXQ1;P53801;A8MZH8	1326
A8MXV4	Nucleoside diphosphate-linked moiety X motif 19, mitochondrial	NUDT19	30.469	30.3733	30.3301	30.3162	30.3213	30.6302	30.6715	30.7233	Not signf.	1.16332	0.49639	0.21443	1.08957	16	16	16	60	60	60	42.233	0	64.798	12879000000	154	A8MXV4	1327
J3QRZ6;J3QLD1;A9UHW6;A9UHW6-2;A9UHW6-3;J3QLJ5;A0A3B3IU65;J3KSU6;J3KSB8	MIF4G domain-containing protein	MIF4GD	29.5321	29.7342	29.7542	29.5698	29.4949	29.5348	29.7996	29.4558	Not signf.	0.339692	0.80018	-0.0763283	-0.389181	9	9	9	54.9	54.9	54.9	23.338	0	53.338	15533000000	112	J3QRZ6;J3QLD1;A9UHW6;A9UHW6-2;A9UHW6-3;J3QLJ5;A0A3B3IU65;J3KSU6;J3KSB8;J3QKW3;J3QLN4	1331
B0QY86;B0QY91;Q8N3F8;A0A7P0T9P2;A0A7P0Z4L3;H0Y6J8;A0A7P0T8A6	MICAL-like protein 1	MICALL1	30.8726	30.6665	30.9747	30.9906	30.9866	30.7356	30.7572	30.6646	Not signf.	0.385669	0.770063	-0.0901079	-0.445847	44	44	43	59.6	59.6	59.6	93.213	0	323.31	74802000000	680	B0QY86;B0QY91;Q8N3F8;A0A7P0T9P2;A0A7P0Z4L3;H0Y6J8;A0A7P0T8A6;A0A7P0T7Z5;A0A7P0Z427	1333
B0QY95;Q9NQG6	Mitochondrial dynamics protein MID51	MIEF1	28.559	28.5222	28.3351	28.2458	28.4988	28.5414	28.4086	28.5558	Not signf.	0.473784	0.758566	0.0856156	0.47078	13	13	13	36.4	36.4	36.4	53.331	0	61.942	5159200000	84	B0QY95;Q9NQG6;Q9NQG6-2;B0QY94	1334
B0QYK0;Q01844-6;Q01844-3;Q01844;Q01844-5;A0A0D9SFL3;C9JGE3;Q01844-2	RNA-binding protein EWS	EWSR1	33.6972	33.7082	33.7418	33.6188	33.7737	33.5946	33.5543	33.5433	Not signf.	0.594461	0.759138	-0.0750408	-0.470329	12	12	3	23.8	23.8	8.1	64.929	0	323.31	179270000000	507	B0QYK0;Q01844-6;Q01844-3;Q01844;Q01844-5;A0A0D9SFL3;C9JGE3;Q01844-2;Q01844-4	1336
B1AH87;P30536	Translocator protein	TSPO	31.4722	31.5008	31.4102	31.21	31.4474	27.1026	31.2778	30.9795	Not signf.	0.53227	0.517989	-1.19648	-1.04987	4	4	4	43	43	43	11.896	0	13.093	36103000000	67	B1AH87;P30536	1341
B1AHL2;P23142-4	Fibulin-1	FBLN1	29.8746	29.4622	29.7491	30.0421	29.9313	29.8384	29.8773	29.5953	Not signf.	0.0714267	0.946687	0.0285673	0.11752	19	6	6	37.2	14.1	14.1	78.329	0	31.354	8626300000	108	B1AHL2;P23142-4	1345
B1AKI6;Q9NUK0;Q9NUK0-2;A0A8V8TNS0;A0A8V8TM16;B1AKI2;Q9NUK0-4;Q9NUK0-3	Muscleblind-like protein 3	MBNL3	30.4624	30.6441	30.3128	30.4568	30.316	30.2324	30.4144	30.3078	Not signf.	1.00672	0.594854	-0.151364	-0.852995	12	7	7	35.1	24.6	24.6	37.363	0	34.172	5903600000	70	B1AKI6;Q9NUK0;Q9NUK0-2;A0A8V8TNS0;A0A8V8TM16;B1AKI2;Q9NUK0-4;Q9NUK0-3;B1AKI5;B1AKI4;Q9NUK0-5	1347
B1AKR6;Q9NP97	Dynein light chain roadblock-type 1	DYNLRB1	32.3383	32.5502	32.4945	32.4911	32.5059	32.5809	32.4612	32.562	Not signf.	0.510573	0.801787	0.058959	0.385324	9	9	2	52	52	25	16.253	0	309.27	126020000000	520	B1AKR6;Q9NP97;H3BQI1;Q8TF09	1348
H0Y6Y8;B1AL05;Q8N983-4;Q8N983-3;Q8N983-2;Q8N983;Q8N983-6;Q8N983-7;H0YBU8	39S ribosomal protein L43, mitochondrial	MRPL43	31.9583	31.6727	31.9354	32.0708	31.8211	32.0545	31.9155	32.1151	Not signf.	0.256314	0.832642	0.0672278	0.324219	15	15	15	77.5	77.5	77.5	18.657	0	97.769	58469000000	290	H0Y6Y8;B1AL05;Q8N983-4;Q8N983-3;Q8N983-2;Q8N983;Q8N983-6;Q8N983-7;H0YBU8;M0R051	1350
B1AL69;Q7L3B6	Hsp90 co-chaperone Cdc37-like 1	CDC37L1	30.0258	29.9975	30.1498	30.1696	29.9144	29.5971	30.2037	30.1418	Not signf.	0.36523	0.74466	-0.121416	-0.497719	12	12	12	44.2	44.2	44.2	35.58	0	155.38	17663000000	250	B1AL69;Q7L3B6	1351
B1ALM5;Q9P0T7	Transmembrane protein 9	TMEM9	28.9512	29.5018	29.6921	30.0778	29.156	29.3647	30.041	29.7544	Not signf.	0.0260069	0.975334	0.0233126	0.0573264	8	8	5	23.7	23.7	18.3	20.958	0	15.127	10286000000	108	B1ALM5;Q9P0T7	1352
B1AMF0;Q8N2K1;A6NGS0;Q8N2K1-2;Q8N2K1-3;D6RD90	Ubiquitin-conjugating enzyme E2 J2	UBE2J2	28.273	28.2803	28.541	28.7409	28.12	28.6844	28.6706	28.7034	Not signf.	0.185412	0.842016	0.0857816	0.305144	5	5	5	42.9	42.9	42.9	22.322	0	16.697	1999600000	45	B1AMF0;Q8N2K1;A6NGS0;Q8N2K1-2;Q8N2K1-3;D6RD90;D6RB84;D6RA15;D6RC43	1354
B1AMS2;Q14141-2;Q14141-4;Q14141	Septin-6	2025-09-06	32.9594	33.1385	33.1008	33.1372	33.2567	33.2767	33.1653	33.2807	Not signf.	1.72957	0.50151	0.160923	1.07057	41	17	17	68.2	46.9	46.9	49.303	0	323.31	73865000000	484	B1AMS2;Q14141-2;Q14141-4;Q14141;Q14141-3	1355
B1AP13;P08174-2;A0A8Q3SI51	Complement decay-accelerating factor	CD55	34.9882	35.1961	35.0618	35.1397	35.1461	35.0562	35.1266	35.1297	Not signf.	0.139026	0.944789	0.0182095	0.121731	29	29	1	62.2	62.2	2.9	49.338	0	323.31	164760000000	768	B1AP13;P08174-2;A0A8Q3SI51	1360
B1APH0;Q6ZN30;A0A8V8TPU4;H0Y6W5;Q6ZN30-2;F5H586	Zinc finger protein basonuclin-2	BNC2	28.5128	28.7372	28.5883	28.6498	28.5838	28.5147	28.5478	28.8321	Not signf.	0.00950139	0.997584	-0.00244474	-0.0131111	11	11	11	15.6	15.6	15.6	114.53	0	12.907	7123700000	101	B1APH0;Q6ZN30;A0A8V8TPU4;H0Y6W5;Q6ZN30-2;F5H586;Q06HB9;A0A1B0GX98;H0Y4J1;Q06HB5;S4R351;S4R3R8	1361
B1AQP1;P22415-2;P22415	Upstream stimulatory factor 1	USF1	28.9617	29.0202	28.9647	28.7976	28.6737	28.7162	29.0394	28.025	Not signf.	0.722693	0.532051	-0.322444	-1.0144	7	7	5	22	22	17.7	30.995	0	169.38	4714700000	93	B1AQP1;P22415-2;P22415;E9PME6	1363
B1AVT0;P49760-3;P49760	Dual specificity protein kinase CLK2	CLK2	28.625	28.6975	28.2641	28.0523	28.5041	28.7023	28.5904	28.6055	Not signf.	0.566489	0.648782	0.19086	0.740993	8	8	8	22.5	22.5	22.5	59.874	0	36.15	5721200000	97	B1AVT0;P49760-3;P49760	1364
H3BRD5;B2RTY4-2;B2RTY4;B2RTY4-4;B2RTY4-5;H3BMM1	Unconventional myosin-IXa	MYO9A	29.1366	29.3191	29.6572	29.3145	29.2493	29.3783	29.6418	29.4087	Not signf.	0.179618	0.870293	0.0626698	0.265497	28	24	24	15.3	13.8	13.8	276	0	23.81	11651000000	100	H3BRD5;B2RTY4-2;B2RTY4;B2RTY4-4;B2RTY4-5;H3BMM1;H3BV44;B2RTY4-3;H3BMS3;H3BSU8;H3BTL9;H3BP49;H3BU05	1365
B2WTI3;B2WTI4;K7EJU9;Q6NYC1-2;Q6NYC1;Q6NYC1-3	Bifunctional arginine demethylase and lysyl-hydroxylase JMJD6	JMJD6	32.8101	32.5946	32.6746	32.9133	32.8953	32.9093	32.9702	32.9926	Not signf.	1.3898	0.486705	0.19372	1.10978	18	18	18	55.2	55.2	55.2	39.241	0	323.31	85820000000	647	B2WTI3;B2WTI4;K7EJU9;Q6NYC1-2;Q6NYC1;Q6NYC1-3	1366
B3KN83;Q52LA3;G3V5T8	Protein lin-52 homolog	C14orf46;LIN52	27.8641	27.7183	27.6829	27.803	27.2071	26.728	27.4403	27.3432	Not signf.	1.94387	0.1665	-0.587404	-2.23168	6	6	6	83	83	83	12.498	0	23.531	2777200000	72	B3KN83;Q52LA3;G3V5T8	1367
B3KUS5;Q70CQ3	Ubiquitin carboxyl-terminal hydrolase;Ubiquitin carboxyl-terminal hydrolase 30	USP30	29.9745	29.4809	29.896	29.6964	29.9041	29.8937	29.7094	29.5905	Not signf.	0.0321189	0.976427	0.0125012	0.0534224	11	11	11	33.7	33.7	33.7	55.108	0	82.02	10930000000	180	B3KUS5;Q70CQ3;F5H3L3;F5H8D3;S4R3D1	1371
B3KW44;B5ME25;Q9H825;C9JE69;Q9H825-2	Methyltransferase-like protein 8	METTL8	27.9359	28.3906	27.9465	28.0732	28.154	27.7648	27.9547	28.318	Not signf.	0.0877133	0.932716	-0.0387106	-0.148765	7	7	7	22.6	22.6	22.6	46.992	0	19.506	2445600000	46	B3KW44;B5ME25;Q9H825;C9JE69;Q9H825-2;H7C2P8;C9J6U8;C9J3F1	1373
B4DI03;K7EJQ7;Q9BY50;A0A0A0MR04	Signal peptidase complex catalytic subunit SEC11;Signal peptidase complex catalytic subunit SEC11C	SEC11L3;SEC11C	28.7839	28.9396	28.2561	28.9263	28.6819	28.7288	28.9138	28.8757	Not signf.	0.167126	0.864814	0.0735865	0.272352	9	9	9	55.1	55.1	55.1	17.404	0	48.03	9814500000	72	B4DI03;K7EJQ7;Q9BY50;A0A0A0MR04	1381
G8JLH2;B4DIG0;P30305-2;P30305;P30305-4;P30305-3	M-phase inducer phosphatase 2	CDC25B	28.6213	28.335	28.7328	28.5882	28.1593	28.7414	28.501	28.3586	Not signf.	0.379376	0.736227	-0.129279	-0.520229	12	12	12	35.2	35.2	35.2	55.96	0	39.81	3874600000	110	G8JLH2;B4DIG0;P30305-2;P30305;P30305-4;P30305-3	1383
B4DJV2;O75390;A0A0C4DGI3	Citrate synthase;Citrate synthase, mitochondrial	CS	36.4341	36.5201	36.4392	36.5275	36.6653	36.5179	36.5993	36.6526	Not signf.	1.65684	0.582762	0.128574	0.905918	36	36	23	72.6	72.6	43.5	50.431	0	323.31	1646500000000	2252	B4DJV2;O75390;A0A0C4DGI3;H0YIC4;F8VRI6;F8VPA1;F8VPF9;F8W1S4;F8VRP1;F8VX68;F8W4S1;F8VZK9;F8VX07;F8VTT8;F8VR34;F8W642;F8VWQ5;F8VU34	1384
B4DL54	NA	CHURC1-FNTB	30.4075	30.1673	30.2099	30.0982	30.4144	30.2048	30.0285	29.9436	Not signf.	0.239178	0.832952	-0.0729113	-0.326202	18	18	0	40.8	40.8	0	52.785	0	292.56	22490000000	287	B4DL54;B7Z3N2;H0YHB4;H0YID9;H0YIM3;Q8WUH1-3;H0YJ25	1386
B4DLN1	NA	NA	35.7225	35.7272	35.685	35.7381	35.7047	35.7424	35.7121	35.7173	Not signf.	0.0219084	0.998038	0.000909805	0.0079706	36	36	0	66.7	66.7	0	48.099	0	323.31	875580000000	1828	B4DLN1	1387
B4DPR9;Q99551	Transcription termination factor 1, mitochondrial	MTERF1	27.7998	27.7272	27.734	27.6057	27.6779	27.7188	27.9866	27.9232	Not signf.	0.606746	0.714346	0.10993	0.591711	10	10	10	33.5	33.5	33.5	43.641	0	38.329	3205300000	119	B4DPR9;Q99551;C9JNM8;C9JE25	1390
B4DR80;Q9Y6E0-2;Q9Y6E0;H0Y630	Serine/threonine-protein kinase 24;Serine/threonine-protein kinase 24 36 kDa subunit;Serine/threonine-protein kinase 24 12 kDa subunit	STK24	31.6876	31.751	31.929	31.8876	31.8302	31.7876	31.8949	31.8172	Not signf.	0.113549	0.947481	0.0186868	0.116021	36	26	25	79.6	70.1	66	45.835	0	323.31	59803000000	536	B4DR80;Q9Y6E0-2;Q9Y6E0;H0Y630;Q5JV98;Q5JV99	1392
B4DRN8;Q5W0Z9;Q5W0Z9-3	Palmitoyltransferase;Probable palmitoyltransferase ZDHHC20	ZDHHC20	27.5378	27.1909	27.3585	27.2614	27.8487	27.8306	27.7898	27.832	Not signf.	3.16531	0.0631429	0.488099	2.76985	5	5	5	20.2	20.2	20.2	33.743	0	29.738	4402300000	74	B4DRN8;Q5W0Z9;Q5W0Z9-3;Q5W0Z9-4;A0A8V8TR49;Q5W0Z9-2	1393
B4DUA7;Q9NX70	Mediator of RNA polymerase II transcription subunit 29	IXL;MED29	29.9446	30.1398	29.9982	29.5221	29.9762	30.1138	29.8286	29.6318	Not signf.	0.0276433	0.977847	-0.0135756	-0.0505989	8	8	8	47.1	47.1	47.1	23.472	0	109.83	12375000000	132	B4DUA7;Q9NX70;M0R3F3;Q9NX70-2;M0R0U2;M0R0A0	1395
B4DUC8;Q13126;Q13126-4;Q13126-3;Q13126-2;J3QSB7;Q13126-7;Q13126-6;Q13126-5	S-methyl-5-thioadenosine phosphorylase;Purine nucleoside phosphorylase	MTAP	34.8807	34.7612	34.9478	34.9712	35.0084	34.9688	34.9308	34.8873	Not signf.	0.498249	0.803103	0.0585995	0.381118	28	28	28	84	84	84	33.186	0	323.31	450390000000	1476	B4DUC8;Q13126;Q13126-4;Q13126-3;Q13126-2;J3QSB7;Q13126-7;Q13126-6;Q13126-5;A0A2R8Y4K0;F8WES2;J3KRN1	1396
B4DUT8;Q99439;B4DDF4;Q99439-2;H3BVI6;A0A087X271	Calponin;Calponin-2	CNN2	33.9316	33.9225	33.8263	34.1649	33.9937	34.1427	34.1602	34.0019	Not signf.	0.640275	0.695782	0.113298	0.613789	26	24	10	86.4	84.5	42.1	35.943	0	323.31	553930000000	1426	B4DUT8;Q99439;B4DDF4;Q99439-2;H3BVI6;A0A087X271;K7ES69	1397
B4DVT3;Q96SY0;B4DJL6;Q96SY0-4;Q96SY0-3;H3BRY6	von Willebrand factor A domain-containing protein 9	VWA9	31.7006	31.6774	31.4368	31.5657	31.702	31.6235	31.5181	31.5938	Not signf.	0.0713302	0.960905	0.0142365	0.0830617	26	26	24	80.5	80.5	77.8	53.587	0	323.31	54374000000	767	B4DVT3;Q96SY0;B4DJL6;Q96SY0-4;Q96SY0-3;H3BRY6;H3BMK7;H3BP17;Q96SY0-2	1400
B4DZS0;O76075;O76075-2	DNA fragmentation factor subunit beta	DFFB	30.4427	29.7586	29.834	30.3337	29.6265	30.0384	30.1671	30.4266	Not signf.	0.0398637	0.961843	-0.0276113	-0.0811207	12	12	12	38.1	38.1	38.1	41.956	0	30.906	13790000000	90	B4DZS0;O76075;O76075-2;J3KT26	1403
B4E0Y9;Q9P289;Q8NBY1;Q9P289-2;Q9P289-3	Serine/threonine-protein kinase 26	STK26	34.4376	34.5535	34.5166	34.535	34.342	34.5041	34.5273	34.4127	Not signf.	0.611268	0.782134	-0.0641527	-0.428379	37	37	25	76.7	76.7	66.4	49.183	0	323.31	163520000000	1019	B4E0Y9;Q9P289;Q8NBY1;Q9P289-2;Q9P289-3	1404
B4E1C1;Q9UER7;Q9UER7-3;Q9UER7-4;Q9UER7-2;Q9UER7-5	Death domain-associated protein 6	DAXX	31.8872	31.9216	31.7375	31.9599	31.9115	31.757	32.0601	32.0403	Not signf.	0.327941	0.816228	0.0657225	0.354795	27	27	27	41	41	41	82.875	0	323.31	43609000000	530	B4E1C1;Q9UER7;Q9UER7-3;Q9UER7-4;Q9UER7-2;Q9UER7-5;Q4VX54;A0A0G2JJZ4	1405
B4E1G1;Q9BUN8-2;Q9BUN8;E5RGY0	Derlin-1	DERL1	31.4362	31.2398	31.3489	31.3013	31.1749	31.0501	31.42	31.1857	Not signf.	0.684044	0.684847	-0.123874	-0.660366	11	11	11	47	47	47	17.033	0	152.86	42155000000	236	B4E1G1;Q9BUN8-2;Q9BUN8;E5RGY0	1406
B4E1Q4;O14730;O14730-2	Serine/threonine-protein kinase RIO3	RIOK3	29.6293	29.7046	29.7345	29.6982	29.5959	29.7525	29.8045	29.7351	Not signf.	0.248054	0.905336	0.0303173	0.202407	14	14	14	40	40	40	57.474	0	94.611	9940400000	189	B4E1Q4;O14730;O14730-2;J3QQL5;J3QLP4	1407
B4E3T4;Q93062-4;Q93062-5;Q93062;Q93062-2;Q93062-3;H0YBU9	RNA-binding protein with multiple splicing	RBPMS	27.9294	27.556	27.6413	27.3699	27.6348	27.6335	27.7066	27.6554	Not signf.	0.104553	0.929251	0.0334144	0.153484	7	5	5	40.2	32.1	32.1	24.997	0	10.999	1096000000	33	B4E3T4;Q93062-4;Q93062-5;Q93062;Q93062-2;Q93062-3;H0YBU9;H0YC46;E5RJD7;E5RFP4;E5RJ31	1408
B5MBX0;Q96FF9	Sororin	CDCA5	29.4662	29.644	29.339	29.5061	29.4364	29.524	29.6607	29.4712	Not signf.	0.165409	0.910938	0.0342064	0.19021	11	11	11	48.5	48.5	48.5	33.734	0	29.653	10382000000	181	B5MBX0;Q96FF9;H0YCL8	1410
B5MC53;B5MCF8;P39210;C9J473;H0Y6M5;A8MPV4	Protein Mpv17	MPV17	29.4569	29.8324	29.4591	29.378	29.6577	29.7005	29.7125	29.8401	Not signf.	0.910172	0.567469	0.196123	0.936933	10	10	2	65.3	65.3	14.1	18.628	0	268.96	16099000000	182	B5MC53;B5MCF8;P39210;C9J473;H0Y6M5;A8MPV4;G5E9F5;F8WEL3;B5MC10;A8MTD3	1415
B5MCF9;O00541;B3KXD6	Pescadillo homolog	PES1	34.6583	34.6556	34.7055	34.7076	34.7018	34.5542	34.8213	34.6555	Not signf.	0.00847429	0.997349	0.00144482	0.00918941	40	40	2	54.1	54.1	5.3	66.077	0	323.31	354340000000	1555	B5MCF9;O00541;B3KXD6	1419
B5MCR8;Q6NXT4-4;Q6NXT4;Q6NXT4-2;Q6NXT4-3	Zinc transporter 6	SLC30A6	28.1821	28.3901	28.335	27.8849	28.349	28.2088	28.2933	28.224	Not signf.	0.243886	0.833012	0.0707235	0.324676	8	8	8	35.4	35.4	35.4	42.509	0	91.777	3341200000	111	B5MCR8;Q6NXT4-4;Q6NXT4;Q6NXT4-2;Q6NXT4-3	1421
E7EW69;B5ME97;Q9P0V9;Q9P0V9-2;E7EX04;Q9P0V9-3	Septin-10	2025-09-10	33.5319	33.5078	33.4103	33.5205	33.2326	33.3841	33.5179	33.4966	Not signf.	0.556844	0.746179	-0.084856	-0.496085	36	31	31	85.3	80.7	80.7	52.145	0	323.31	383030000000	1281	E7EW69;B5ME97;Q9P0V9;Q9P0V9-2;E7EX04;Q9P0V9-3;F5H1F2;C9JEW2;C9JNR7;C9JEQ7;F5GYV2;F5H1W3;F8WC85	1424
B5MED8;Q96PQ0	VPS10 domain-containing receptor SorCS2	SORCS2	28.5824	26.2195	27.8383	26.2274	26.4846	26.2657	26.544	26.4597	Not signf.	0.620443	0.490064	-0.778399	-1.11778	5	5	5	8.8	8.8	8.8	110.59	0	10.086	553510000	24	B5MED8;Q96PQ0	1425
B7WPE2;Q32P44;G3V195;H0Y3M3;Q32P44-2;G3V1D0	Echinoderm microtubule-associated protein-like 3	EML3	30.9466	30.654	30.8941	30.7205	30.9457	30.8262	30.7641	30.8603	Not signf.	0.230547	0.876688	0.0452561	0.252657	44	44	44	62.1	62.1	62.1	95.283	0	323.31	51575000000	616	B7WPE2;Q32P44;G3V195;H0Y3M3;Q32P44-2;G3V1D0;H7C355;C9J6V3;E9PJV5;E9PSB4;Q32P44-3	1426
B7WPL0;Q9NVN3-3;Q9NVN3-1;Q9NVN3;Q9NVN3-4	Synembryn-B	RIC8B	27.9458	28.1804	28.001	28.0899	28.0339	27.8664	28.1004	28.2236	Not signf.	0.00668804	0.997053	0.00180674	0.00948456	9	8	8	24.6	22.1	22.1	63.493	0	28.983	3474000000	74	B7WPL0;Q9NVN3-3;Q9NVN3-1;Q9NVN3;Q9NVN3-4;H0YHS3;F8VY51	1428
B7Z4U3;B7Z4L1;H7BXS2;Q9NRC1-4;E7EPD9;Q9NRC1	Suppressor of tumorigenicity 7 protein	ST7	30.0475	30.0131	29.9701	30.0084	30.1533	29.7866	29.9979	29.9496	Not signf.	0.193349	0.898378	-0.0378985	-0.21394	14	14	0	32.6	32.6	0	60.698	0	138.01	12168000000	235	B7Z4U3;B7Z4L1;H7BXS2;Q9NRC1-4;E7EPD9;Q9NRC1;Q8TDW4-4;Q8TDW4-6;Q8TDW4-2;Q8TDW4-7;Q8TDW4-5;Q8TDW4-3;Q8TDW4;H0Y7M0;Q8TDW4-8	1432
B7Z589;P48067-2;P48067-3;P48067	Transporter;Sodium- and chloride-dependent glycine transporter 1	SLC6A9	29.3977	29.2959	29.4762	29.3175	29.0767	29.1938	29.3618	29.1228	Not signf.	1.30102	0.519426	-0.183064	-1.04719	3	3	3	10	10	10	58.36	0	25.067	3068600000	42	B7Z589;P48067-2;P48067-3;P48067	1434
B7Z6D5;Q96GQ7	Probable ATP-dependent RNA helicase DDX27	DDX27	34.2887	34.3898	34.3172	34.407	34.3711	34.3695	34.4155	34.3714	Not signf.	0.460876	0.88488	0.0311995	0.239046	59	59	59	67.6	67.6	67.6	86.604	0	323.31	296510000000	1749	B7Z6D5;Q96GQ7;A0A087X059;A0A087WYH5	1437
B7Z8V7;A0A0C4DGV3	NA	NADK2	30.1944	26.4308	30.3826	30.3639	30.7576	30.3289	30.3011	30.3277	Not signf.	0.509659	0.534152	1.08591	1.00752	27	3	2	76.1	12.6	10.3	34.175	0	22.08	9978700000	36	B7Z8V7;A0A0C4DGV3;D6RHI4;H0Y9H7	1438
B7ZAQ6-2;B7ZAQ6-3;P0CG08;B7ZAQ6;A0A087WW78;A0A087WW82;U3KPV2;E9PKY3	Golgi pH regulator A;Golgi pH regulator B	GPR89A;GPR89B	31.115	30.9521	30.7603	31.2291	31.1915	30.9145	31.0038	30.9649	Not signf.	0.0130424	0.991902	0.00458145	0.0209673	7	7	7	21.8	21.8	21.8	38.484	0	282.4	23007000000	145	B7ZAQ6-2;B7ZAQ6-3;P0CG08;B7ZAQ6;A0A087WW78;A0A087WW82;U3KPV2;E9PKY3	1441
B7ZC38;Q9NR46;Q9NR46-2;B7ZC39	Endophilin-B2	SH3GLB2	31.9028	31.9407	31.9442	32.0031	31.8764	31.8587	31.7079	31.9505	Not signf.	0.91852	0.685003	-0.0993142	-0.641003	29	29	27	60.2	60.2	60	44.361	0	323.31	76079000000	667	B7ZC38;Q9NR46;Q9NR46-2;B7ZC39;F8WFB9;H7C1Z6	1443
F8W9W0;F8VP57;B7ZKW7;B7ZKJ3;P54756-2;P54756;P54756-3	Receptor protein-tyrosine kinase;Ephrin type-A receptor 5	EPHA5	33.0106	32.9544	32.5259	32.915	32.6132	32.855	32.7845	32.7544	Not signf.	0.353627	0.769164	-0.099699	-0.450277	18	16	13	30.9	28.7	24	96.881	0	61.255	42146000000	76	F8W9W0;F8VP57;B7ZKW7;B7ZKJ3;P54756-2;P54756;P54756-3	1444
B7ZKQ9;Q8WTV0-2;Q8WTV0-4;A0A7P0T913;A0A7P0T9I2;Q8WTV0-5;Q8WTV0;A0A7P0T9B3;A0A7P0Z4E3;F5H4X0;A0A0S2Z3I2;Q8WTV0-3	Scavenger receptor class B member 1	SCARB1	32.0732	31.6967	31.9657	31.7838	31.7645	31.8731	31.9281	31.824	Not signf.	0.132416	0.923902	-0.0324302	-0.168687	19	19	19	43.7	43.7	43.7	53.847	0	171.71	24352000000	363	B7ZKQ9;Q8WTV0-2;Q8WTV0-4;A0A7P0T913;A0A7P0T9I2;Q8WTV0-5;Q8WTV0;A0A7P0T9B3;A0A7P0Z4E3;F5H4X0;A0A0S2Z3I2;Q8WTV0-3;F5H5E8	1445
B7ZLQ5;P28370	Probable global transcription activator SNF2L1	SMARCA1	27.8073	28.2514	30.4348	29.3977	28.3245	27.7892	33.9175	27.0502	Not signf.	0.0629117	0.925149	0.297524	0.167285	82	56	2	64.5	48.7	2.1	124.33	0	323.31	114310000000	813	B7ZLQ5;P28370	1447
B7ZLQ8;Q17RY0-2;Q17RY0;E5RJM0;A0A590UJI5;E5RFP2;Q17RY0-3	Cytoplasmic polyadenylation element-binding protein 4	CPEB4	30.3665	30.1403	30.4794	30.3605	30.1564	29.9373	30.3454	30.2015	Not signf.	0.793741	0.600872	-0.176503	-0.839143	20	20	10	34.1	34.1	15.8	77.296	0	57.955	10570000000	162	B7ZLQ8;Q17RY0-2;Q17RY0;E5RJM0;A0A590UJI5;E5RFP2;Q17RY0-3;H0YBG1;A0A590UJN2	1448
B7ZM87;A0A075B7B5	NA	SRGAP2	31.4418	31.5417	31.4563	31.3894	31.493	31.5503	31.4624	31.6125	Not signf.	0.782028	0.746196	0.0722904	0.495979	48	48	0	60.5	60.5	0	120.74	0	323.31	72405000000	957	B7ZM87;A0A075B7B5;Q5VZB4;A0A075B7E9;A0A075B7E6;A0A087WW56;A0A087X1G6	1449
B7ZM99;Q6UB35;A0A087WVM4	Monofunctional C1-tetrahydrofolate synthase, mitochondrial	MTHFD1L	34.825	34.833	34.7781	34.8703	34.8638	34.862	34.8559	34.8214	Not signf.	0.520643	0.907243	0.0241661	0.19909	73	71	64	77	75.9	73.2	105.89	0	323.31	502390000000	2252	B7ZM99;Q6UB35;A0A087WVM4;H0Y327;Q6UB35-2;Q4VXM0;Q5JYA8;Q5JYA3;Q4VXV2	1450
B8ZZN6;P63165;B8ZZJ0;B8ZZ67;B9A032	Small ubiquitin-related modifier 1	SUMO1	32.2299	32.2307	32.3216	32.2522	32.2419	32.3926	32.2763	32.2679	Not signf.	0.397507	0.873196	0.0360508	0.2578	9	9	3	41.1	41.1	24.7	16.645	0	108.17	104230000000	192	B8ZZN6;P63165;B8ZZJ0;B8ZZ67;B9A032	1455
B8ZZS2;Q13506;Q13506-2	NGFI-A-binding protein 1	NAB1	27.7105	27.5334	27.577	27.3419	27.4075	27.9192	27.6898	27.702	Not signf.	0.487767	0.705254	0.138918	0.604824	9	8	8	28.4	26.5	26.5	54.273	0	68.468	4903700000	85	B8ZZS2;Q13506;Q13506-2;H0Y4C5;C9JL92;C9JID4;C9JJ42	1458
B8ZZU6;P15336-5;P15336;E9PBF9;P15336-4;H7C2N6;E9PEK8;P15336-3;P15336-7	Cyclic AMP-dependent transcription factor ATF-2	ATF2	27.4982	27.7375	28.1596	27.7695	27.5764	28.3087	27.6117	27.7015	Not signf.	0.0128648	0.989266	0.00837755	0.026209	12	9	9	42.2	35.5	35.5	42.324	0	53.663	4543200000	145	B8ZZU6;P15336-5;P15336;E9PBF9;P15336-4;H7C2N6;E9PEK8;P15336-3;P15336-7;P15336-2;C9JCI8;P15336-6;P15336-8	1459
B8ZZX2;B8ZZV9;Q9H8M1-2;Q9H8M1	Coenzyme Q-binding protein COQ10 homolog B, mitochondrial	COQ10B	27.0769	26.9702	26.8829	26.7879	26.5197	26.8445	27.0143	26.9017	Not signf.	0.390359	0.747438	-0.109416	-0.49121	5	5	4	36.2	36.2	30.9	21.337	0.00021549	4.1439	869430000	34	B8ZZX2;B8ZZV9;Q9H8M1-2;Q9H8M1	1460
B9A057;Q86WW8	Cytochrome c oxidase assembly factor 5	COA5	28.5819	28.5612	28.3985	28.5469	28.7161	28.2081	28.1867	28.2516	Not signf.	0.657228	0.633122	-0.181525	-0.780271	4	4	4	58.9	58.9	58.9	8.0572	0	146	5490500000	91	B9A057;Q86WW8	1461
C4AMC7;Q6VEQ5;A0A7I2YQU6;Q9NQA3;A8K0Z3	Putative WAS protein family homolog 3;WAS protein family homolog 2;WAS protein family homolog 6;WAS protein family homolog 1	WASH3P;WASH2P;WASH6P;WASH1	30.2999	30.3558	30.3358	30.393	30.3356	30.421	30.2683	30.4557	Not signf.	0.204783	0.92558	0.0240455	0.164062	22	22	15	33.9	33.9	24.4	49.994	0	155.76	30753000000	410	C4AMC7;Q6VEQ5;A0A7I2YQU6;Q9NQA3;A8K0Z3;A0A8Q3SIH9	1466
C9J0I9;Q86WB0;Q86WB0-3;Q86WB0-2	Nuclear-interacting partner of ALK	ZC3HC1	32.4057	32.3484	32.3443	32.3516	32.3294	32.3016	32.301	32.4669	Not signf.	0.112397	0.956855	-0.0127897	-0.089953	25	25	25	65.1	65.1	65.1	50.562	0	214.23	50405000000	580	C9J0I9;Q86WB0;Q86WB0-3;Q86WB0-2;F8WAU5;F8WBD7;F8WDK5;F8WF13	1469
C9J0K6;P30626-2;P30626;B4DHQ6	Sorcin	SRI	34.2645	34.1067	34.295	34.4377	34.211	34.3306	34.3162	34.364	Not signf.	0.148835	0.924531	0.0294657	0.167887	23	23	3	91.6	91.6	15.5	17.605	0	323.31	857470000000	1497	C9J0K6;P30626-2;P30626;B4DHQ6	1471
C9JE98;C9J0Q5;Q9Y618-5;Q9Y618-4;Q9Y618;C9J7T7;A0A384DVL6;C9JQE8	Nuclear receptor corepressor 2	NCOR2	32.9053	32.9188	32.8982	32.9099	32.8882	32.8992	32.7926	32.974	Not signf.	0.207008	0.935348	-0.0195312	-0.142077	107	107	97	58.7	58.7	54.6	268.04	0	323.31	136290000000	1800	C9JE98;C9J0Q5;Q9Y618-5;Q9Y618-4;Q9Y618;C9J7T7;A0A384DVL6;C9JQE8;Q9Y618-2;C9J330;H0YGK8;H7C1J7;H7C184;H7BZU2;H7C0P3	1472
F8W782;C9J0W7;C9JNM5;Q96A54	Adiponectin receptor protein 1	ADIPOR1	26.5117	27.9126	26.4538	26.4152	26.1906	26.1075	26.0249	26.2541	Not signf.	0.943989	0.366099	-0.679077	-1.45401	4	4	4	35.1	35.1	35.1	19.319	0.001648	2.4392	335100000	17	F8W782;C9J0W7;C9JNM5;Q96A54	1473
C9J2V2;A0A087X1B1;A0A8I5KQX1;Q9Y6K9;Q9Y6K9-2;A0A087X0G7;A0A087WUW6;A0A8I5KQX5;D3DWY0;Q9Y6K9-3;C9JN51	NF-kappa-B essential modulator	IKBKG	31.804	31.897	31.9091	31.9286	31.7456	31.7121	31.964	31.8155	Not signf.	0.564582	0.759848	-0.0753322	-0.463964	24	24	24	67.3	67.3	67.3	46.67	0	323.31	56365000000	532	C9J2V2;A0A087X1B1;A0A8I5KQX1;Q9Y6K9;Q9Y6K9-2;A0A087X0G7;A0A087WUW6;A0A8I5KQX5;D3DWY0;Q9Y6K9-3;C9JN51;C9JH59;A0A8I5KYQ7;C9JCG6;A0A8I5KRU9;A0A087X1K7	1477
C9J2Y9;P30876;C9J4M6	DNA-directed RNA polymerase;DNA-directed RNA polymerase II subunit RPB2	POLR2B	34.7729	34.777	34.7022	34.7271	34.7318	34.8827	34.7254	34.7686	Not signf.	0.339305	0.889347	0.0323086	0.229583	102	102	102	73.1	73.1	73.1	133.06	0	323.31	483920000000	3041	C9J2Y9;P30876;C9J4M6;C9JMN3;C9JZW8	1478
C9J3R8;O60513;E7ETS9	Beta-1,4-galactosyltransferase 4;N-acetyllactosamine synthase;Lactotriaosylceramide beta-1,4-galactosyltransferase	B4GALT4	27.7056	27.2686	27.8428	27.5646	27.8141	27.5007	27.8953	27.7129	Not signf.	0.397617	0.725853	0.135357	0.542405	8	7	7	35.2	32.9	32.9	35.047	0	24.355	3496200000	59	C9J3R8;O60513;E7ETS9;C9J5S0;C9J4S5	1482
C9J5X1;P08069	Tyrosine-protein kinase receptor;Insulin-like growth factor 1 receptor;Insulin-like growth factor 1 receptor alpha chain;Insulin-like growth factor 1 receptor beta chain	IGF1R	30.9794	31.153	31.0895	31.0963	31.261	31.1894	31.0882	31.1017	Not signf.	0.724061	0.73507	0.080513	0.521742	45	44	38	40	39.3	35.4	154.79	0	323.31	52885000000	671	C9J5X1;P08069;H0YNR0;H3BSZ8;H0YMJ5	1485
C9J6P4;Q7Z2W4-3	Zinc finger CCCH-type antiviral protein 1	ZC3HAV1	35.7072	35.6737	35.7203	35.8606	35.7359	35.7248	35.7296	35.779	Not signf.	0.0145991	0.997643	0.00186062	0.0130051	74	74	6	80.8	80.8	11.7	114.08	0	323.31	378440000000	2218	C9J6P4;Q7Z2W4-3;H7C5K1	1488
C9J7K9;O15162-2;O15162;C9J9P4;H7C5I5;C9J0H3;C9JE06	Phospholipid scramblase 1	PLSCR1	30.2029	29.4872	29.4192	30.0488	30.1182	30.1183	30.4026	30.1142	Not signf.	0.974808	0.414698	0.398812	1.28752	5	5	5	22.2	22.2	22.2	34.217	0	85.474	5830700000	66	C9J7K9;O15162-2;O15162;C9J9P4;H7C5I5;C9J0H3;C9JE06	1494
C9JA28;Q9UNL2;Q9UNL2-2	Translocon-associated protein subunit gamma	SSR3	31.5162	31.5752	31.2806	31.5514	31.4495	31.4446	31.4365	31.8037	Not signf.	0.182893	0.881153	0.0527778	0.248045	5	5	5	20.7	20.7	20.7	20.161	0	191.16	44336000000	107	C9JA28;Q9UNL2;Q9UNL2-2;C9J365	1496
C9JC87;O00189;C9JWL4;C9IZL5;C9JMG3	AP-4 complex subunit mu-1	AP4M1	29.8251	29.7829	29.8668	29.7938	29.8573	29.905	29.9822	30.0729	Not signf.	1.44986	0.581841	0.137197	0.909915	15	15	15	40	40	40	50.69	0	27.773	9312500000	161	C9JC87;O00189;C9JWL4;C9IZL5;C9JMG3;H7C0A0;H7BZV3;F8WCR6;F8WDR3;F8WCC5;H0Y6K1	1497
C9JCC6;Q14919;Q14919-2;E9PQX9	Dr1-associated corepressor	DRAP1	31.3942	31.7842	31.6055	31.6659	31.5878	31.6239	31.6182	31.4919	Not signf.	0.138978	0.922438	-0.032011	-0.171	11	11	11	45.8	45.8	45.8	23.205	0	323.31	65575000000	350	C9JCC6;Q14919;Q14919-2;E9PQX9;E9PNC7;E9PMW2	1498
C9JG97;C9JEH3;Q13685;C9JTS3	Angio-associated migratory cell protein	AAMP	31.2985	31.3637	31.2633	31.2542	31.4159	31.5084	31.5058	31.5837	Not signf.	2.57704	0.358742	0.208528	1.46483	18	18	18	57.6	57.6	57.6	44.693	0	323.31	55261000000	419	C9JG97;C9JEH3;Q13685;C9JTS3;H7C0R2	1500
C9JEJ2;P49585;C9J050;H7C1T3	Choline-phosphate cytidylyltransferase A	PCYT1A	32.6666	32.6584	32.7694	32.2904	32.5415	32.7455	32.7751	32.7743	Not signf.	0.420252	0.739923	0.112905	0.515166	20	20	20	55.5	55.5	55.5	43.263	0	136.78	43287000000	270	C9JEJ2;P49585;C9J050;H7C1T3;H7BZN1;C9J2E1;C9JPY0;C9JVS0;F8WAZ5;Q9Y5K3-2;Q9Y5K3-4;Q9Y5K3-3;Q9Y5K3;F2Z2B1	1501
C9JFR7;P99999	Cytochrome c	CYCS	35.6716	35.6196	35.644	35.7207	35.829	35.8096	35.832	35.8263	Not signf.	3.43935	0.417216	0.160286	1.31097	19	19	14	74.3	74.3	60.4	11.333	0	254.11	598370000000	1101	C9JFR7;P99999	1505
C9JIF9;P13798;H7C393	Acylamino-acid-releasing enzyme	APEH	34.0652	34.1999	34.0193	34.1505	34.0658	33.9984	34.0037	33.9982	Not signf.	1.09245	0.685114	-0.0922108	-0.640463	55	55	55	74.8	74.8	74.8	81.673	0	323.31	582310000000	2308	C9JIF9;P13798;H7C393;H7C1U0;C9JLK2;F8WEH5;H0YFE5	1510
C9JJN9;Q8N3P4-3;Q8N3P4;Q8N3P4-2	Vacuolar protein sorting-associated protein 8 homolog	VPS8	31.0129	30.8658	31.0189	30.9642	30.8613	31.0811	30.9534	30.9997	Not signf.	0.0512312	0.976566	0.00845909	0.0535548	58	58	58	53.2	53.2	53.2	161.8	0	323.31	36445000000	820	C9JJN9;Q8N3P4-3;Q8N3P4;Q8N3P4-2;H7C058;C9JP71;C9JG07;H7C322;C9JPI1;H7C1G7	1512
C9JJV1;Q9Y5U2-2;Q9Y5U2;A6NCC9;E9PME3;C9JHT9	Protein TSSC4	TSSC4	30.7021	30.6307	30.8519	30.6586	30.8587	30.8391	30.776	30.9439	Not signf.	1.26373	0.581862	0.143611	0.896201	8	8	8	40.1	40.1	40.1	21.908	0	18.423	20270000000	178	C9JJV1;Q9Y5U2-2;Q9Y5U2;A6NCC9;E9PME3;C9JHT9;E9PL88;C9JDU0	1513
C9JJX6;E9PDC3;O00192-2;O00192	Armadillo repeat protein deleted in velo-cardio-facial syndrome	ARVCF	26.3157	26.1794	26.2793	25.469	25.3149	25.3258	27.6481	27.0472	Not signf.	0.167551	0.804897	0.273149	0.374014	43	43	43	67.1	67.1	67.1	96.827	0	323.31	62219000000	626	C9JJX6;E9PDC3;O00192-2;O00192	1514
C9JLB7;Q96HP4;U3KQU8	Oxidoreductase NAD-binding domain-containing protein 1	OXNAD1	30.0625	29.9727	30.0924	30.2061	29.9293	29.8678	29.872	29.8979	Not signf.	2.05669	0.416427	-0.191674	-1.27616	11	11	11	41.8	41.8	41.8	36.835	0	48.184	11382000000	201	C9JLB7;Q96HP4;U3KQU8;F8WB50;F8WBF3	1517
C9JLU1;P52434;P52434-4;P52434-3;P52434-2	DNA-directed RNA polymerases I, II, and III subunit RPABC3	POLR2H	34.1665	34.45	34.3995	34.5444	34.3542	34.6247	34.2689	34.4959	Not signf.	0.156531	0.896481	0.0458155	0.215834	11	11	11	79.7	79.7	79.7	16.925	0	201.3	248580000000	350	C9JLU1;P52434;P52434-4;P52434-3;P52434-2;P52434-5	1518
C9JNU9;Q13107-3	Ubiquitin carboxyl-terminal hydrolase 4	USP4	27.9911	28.4624	28.2415	28.2365	25.9877	26.7232	27.8291	26.3568	Downregulated	1.98934	0.044	-1.50867	-2.96273	18	4	0	54.3	5.2	0	41.818	0.00042092	3.1487	3564900000	25	C9JNU9;Q13107-3	1521
C9JRY4;C9JNZ0;Q96IW7;C9JDJ8;C9JZ27;F8WAU7;C9JR77;C9J463	Vesicle-trafficking protein SEC22a	SEC22A	29.5943	29.6397	29.1129	29.5976	29.5202	29.4957	29.3554	29.7189	Not signf.	0.0911059	0.932888	0.0364199	0.148319	8	8	8	51.4	51.4	51.4	24.506	0	88.461	13090000000	156	C9JRY4;C9JNZ0;Q96IW7;C9JDJ8;C9JZ27;F8WAU7;C9JR77;C9J463	1522
C9JPG5;Q13275-2;Q13275	Semaphorin-3F	SEMA3F	27.3253	27.3741	27.7427	27.2693	27.3481	27.3568	27.4837	27.3685	Not signf.	0.129764	0.916527	-0.0385628	-0.182152	7	7	7	13.1	13.1	13.1	77.312	0	24.868	847700000	29	C9JPG5;Q13275-2;Q13275	1523
C9JRZ6;Q9NX63;F8WAR4	MICOS complex subunit MIC19	CHCHD3	34.5523	34.5351	34.7652	34.4808	34.4082	34.4697	34.5931	34.4977	Not signf.	0.584303	0.732877	-0.0911913	-0.525908	20	20	20	63.8	63.8	63.8	26.753	0	279.81	268770000000	791	C9JRZ6;Q9NX63;F8WAR4;A0A286YEX5	1526
C9JS50;Q687X5;Q687X5-2	Metalloreductase STEAP4	STEAP4	31.4627	31.4064	31.6097	31.4319	31.5176	31.517	31.5589	31.631	Not signf.	0.725721	0.737842	0.0784297	0.513249	12	12	12	44.8	44.8	44.8	38.579	0	67.062	13074000000	144	C9JS50;Q687X5;Q687X5-2	1527
C9JW74;Q5EB52-2;Q5EB52;R4GN52;Q5EB52-3	Mesoderm-specific transcript homolog protein	MEST	27.4304	27.8515	27.6136	27.6349	27.4133	27.9052	27.6078	27.6818	Not signf.	0.051216	0.961234	0.0194478	0.0833697	5	5	5	32.9	32.9	32.9	37.534	0	41.903	748360000	43	C9JW74;Q5EB52-2;Q5EB52;R4GN52;Q5EB52-3;C9JWU9;C9JUD2	1530
C9JYM0;O75817	Ribonuclease P protein subunit p20	POP7	31.6696	31.7737	31.7246	32.0326	32.109	31.7986	31.8605	31.8956	Not signf.	0.505995	0.718684	0.115786	0.565142	5	5	5	45.3	45.3	45.3	15.324	0	89.057	43879000000	192	C9JYM0;O75817	1534
C9JYQ9;H0Y8C2;Q6P5R6	60S ribosomal protein L22-like 1	RPL22L1	32.9027	32.7622	32.9338	32.9902	32.8914	32.8512	32.8657	32.7037	Not signf.	0.490749	0.78503	-0.0692539	-0.421439	10	8	8	62	61.2	61.2	14.478	0	323.31	178830000000	323	C9JYQ9;H0Y8C2;Q6P5R6	1535
C9JYS5;Q9NYZ1;J3QL63;J3QL47;J3KS67;Q96ET8-3;K7ENL4;A0A0A6YYB9;Q96ET8-2;Q96ET8	Golgi apparatus membrane protein TVP23 homolog;Golgi apparatus membrane protein TVP23 homolog B;Golgi apparatus membrane protein TVP23 homolog C	TVP23C;TVP23B;TVP23C-CDRT4	28.871	29.3049	29.0098	29.1557	29.0068	29.0272	29.3079	29.2418	Not signf.	0.198967	0.863274	0.0605884	0.275028	6	6	6	30.2	30.2	30.2	23.523	0	46.332	5215000000	75	C9JYS5;Q9NYZ1;J3QL63;J3QL47;J3KS67;Q96ET8-3;K7ENL4;A0A0A6YYB9;Q96ET8-2;Q96ET8;C9JPH1;E5RIS5;I3L376;E5RGC5	1536
C9JZY6;P62256;C9JZG9;H7C4M9;P62256-2;C9J8Q9	Ubiquitin-conjugating enzyme E2 H	UBE2H	32.809	32.5241	32.6633	32.5825	32.5635	32.5668	32.7489	32.6273	Not signf.	0.087136	0.950119	-0.018117	-0.103266	8	8	8	52.8	52.8	52.8	13.818	0	178.95	65055000000	352	C9JZY6;P62256;C9JZG9;H7C4M9;P62256-2;C9J8Q9	1537
C9K0J5;Q70E73-9;Q70E73-6;Q70E73-7;Q70E73-3	Ras-associated and pleckstrin homology domains-containing protein 1	RAPH1	32.0833	32.0101	31.9975	32.0434	32.087	32.0453	31.9195	32.0487	Not signf.	0.0735272	0.974911	-0.00845432	-0.0598686	59	59	2	59.7	59.7	3.9	141.18	0	323.31	88472000000	1166	C9K0J5;Q70E73-9;Q70E73-6;Q70E73-7;Q70E73-3	1538
D3DPS3;Q3KQU3;Q3KQU3-2	MAP7 domain-containing protein 1	RPRC1;MAP7D1	31.9899	31.9684	32.0837	32.1127	32.151	32.0574	32.0524	32.1428	Not signf.	0.682134	0.781468	0.062233	0.431866	40	40	4	54.9	54.9	5.2	92.691	0	323.31	76968000000	828	D3DPS3;Q3KQU3;Q3KQU3-2;Q3KQU3-3;C9JIR3;H0YF21;E9PLH3	1668
Q5HY75;D3DWX8;P98173-3;P98173;P98173-2;A6QRH7	Protein FAM3A	FAM3A	27.9716	28.5175	28.2798	28.6674	28.0447	28.7624	28.4553	28.3393	Not signf.	0.0695253	0.940572	0.0413318	0.132343	7	7	7	33.8	33.8	33.8	25.83	0	13.44	4574000000	76	Q5HY75;D3DWX8;P98173-3;P98173;P98173-2;A6QRH7	1670
F6U1T9;D3YTA9;P63098;H7BYZ3	Calcineurin subunit B type 1	PPP3R1	31.453	31.3042	31.692	31.3716	31.5566	31.4024	31.5708	31.5385	Not signf.	0.275231	0.834542	0.0619054	0.320666	17	17	16	78.1	78.1	69.4	18.208	0	323.31	150500000000	748	F6U1T9;D3YTA9;P63098;H7BYZ3;A0A1B0GUC7	1672
D3YTB1;P62910;F8W727	60S ribosomal protein L32	RPL32	37.5216	37.5285	37.7525	37.5955	37.5937	37.5281	37.819	37.6486	Not signf.	0.235272	0.872568	0.0478497	0.262605	26	26	26	85	85	85	15.616	0	229.07	2157200000000	1369	D3YTB1;P62910;F8W727;D3YTI8	1673
D5H3J5;Q2L6G2;A0A140T997;A0A140T9Y5;A0A140T9A9;A0A140TA11;A0A140T9H3;A0A140TA14	NA	HLA-B	31.5506	31.2526	31.6259	31.7628	31.5782	32.2783	31.8239	31.2039	Not signf.	0.288867	0.746437	0.173085	0.494886	31	27	14	68.5	68.5	35.9	40.481	0	323.31	108010000000	618	D5H3J5;Q2L6G2;A0A140T997;A0A140T9Y5;A0A140T9A9;A0A140TA11;A0A140T9H3;A0A140TA14	1675
D6RCM8;O95379-3;O95379-2;O95379;O95379-4	Tumor necrosis factor alpha-induced protein 8	TNFAIP8	31.1651	31.6625	31.4668	31.2713	31.2084	31.4397	31.1618	31.459	Not signf.	0.221667	0.835894	-0.0741744	-0.316804	10	10	10	63.5	63.5	63.5	23.257	0	266.77	17732000000	162	D6RCM8;O95379-3;O95379-2;O95379;O95379-4;E5RIJ3	1688
D6REA1;Q9H173	Nucleotide exchange factor SIL1	SIL1	30.8929	31.2691	31.1996	31.0716	31.0938	30.9775	30.8557	31.0674	Not signf.	0.51108	0.725644	-0.109717	-0.552538	19	19	19	43.2	43.2	43.2	52.748	0	142.41	17835000000	315	D6REA1;Q9H173;D6RIU8;A0RZB6;D6R940;D6RG16;D6RBP7;D6RAI3	1692
D6RGI3;D6RER5;Q9NVA2;Q9NVA2-2;D6RDU5	Septin-11	2025-09-11	33.6278	33.7514	33.847	33.7547	33.8593	33.9073	33.9447	33.847	Not signf.	1.54653	0.549731	0.144382	0.960628	53	53	27	76	76	50.8	49.005	0	323.31	808590000000	2173	D6RGI3;D6RER5;Q9NVA2;Q9NVA2-2;D6RDU5;H0Y961;D6RDP1;D6R9Y6;H0Y9G8	1694
D6REX3;O94979;O94979-3;O94979-9;O94979-2;O94979-8;O94979-4;O94979-6;O94979-10;D6RHZ5;H7BXG7;O94979-7;O94979-5	Protein transport protein Sec31A	SEC31A	36.0672	36.0323	35.9086	35.974	36.026	35.9979	36.2037	36.0621	Not signf.	0.640486	0.747876	0.0769157	0.488634	68	68	68	58.9	58.9	58.9	136.22	0	323.31	1155400000000	3199	D6REX3;O94979;O94979-3;O94979-9;O94979-2;O94979-8;O94979-4;O94979-6;O94979-10;D6RHZ5;H7BXG7;O94979-7;O94979-5;H0YAB3;H0Y9T9;H0Y8V7;H0Y8W8;D6RE64;D6RCQ9;H0Y9K1;H0YAF5;H0Y9V3;D6RHE8;D6RBT0	1695
D6RF48;Q9P2W9	Syntaxin-18	STX18	30.8219	30.8699	31.0156	30.8226	30.8127	31.0505	30.9534	30.8359	Not signf.	0.164839	0.9185	0.0306239	0.178366	18	18	18	67.5	67.5	67.5	35.42	0	196.61	45845000000	430	D6RF48;Q9P2W9;D6RC71	1697
D6RFG8;P27707;D6RCP9	Deoxycytidine kinase	DCK	32.1882	31.9593	32.1546	31.9295	32.2361	32.1997	32.113	32.0389	Not signf.	0.513955	0.746188	0.0890379	0.495692	22	22	22	55.2	55.2	55.2	36.764	0	323.31	161340000000	705	D6RFG8;P27707;D6RCP9;D6RG38	1698
D6RFI3;E7EQR8;Q9GZM5;D6RGY8	Protein YIPF3;Protein YIPF3, 36 kDa form III	YIPF3	29.8208	29.6672	29.5278	29.7738	29.6671	29.8845	29.763	29.7742	Not signf.	0.421155	0.783483	0.0747943	0.418314	9	9	9	36.3	36.3	36.3	28.797	0	169.25	13601000000	202	D6RFI3;E7EQR8;Q9GZM5;D6RGY8;H0Y9A1;D6RBQ1;D6RA04;D6RAY4	1699
D6RFW1;Q96EQ0	Small glutamine-rich tetratricopeptide repeat-containing protein beta	SGTB	29.6045	29.7081	29.6128	29.6505	29.2328	29.3264	29.5993	29.4612	Not signf.	1.54467	0.4197	-0.239079	-1.3037	11	11	11	76.4	76.4	76.4	21.83	0	323.31	25920000000	235	D6RFW1;Q96EQ0	1700
D6RGG3;Q99715;Q99715-4;Q99715-2	Collagen alpha-1(XII) chain	COL12A1	33.1271	33.0524	32.9726	33.0256	33.0856	33.226	33.1876	33.1131	Not signf.	1.25907	0.647066	0.108654	0.74558	113	113	113	50	50	50	333.2	0	323.31	138160000000	1696	D6RGG3;Q99715;Q99715-4;Q99715-2;H0Y4P7;H0Y5N9;H0Y991	1702
D6RH30;P19838;P19838-2;P19838-3;A0A494C1E9	Nuclear factor NF-kappa-B p105 subunit;Nuclear factor NF-kappa-B p50 subunit	NFKB1	32.4152	32.3735	32.1891	32.5308	32.3764	32.4812	32.3216	32.4318	Not signf.	0.121185	0.934955	0.0256071	0.143144	49	49	49	53.8	53.8	53.8	106.43	0	323.31	112890000000	927	D6RH30;P19838;P19838-2;P19838-3;A0A494C1E9;A0A494C157;D6RC45	1703
D6RHD3;Q9BS16;D6RJF0;D6RC76	Centromere protein K	CENPK	29.5319	29.398	29.5265	29.3035	29.3039	29.2955	29.301	29.219	Not signf.	1.4657	0.536584	-0.160112	-1.00912	14	14	14	79.5	79.5	79.5	28.245	0	92.687	12696000000	254	D6RHD3;Q9BS16;D6RJF0;D6RC76;D6RAX0;D6RBN6;D6R984	1705
D6RHI9;O00584;H0YAE9;A0A087WZM2;D6REQ6;A0A804HKZ2;A0A804HJZ7	Ribonuclease T2	RNASET2	30.0125	29.8461	29.7713	29.6117	30.0645	30.2457	30.0398	29.95	Not signf.	1.36133	0.416739	0.264602	1.29844	11	11	11	38.3	38.3	38.3	29.114	0	164.22	23704000000	268	D6RHI9;O00584;H0YAE9;A0A087WZM2;D6REQ6;A0A804HKZ2;A0A804HJZ7;A0A804HJ89;O00584-2;J3QQ64;A0A087WWI1	1706
D6W601;Q96EY9	Probable inactive tRNA-specific adenosine deaminase-like protein 3	ADAT3	29.6879	29.6859	29.297	29.2991	29.5497	29.9285	29.5431	29.2257	Not signf.	0.14437	0.88157	0.0692611	0.245287	13	13	13	53.1	53.1	53.1	39.844	0	41.912	4699100000	111	D6W601;Q96EY9;C9JFC1	1710
E1P5H9;Q96BD0-3;Q96BD0-4;Q96BD0;Q96BD0-2	Solute carrier organic anion transporter family member 4A1	SLCO4A1	28.9924	29.4716	29.086	28.9547	29.4996	29.3372	29.2147	29.2907	Not signf.	0.77963	0.579459	0.209361	0.899145	7	7	7	13.5	13.5	13.5	65.837	0	68.863	2613700000	46	E1P5H9;Q96BD0-3;Q96BD0-4;Q96BD0;Q96BD0-2	1712
E2QRF9;O75496;H7C608	Geminin	GMNN	30.875	30.4654	30.4923	30.7939	31.2222	30.8679	30.8778	31.2392	Not signf.	1.44472	0.311339	0.39513	1.60145	8	8	8	54.7	54.7	54.7	20.539	0	98.669	16680000000	166	E2QRF9;O75496;H7C608;C9K0U5	1713
E5RGC1;Q9UKB1-2;Q9UKB1-3;Q9UKB1	F-box/WD repeat-containing protein 11	FBXW11	31.3812	31.6522	31.6149	31.6887	31.3557	31.506	31.6117	31.3867	Not signf.	0.624966	0.689743	-0.119228	-0.624871	30	30	16	54.9	54.9	35.7	64.566	0	218.59	32892000000	329	E5RGC1;Q9UKB1-2;Q9UKB1-3;Q9UKB1	1717
E5RHW4;O94905	Erlin-2	ERLIN2	32.32	32.2922	32.3796	32.445	32.4706	32.487	32.4725	32.4151	Not signf.	1.46489	0.646033	0.102118	0.743021	22	19	19	74.3	68.6	68.6	37.725	0	323.31	96038000000	594	E5RHW4;O94905;O94905-2;O94905-3;E5RJ09	1721
E5RI56;P63208;E5RJR5;E7ERH2;F8W8N3;P63208-2	S-phase kinase-associated protein 1	SKP1	35.0958	35.3019	35.2517	35.238	35.3128	35.1621	35.1719	35.2264	Not signf.	0.0213805	0.990719	-0.00352383	-0.0225731	23	21	21	93.4	82.7	82.7	22.727	0	323.31	652960000000	1360	E5RI56;P63208;E5RJR5;E7ERH2;F8W8N3;P63208-2;E5RGM3;E5RHM3;E5RGM4	1722
E5RIW3;E5RJD8;O75347;E5RHG6;O75347-2	Tubulin-specific chaperone A	TBCA	34.5874	34.6452	35.0134	34.9597	34.6218	34.826	35.0934	34.9083	Not signf.	0.160923	0.881032	0.0609484	0.248016	14	14	14	82.1	82.1	82.1	10.08	0	87.569	397640000000	487	E5RIW3;E5RJD8;O75347;E5RHG6;O75347-2;E5RIX8;A0A494C144	1724
E5RK82;E5RJF8;O15182;E5RFM2	Centrin-3	CETN3	29.3486	29.0565	29.1299	29.459	28.9982	29.2755	28.5256	28.8307	Not signf.	0.953779	0.446043	-0.341046	-1.20627	7	7	7	64.1	64.1	64.1	18.336	0	180.93	21852000000	175	E5RK82;E5RJF8;O15182;E5RFM2;H0YBL5;E5RH67	1727
E7EM64;Q7L5N1	COP9 signalosome complex subunit 6	COPS6	34.0945	34.1453	34.0823	34.0907	34.057	34.0602	34.1126	34.1882	Not signf.	0.013124	0.997145	0.00131607	0.00983369	20	20	20	64.1	64.1	64.1	36.064	0	323.31	230760000000	957	E7EM64;Q7L5N1;H7C3T0	1730
J3QLD9;E7EMK3;Q14254	Flotillin-2	FLOT2	33.086	33.2168	33.2459	33.3135	33.1936	33.245	33.1697	33.1729	Not signf.	0.152513	0.939923	-0.0202494	-0.134299	36	36	12	65.7	65.7	30.8	47.142	0	323.31	185300000000	1066	J3QLD9;E7EMK3;Q14254	1732
E7EMN6;P41236;E7EUI7	Protein phosphatase inhibitor 2	PPP1R2	33.2994	33.3547	33.3523	33.1886	33.5731	33.3449	33.3238	33.1247	Not signf.	0.166222	0.8977	0.0428638	0.214739	13	13	13	52.4	52.4	52.4	19.245	0	254.13	109610000000	472	E7EMN6;P41236;E7EUI7;Q6NXS1	1733
E7EMZ9;E9PBC6;O95359-3;O95359	Transforming acidic coiled-coil-containing protein 2	TACC2	33.2949	34.5769	34.1243	33.5705	33.0198	33.5677	33.8438	33.1368	Not signf.	0.705896	0.488507	-0.499613	-1.12475	78	78	44	46.7	46.7	30.9	296.74	0	323.31	66815000000	645	E7EMZ9;E9PBC6;O95359-3;O95359;O95359-5;O95359-6;O95359-1;Q4VXL4;O95359-2;H0Y911;E9PGB3;H0Y9Y7;H0YA73;H0Y954	1734
E7EP87;Q9UHQ1-4;Q9UHQ1-3;Q9UHQ1;Q9UHQ1-2;J3KT43	Nuclear prelamin A recognition factor	NARF	29.4524	29.3171	29.1356	29.3779	29.3408	29.1922	29.4303	29.3328	Not signf.	0.0130444	0.993779	0.00323391	0.0176104	16	15	15	44.8	42.6	42.6	56.073	0	59.108	8429600000	158	E7EP87;Q9UHQ1-4;Q9UHQ1-3;Q9UHQ1;Q9UHQ1-2;J3KT43;E9PH27;J3KS48;J3QRB0;J3KTG5;J3QL28;J3QSD9;J3KTP5;J3KRH7	1737
E7EPN9;Q9Y520-4;Q9Y520-6	Protein PRRC2C	PRRC2C	34.8095	34.8371	34.6312	34.7939	34.7968	34.7847	34.8176	34.7752	Not signf.	0.216757	0.921302	0.0256643	0.174214	124	124	1	47.6	47.6	0.5	308.77	0	323.31	374230000000	2723	E7EPN9;Q9Y520-4;Q9Y520-6;H7C5N8	1738
E7EPS8;P28827;P28827-2	Protein-tyrosine-phosphatase;Receptor-type tyrosine-protein phosphatase mu	PTPRM	27.8357	27.9653	27.4527	27.8401	28.2214	27.9193	27.4083	27.8665	Not signf.	0.152835	0.869579	0.0804133	0.266912	21	20	18	24.6	23.7	22	157.07	0	80.178	5001600000	113	E7EPS8;P28827;P28827-2;Q49AC9;J3KT55;J3QLI4;J3QRB4;J3KRV2	1739
E7EPT4;P19404	NADH dehydrogenase [ubiquinone] flavoprotein 2, mitochondrial	NDUFV2	32.7644	32.7453	32.5705	32.9091	32.4966	32.7176	32.7067	32.7013	Not signf.	0.476199	0.746892	-0.0917387	-0.489672	16	16	16	59.1	59.1	59.1	27.907	0	323.31	99563000000	478	E7EPT4;P19404	1740
E7EQA9;Q92844;H7C3L4	TRAF family member-associated NF-kappa-B activator	TANK	27.7607	27.7864	27.8671	27.396	28.037	28.0341	28.353	28.2793	Not signf.	1.91971	0.218348	0.473283	2.02941	11	11	5	37.3	37.3	16.2	46.152	0	137.56	9029300000	158	E7EQA9;Q92844;H7C3L4;E7ENY2;E7EWR8;E7EM55;E7ERM9;E7EV32;Q92844-2;Q92844-3	1745
E7ES08;E7EQU1;O15347;E9PES6	High mobility group protein B3	HMGB3	33.5672	33.6978	33.5702	33.8716	33.7247	33.7197	33.8222	33.7487	Not signf.	0.459889	0.774543	0.0771008	0.439206	21	20	20	65.4	62.2	62.2	21.444	0	323.31	290410000000	832	E7ES08;E7EQU1;O15347;E9PES6	1748
E7ERS3;Q86VM9	Zinc finger CCCH domain-containing protein 18	ZC3H18	32.1446	32.1681	32.135	32.1494	32.057	32.1978	32.1515	32.2603	Not signf.	0.153612	0.944745	0.0174017	0.121384	28	28	28	26.9	26.9	26.9	108.94	0	307.99	65564000000	616	E7ERS3;Q86VM9;H3BRH3;H3BP01;H3BRN6;H3BPD0	1752
E7ESJ3;Q9UPS8;Q9UPS8-2	Ankyrin repeat domain-containing protein 26	ANKRD26	27.552	27.303	27.2175	27.2462	27.8853	27.1508	27.7073	27.4348	Not signf.	0.564943	0.635244	0.214862	0.773476	13	13	12	11	11	10.3	196.32	0	8.0875	3000300000	77	E7ESJ3;Q9UPS8;Q9UPS8-2;A0A6Q8PFU2;A0A6Q8PF30;A0A6Q8PHK2;A0A6Q8PGV3;A0A6Q8PHK8;A0A6Q8PHI6;A0A6Q8PH02;A0A6Q8PG48;A0A6Q8PHD6;A0A6Q8PGU7;H0Y4T9	1756
E7ESL0;J3KQY1;Q9NWU5;Q9NWU5-3;Q9NWU5-2	39S ribosomal protein L22, mitochondrial	MRPL22	33.221	33.2625	33.1274	33.1794	33.0752	33.0092	33.2433	33.2171	Not signf.	0.433151	0.803882	-0.0613623	-0.376071	17	17	17	54.2	54.2	54.2	24.325	0	213.89	103860000000	646	E7ESL0;J3KQY1;Q9NWU5;Q9NWU5-3;Q9NWU5-2	1758
E7ET07;Q9NXR8	Inhibitor of growth protein;Inhibitor of growth protein 3	ING3	29.3839	29.7858	29.4242	30.0609	29.8263	29.5185	29.999	30.0333	Not signf.	0.399287	0.70475	0.18058	0.604302	13	13	13	38.5	38.5	38.5	44.86	0	70.487	14719000000	143	E7ET07;Q9NXR8;A0A0C4DG38;Q9NXR8-2;Q9NXR8-3	1760
E7ET49;Q8NCG7;Q8NCG7-2;Q8NCG7-4	Sn1-specific diacylglycerol lipase beta	DAGLB	30.6343	30.6404	30.6468	30.6221	30.8069	30.9493	31.0394	30.6362	Not signf.	1.34197	0.45977	0.222	1.17948	22	22	22	42.9	42.9	42.9	68.951	0	323.31	48918000000	450	E7ET49;Q8NCG7;Q8NCG7-2;Q8NCG7-4;Q8NCG7-3	1762
E7ETU7;H0Y9G6;P09001	39S ribosomal protein L3, mitochondrial	MRPL3	33.4822	33.6561	33.8679	33.6825	33.6319	33.6789	33.6888	33.7234	Not signf.	0.0365635	0.980146	0.00858021	0.0473612	25	25	25	68.8	68.8	68.8	41.628	0	323.31	178750000000	806	E7ETU7;H0Y9G6;P09001;D6RC14;E9PF06;D6RBQ5	1767
E7ETZ4;Q9Y6E2;B5MCH7;Q75MG1;B5MCE7	Basic leucine zipper and W2 domain-containing protein 2	BZW2	35.7281	35.6006	35.6305	35.7776	35.6817	35.62	35.6003	35.6549	Not signf.	0.446832	0.840499	-0.0449972	-0.310009	43	41	41	76	72.5	72.5	46.913	0	323.31	700530000000	1859	E7ETZ4;Q9Y6E2;B5MCH7;Q75MG1;B5MCE7;E7EMS9;C9JF98;Q9Y6E2-2;E9PFE3;F8WDX8	1769
E7EU49;E9PG37;Q9NR81;Q9NR81-3;Q9NR81-2;C9J586;Q9NR81-4	Rho guanine nucleotide exchange factor 3	ARHGEF3	28.6629	28.7425	28.539	28.8712	28.3853	28.4663	28.3153	28.6907	Not signf.	1.17394	0.481475	-0.239498	-1.15555	13	13	12	37.4	37.4	35.8	56.69	0	48.525	5467900000	102	E7EU49;E9PG37;Q9NR81;Q9NR81-3;Q9NR81-2;C9J586;Q9NR81-4;C9J609;C9JNF2;H7C4P0;C9J5K8	1770
E7EUI8;A0A8Q3WL95;E7EM57	Glucose-6-phosphate 1-dehydrogenase	G6PD	29.4431	29.042	29.1413	29.4772	29.1178	28.8483	29.2706	26.1713	Not signf.	0.587705	0.490315	-0.923947	-1.09977	81	2	2	96.9	2.9	2.9	59.412	0	24.614	18252000000	78	E7EUI8;A0A8Q3WL95;E7EM57;A0A8Q3WL90;A0A8Q3WLB9	1771
E7EUL6;Q03112-5;Q03112-6;Q03112;A0A0C3SFZ7;Q03112-1;Q03112-4;Q03112-3;Q03112-8;H9KVD4	MDS1 and EVI1 complex locus protein EVI1	MECOM	27.0234	27.3754	26.9483	27.1146	27.228	27.0282	26.9409	27.184	Not signf.	0.0622631	0.954651	-0.0201306	-0.0937685	8	8	8	13.9	13.9	13.9	112.96	0	15.066	1646900000	32	E7EUL6;Q03112-5;Q03112-6;Q03112;A0A0C3SFZ7;Q03112-1;Q03112-4;Q03112-3;Q03112-8;H9KVD4;E7EPY2;E7ERX0	1772
E7EV10;E7EQY4;Q9BTC8;Q9BTC8-2;F6RRE2;E9PCS8	Metastasis-associated protein MTA3	MTA3	31.1935	31.1741	31.165	31.1559	31.2051	31.159	31.2223	31.0422	Not signf.	0.136988	0.949535	-0.0149941	-0.106059	39	24	24	61.7	43.2	43.2	67.195	0	252.13	47131000000	460	E7EV10;E7EQY4;Q9BTC8;Q9BTC8-2;F6RRE2;E9PCS8;E9PF88	1774
E7EVA0	Microtubule-associated protein	MAP4	36.7862	36.9422	36.74	36.8155	36.819	36.8128	36.7696	36.8081	Not signf.	0.160221	0.941663	-0.0186243	-0.128703	156	156	0	71.1	71.1	0	245.44	0	323.31	2270100000000	5970	E7EVA0;P27816-2	1775
E7EVB6;O60941-7;O60941;E9PEY4;O60941-6;O60941-3;O60941-4;O60941-5;O60941-2	Dystrobrevin;Dystrobrevin beta	DTNB	28.8606	28.8313	28.5334	28.8398	28.9176	29.004	28.793	29.0479	Not signf.	0.923506	0.582186	0.174354	0.889545	18	18	13	47.7	47.7	36.5	70.512	0	106.25	14616000000	257	E7EVB6;O60941-7;O60941;E9PEY4;O60941-6;O60941-3;O60941-4;O60941-5;O60941-2;F8W9U0;F8WD22;E9PE76;E7ES64	1776
E7EVQ6;Q14534	Squalene monooxygenase	SQLE	29.1503	29.1763	29.0688	28.9692	27.9876	28.5475	28.6916	28.8555	Not signf.	1.58531	0.240643	-0.570634	-1.93986	20	20	15	60.3	60.3	36.7	53.067	0	194.5	34121000000	339	E7EVQ6;Q14534;H0YBN7	1778
E7EWM3;Q8NF64-3;Q8NF64-2;Q8NF64	Zinc finger MIZ domain-containing protein 2	ZMIZ2	28.02	28.2598	28.2445	28.0389	27.9575	28.0244	27.7917	28.0274	Not signf.	1.18051	0.522272	-0.190573	-1.03052	15	7	7	21.3	13.5	13.5	93.667	0	20.701	2638000000	57	E7EWM3;Q8NF64-3;Q8NF64-2;Q8NF64	1781
E7EXA6;Q8WVB6;Q8WVB6-2;A0A0D9SF58;Q8WVB6-3	Chromosome transmission fidelity protein 18 homolog	CHTF18	31.9765	32.006	31.8258	31.9437	32.0289	31.98	31.8719	31.9476	Not signf.	0.14074	0.942139	0.0190978	0.126107	50	50	49	54.7	54.7	54.7	107.43	0	215.47	68542000000	675	E7EXA6;Q8WVB6;Q8WVB6-2;A0A0D9SF58;Q8WVB6-3;F8WCC1;H0Y7D3	1785
E9PAV3;F8VZJ2;A0A7I2V2K5;H0YHX9;A0A7I2V473;Q13765;E9PAV3-2;F8W0W4;F8VNW4	Nascent polypeptide-associated complex subunit alpha, muscle-specific form;Nascent polypeptide-associated complex subunit alpha	NACA	36.686	36.4679	36.1788	36.3466	36.3301	36.327	36.4034	36.2185	Not signf.	0.386206	0.75821	-0.100101	-0.469303	14	14	13	6.7	6.7	6.7	205.42	0	323.31	1010000000000	980	E9PAV3;F8VZJ2;A0A7I2V2K5;H0YHX9;A0A7I2V473;Q13765;E9PAV3-2;F8W0W4;F8VNW4;F8VZ58	1789
E9PC47;P53667-4;P53667-2;P53667	LIM domain kinase 1	LIMK1	27.5956	27.8737	27.454	25.9133	27.9253	27.3941	27.8733	28.6864	Not signf.	0.720345	0.427011	0.760592	1.23613	20	19	19	43.7	42.7	42.7	75.526	0	84.158	9232800000	146	E9PC47;P53667-4;P53667-2;P53667;P53667-3	1793
E9PC69;E7ETY4;Q7KZI7-14;Q7KZI7-8;Q7KZI7;Q7KZI7-3;Q7KZI7-6;Q7KZI7-11;Q7KZI7-12;A0A7I2V3R3	Serine/threonine-protein kinase MARK2	MARK2	31.684	31.6535	31.742	31.628	31.5369	31.7462	31.6177	31.6783	Not signf.	0.258912	0.899051	-0.0321102	-0.21288	44	44	2	62.3	62.3	3.3	86.69	0	238.54	59080000000	612	E9PC69;E7ETY4;Q7KZI7-14;Q7KZI7-8;Q7KZI7;Q7KZI7-3;Q7KZI7-6;Q7KZI7-11;Q7KZI7-12;A0A7I2V3R3	1795
E9PCD1;H0Y7T5;Q9Y3S1-2;Q9Y3S1-4;Q9Y3S1;A6PVV2;Q9Y3S1-3	Serine/threonine-protein kinase WNK2	WNK2	28.1676	27.8558	28.8617	28.7594	28.0138	28.2652	28.8477	28.6206	Not signf.	0.0290887	0.974	0.0256958	0.0637324	22	13	10	10.8	7.2	6.4	234.38	0	32.654	4960000000	104	E9PCD1;H0Y7T5;Q9Y3S1-2;Q9Y3S1-4;Q9Y3S1;A6PVV2;Q9Y3S1-3;H0Y7R3;H0Y7J9	1796
E9PCT3;P51636;P51636-3;P51636-2	Caveolin;Caveolin-2	CAV2	29.5455	29.6406	29.7661	30.3228	30.0299	29.9001	30.0465	30.1991	Not signf.	0.571847	0.627237	0.225139	0.791508	3	3	3	54	54	54	12.953	0	10.03	10452000000	82	E9PCT3;P51636;P51636-3;P51636-2	1797
E9PCW1;O95249;G5E9T8;B4DQA8;K7EJC8;O95249-2	Golgi SNAP receptor complex member 1	GOSR1	31.9777	31.9519	31.7993	31.9831	31.6402	31.8185	31.7582	31.6596	Not signf.	1.86906	0.416509	-0.208886	-1.30207	22	22	22	66.5	66.5	66.5	28.293	0	182.33	65115000000	419	E9PCW1;O95249;G5E9T8;B4DQA8;K7EJC8;O95249-2;F6RU00	1798
E9PDF6;O43795	Unconventional myosin-Ib	MYO1B	35.0398	35.0467	35.0702	35.0249	35.0279	35.0331	35.0667	35.0512	Not signf.	0.0176004	0.999319	-0.00067234	-0.00595247	91	90	2	71.5	71.5	1.5	128.48	0	323.31	581640000000	2826	E9PDF6;O43795;E7EQD9;C9JYW1;C9JUP5;H7C2Y7;C9K0I9	1800
E9PDR0;P05166;C9JQS9;E7EX59;P05166-2;E7EUY3;E7ETT1;E7ETT4;E9PEC3;F8WBI9	Propionyl-CoA carboxylase beta chain, mitochondrial	PCCB	30.9107	30.8803	30.828	30.7083	30.741	30.9577	30.9109	30.8796	Not signf.	0.256925	0.882163	0.0404677	0.246019	25	25	25	66.4	66.4	66.4	59.403	0	323.31	22559000000	372	E9PDR0;P05166;C9JQS9;E7EX59;P05166-2;E7EUY3;E7ETT1;E7ETT4;E9PEC3;F8WBI9;E7ENC1;H7C5C9;C9JVW9;C9JAW3;C9JVY9	1802
E9PEI0;Q69YH5	Cell division cycle-associated protein 2	CDCA2	31.2719	31.1677	31.1937	31.1831	31.1123	31.4361	31.3006	31.3752	Not signf.	0.662671	0.715064	0.101964	0.585991	41	41	41	59.6	59.6	59.6	111.01	0	323.31	31826000000	507	E9PEI0;Q69YH5	1805
E9PEJ6;H0Y547;P98196	Phospholipid-transporting ATPase;Probable phospholipid-transporting ATPase IH	ATP11A	30.5585	30.5907	30.7988	30.6775	30.5231	30.6385	30.7291	30.7819	Not signf.	0.0529863	0.972765	0.0117726	0.0660959	30	28	28	27.9	27.2	27.2	135.85	0	200.28	21019000000	350	E9PEJ6;H0Y547;P98196;H0Y8F0;A0A087WVE8;A2A3G9	1806
E9PEN0;Q8WYH8-2;Q8WYH8	Inhibitor of growth protein 5	ING5	29.7048	29.7724	29.5427	29.7443	30.0088	29.9621	29.3237	28.9544	Not signf.	0.194429	0.814415	-0.128834	-0.356896	8	8	1	62	62	15.5	16.646	0	170.68	15755000000	122	E9PEN0;Q8WYH8-2;Q8WYH8	1807
E9PEP7;P17010-2;P17010;P17010-3;P08048-2;P08048-3;P08048	Zinc finger X-chromosomal protein;Zinc finger Y-chromosomal protein	ZFX;ZFY	30.7823	30.6189	30.5472	30.4582	30.9091	30.8654	30.7834	30.7092	Not signf.	1.41072	0.455416	0.215162	1.18429	17	17	10	20	20	13.9	85.197	0	19.786	17308000000	123	E9PEP7;P17010-2;P17010;P17010-3;P08048-2;P08048-3;P08048	1809
E9PF19;Q9Y4P3	Transducin beta-like protein 2	TBL2	33.6433	33.7428	33.6476	33.6746	33.6271	33.7497	33.6234	33.6992	Not signf.	0.0200733	0.994651	-0.00225163	-0.0163005	45	45	45	85.6	85.6	85.6	45.935	0	323.31	145140000000	1088	E9PF19;Q9Y4P3;A0A087WXC6;F8WDI9;F8WCR3	1810
E9PF32;H0YAY3;A2RUS2-2;A2RUS2	DENN domain-containing protein 3	DENND3	29.0798	28.9408	28.7192	28.6715	28.817	28.7368	28.5017	28.7657	Not signf.	0.585721	0.678075	-0.147533	-0.675178	16	16	16	22.1	22.1	22.1	144.32	0	84.058	2056000000	91	E9PF32;H0YAY3;A2RUS2-2;A2RUS2;E5RI43;E5RIR7;E5RHH2;H0YBH5;E5RH95;E5RJ42;H0YBK9;B3KRG7;A2RUS2-4;A2RUS2-3	1811
E9PFE2;Q9UHL9-2;Q9UHL9;Q9UHL9-3	General transcription factor II-I repeat domain-containing protein 1	GTF2IRD1	30.0714	29.2479	29.5432	29.5747	29.1506	29.8495	29.388	28.8976	Not signf.	0.496416	0.62783	-0.287857	-0.788935	23	23	23	36.8	36.8	36.8	106.05	0	62.029	4551500000	171	E9PFE2;Q9UHL9-2;Q9UHL9;Q9UHL9-3;H7C4Q8	1813
E9PFK9;Q9UJ41;Q9UJ41-4;Q9UJ41-3	Rab5 GDP/GTP exchange factor	RABGEF1	30.8819	30.5771	30.8369	30.7852	30.7212	30.9843	30.8789	31.0313	Not signf.	0.669052	0.675812	0.133642	0.681042	24	24	24	64.3	64.3	64.3	58.394	0	200.29	25606000000	401	E9PFK9;Q9UJ41;Q9UJ41-4;Q9UJ41-3;V9GYI8;C9JDA2;A0A1W2PPY0;E9PHB8	1814
E9PFR3;Q14738;Q14738-2;H0Y8C4;Q14738-3	Serine/threonine-protein phosphatase 2A 56 kDa regulatory subunit delta isoform	PPP2R5D	34.0253	34.0065	34.0458	34.0661	33.9571	34.0146	34.0601	34.0233	Not signf.	0.388712	0.918975	-0.0221252	-0.177132	38	38	28	68.5	68.5	47	69.116	0	323.31	300280000000	1223	E9PFR3;Q14738;Q14738-2;H0Y8C4;Q14738-3;H7C5Q9	1816
E9PGA6;Q9BXJ4-2;Q9BXJ4;Q9BXJ4-3	Complement C1q tumor necrosis factor-related protein 3	C1QTNF3-AMACR;C1QTNF3	27.9495	27.3786	26.7703	27.1779	28.1091	27.0968	27.4634	27.2182	Not signf.	0.178626	0.817002	0.15281	0.352631	3	3	3	12.7	12.7	12.7	31.075	0	14.945	3000100000	58	E9PGA6;Q9BXJ4-2;Q9BXJ4;Q9BXJ4-3	1817
Q5TG12;E9PGC5;Q15262;Q15262-2;Q15262-3;Q15262-4	Protein-tyrosine-phosphatase;Receptor-type tyrosine-protein phosphatase kappa	PTPRK	30.4928	30.8286	30.5607	30.4841	30.4245	30.5955	30.493	30.4508	Not signf.	0.519729	0.731192	-0.100616	-0.53192	30	30	28	32	32	30.2	164.2	0	283.13	27983000000	357	Q5TG12;E9PGC5;Q15262;Q15262-2;Q15262-3;Q15262-4;H0Y6P5;H0Y6V4;A0A0G2JQF6;H0YDP9	1818
E9PHY8;Q8NDA8;Q8NDA8-2	Maestro heat-like repeat-containing protein family member 1	MROH1	29.7951	29.9417	29.6779	29.7529	29.6311	29.6637	29.5202	29.6747	Not signf.	1.37742	0.525643	-0.169475	-1.02239	48	48	48	41	41	41	180.28	0	220.49	28651000000	550	E9PHY8;Q8NDA8;Q8NDA8-2;Q8NDA8-7;Q8NDA8-3;Q8NDA8-4;Q8NDA8-6;Q8NDA8-5	1824
E9PHZ5;P07858;A0A7P0NGZ6;A0A7I2V440;E9PSG5;A0A7I2V4Z9;A0A7I2V668;A0A7I2YQK9;E9PQM1;E9PR21;E9PKQ7;E9PNL5;E9PLY3;A0A7I2V4S6	Cathepsin B;Cathepsin B light chain;Cathepsin B heavy chain	CTSB	32.2385	32.4284	32.4701	32.4588	32.4535	32.5725	32.5259	32.3701	Not signf.	0.540774	0.750808	0.0815411	0.479832	22	22	22	52	52	52	41.295	0	323.31	869430000000	1268	E9PHZ5;P07858;A0A7P0NGZ6;A0A7I2V440;E9PSG5;A0A7I2V4Z9;A0A7I2V668;A0A7I2YQK9;E9PQM1;E9PR21;E9PKQ7;E9PNL5;E9PLY3;A0A7I2V4S6;E9PCB3;A0A7I2V302;A0A7I2V2J1;R4GMQ5;E9PS78;A0A7I2V367	1825
E9PJ42;Q5BJD5-3;Q5BJD5-2;Q5BJD5	Transmembrane protein 41B	TMEM41B	31.1163	31.132	30.7223	30.7321	30.6476	30.8182	30.4807	30.565	Not signf.	1.154	0.415739	-0.297798	-1.26512	4	4	4	15.8	15.8	15.8	21.72	0	163.65	20065000000	179	E9PJ42;Q5BJD5-3;Q5BJD5-2;Q5BJD5	1833
E9PJF5;G5E9I4;Q9HCU9;H0YCF7	Breast cancer metastasis-suppressor 1	BRMS1	28.7858	28.8095	28.6152	28.2922	28.7945	28.6776	28.6493	28.5192	Not signf.	0.0953899	0.932613	0.0344567	0.148515	14	14	14	54.9	54.9	54.9	28.306	0	80.141	7180100000	138	E9PJF5;G5E9I4;Q9HCU9;H0YCF7;E9PPD1	1835
E9PJN1;O75676-2;O75676;A0A0A6YYC0	Ribosomal protein S6 kinase;Ribosomal protein S6 kinase alpha-4	RPS6KA4	29.2726	29.5518	29.5324	29.4568	29.2235	29.4633	29.5506	29.4507	Not signf.	0.124199	0.926179	-0.0313568	-0.161228	23	23	20	44.8	44.8	41.8	84.755	0	99.329	9768100000	217	E9PJN1;O75676-2;O75676;A0A0A6YYC0	1836
E9PK67;E9PNI7;Q53GL7;E9PPE7	Poly [ADP-ribose] polymerase 10	PARP10	31.1347	31.0971	30.8656	31.0661	30.9669	31.0005	31.0223	31.0561	Not signf.	0.182394	0.917755	-0.0293918	-0.180368	34	34	34	58.4	58.4	58.4	109.1	0	308.92	29872000000	555	E9PK67;E9PNI7;Q53GL7;E9PPE7;E9PPV8;F8W8G7;E9PJI2;E9PSE7;E9PIA6;E9PIK9;E9PM86;E9PQQ6;E9PSG8;E9PLE8;E9PPU2	1840
E9PL01;Q15005;E9PI68	Signal peptidase complex subunit 2	SPCS2	33.6246	33.5374	33.7185	33.4896	33.6455	33.5405	33.5762	33.6302	Not signf.	0.0343614	0.983498	0.00557232	0.0357283	23	23	23	82.8	82.8	82.8	17.027	0	323.31	286070000000	840	E9PL01;Q15005;E9PI68;E9PRB9;H0YE04	1844
E9PL17;Q92989;Q92989-2	Polyribonucleotide 5-hydroxyl-kinase Clp1	CLP1	31.7275	31.7608	31.9606	31.7864	31.7064	31.9031	31.88	31.8058	Not signf.	0.0791451	0.957571	0.015007	0.0891615	17	17	17	38.1	38.1	38.1	48.939	0	242.43	34325000000	330	E9PL17;Q92989;Q92989-2;E9PKV5;E9PJM4	1845
E9PL57	NA	NEDD8-MDP1	30.9873	31.1013	31.301	31.4298	30.9964	31.1296	31.065	31.1295	Not signf.	0.559133	0.70078	-0.124721	-0.611137	15	15	1	72.4	72.4	7.6	19.536	0	234.49	161460000000	292	E9PL57	1846
E9PLI6;E9PS76;Q8N9N8;E9PS30;E9PNH5	Probable RNA-binding protein EIF1AD	EIF1AD	30.3082	30.4542	30.5686	30.6467	30.1615	30.2938	30.3402	30.17	Not signf.	1.58536	0.404838	-0.253054	-1.35976	8	8	8	74.3	74.3	74.3	13.062	0	205.61	26816000000	213	E9PLI6;E9PS76;Q8N9N8;E9PS30;E9PNH5;E9PQD0	1848
E9PLK3;P55786;A0A7I2V389;A0A7I2V3W8;A0A8V8TQ95	Puromycin-sensitive aminopeptidase	NPEPPS	36.0303	35.9677	35.9942	35.9204	35.9267	36.0005	35.9677	36.0154	Not signf.	0.00639186	0.999306	-0.000579834	-0.00444736	66	66	8	69.1	69.1	6.8	102.99	0	323.31	1057000000000	3141	E9PLK3;P55786;A0A7I2V389;A0A7I2V3W8;A0A8V8TQ95;E9PPZ2;A0A7I2V604;A6NEC2;A0A7I2V5D4;E9PP11;H0YDG0;A6NEC2-2;H0YCQ5;E9PJY4;E9PPD4;E9PJF9;A0A7I2V5M8;A0A7I2YQS3;A6NEC2-3;A0A7I2V3D7	1850
E9PLN6;O95677-5;O95677-4	Eyes absent homolog;Eyes absent homolog 4	EYA4	29.3365	29.3161	29.48	29.3809	29.5412	29.3266	29.4147	29.4777	Not signf.	0.478102	0.799681	0.0616875	0.389092	11	11	1	28.6	28.6	4.7	66.976	0	108.06	3425500000	78	E9PLN6;O95677-5;O95677-4	1852
E9PLV1;Q9NQV6-2;Q9NQV6-4;Q9NQV6-6;Q9NQV6-1;Q9NQV6-5;Q9NQV6;Q9NQV6-7	PR domain zinc finger protein 10	PRDM10	26.6847	27.098	27.5238	26.8742	27.0745	27.1204	26.8204	26.937	Not signf.	0.109457	0.907428	-0.0571108	-0.194949	6	6	6	7	7	7	126.98	0	6.2223	1314400000	30	E9PLV1;Q9NQV6-2;Q9NQV6-4;Q9NQV6-6;Q9NQV6-1;Q9NQV6-5;Q9NQV6;Q9NQV6-7	1854
E9PM19;H0YE24;P29597;A0A8V8TN50;A0A8V8TPJ0;K7EM33	Tyrosine-protein kinase;Non-receptor tyrosine-protein kinase TYK2	TYK2	28.8413	28.8636	28.8275	28.9786	28.4514	28.6911	28.9498	28.9342	Not signf.	0.441737	0.727442	-0.121096	-0.543872	21	21	21	31.6	31.6	31.6	112.96	0	30.975	7267400000	125	E9PM19;H0YE24;P29597;A0A8V8TN50;A0A8V8TPJ0;K7EM33;A0A8V8TPX5;H0YCT7;A0A8V8TPH2;A0A8V8TN89;K7EJR6;A0A8V8TN95;H0YE41;A0A8V8TN55	1857
E9PM53;Q9UIF7-6;Q9UIF7-5;Q9UIF7-4;Q9UIF7-3;Q9UIF7-2;Q9UIF7;H0YCY5;E9PNY0	A/G-specific adenine DNA glycosylase	MUTYH	27.9234	27.6466	28.1782	27.7181	27.2209	27.4254	27.5181	27.9411	Not signf.	0.892118	0.476683	-0.340172	-1.16159	6	6	2	15.1	15.1	5.2	58.689	0	9.082	2014100000	51	E9PM53;Q9UIF7-6;Q9UIF7-5;Q9UIF7-4;Q9UIF7-3;Q9UIF7-2;Q9UIF7;H0YCY5;E9PNY0	1858
E9PM75;Q9NTG7;E9PK80;E9PN58;Q9NTG7-2;E9PNA0	NAD-dependent protein deacetylase sirtuin-3, mitochondrial	SIRT3	28.2579	27.1716	27.8097	27.896	27.6635	27.6954	27.6685	27.9344	Not signf.	0.0656022	0.941332	-0.0433531	-0.129355	4	4	4	14.5	14.5	14.5	37.639	0	7.3144	3450400000	63	E9PM75;Q9NTG7;E9PK80;E9PN58;Q9NTG7-2;E9PNA0	1860
E9PMB9;Q16798;Q16798-2;Q6TCH8	Malic enzyme;NADP-dependent malic enzyme, mitochondrial	ME3	28.9113	28.8119	28.6151	29.1084	28.9974	28.8987	28.6512	28.9408	Not signf.	0.0277165	0.981006	0.0103507	0.0453999	16	16	16	49	49	49	64.277	0	44.707	4473400000	55	E9PMB9;Q16798;Q16798-2;Q6TCH8;E9PNN2;E9PND9;E9PKA0	1861
E9PMH5;Q13490;Q13490-2	Baculoviral IAP repeat-containing protein 2	BIRC2	29.948	29.9816	29.9775	30.005	29.8271	29.8573	29.821	30.0157	Not signf.	1.07362	0.680766	-0.0977201	-0.663365	20	20	20	46.9	46.9	46.9	67.513	0	136.87	18319000000	320	E9PMH5;Q13490;Q13490-2;E9PIW1;H0YDY3;E9PI77;E9PNM6;A0A669KBC7;Q13489;E9PQZ9;H0YCJ5	1862
E9PMJ2;J3KP39;Q9BPY3;G3V179;E9PIM5	Protein FAM118B	FAM118B	30.4865	30.4955	30.5456	30.55	30.43	30.4723	30.5487	30.5028	Not signf.	0.46718	0.884652	-0.0309844	-0.238398	14	14	14	44.8	44.8	44.8	39.079	0	186.59	22688000000	264	E9PMJ2;J3KP39;Q9BPY3;G3V179;E9PIM5;E9PMW3	1863
E9PN48;Q8N6H7;G5E9L0;A0A0D9SF70;Q8N6H7-2;E9PQP3;E9PIY6;Q8N6H7-3	ADP-ribosylation factor GTPase-activating protein 2	ARFGAP2	32.1739	32.1671	32.1836	32.202	32.0411	32.0711	32.1186	32.0644	Not signf.	3.02171	0.577507	-0.107838	-0.914456	37	37	36	68.4	68.4	66.5	58.163	0	323.31	130610000000	904	E9PN48;Q8N6H7;G5E9L0;A0A0D9SF70;Q8N6H7-2;E9PQP3;E9PIY6;Q8N6H7-3;H0YDN9;E9PMU9;E9PK28;E9PJT7;H0YF45;H0YDX1;E9PMR9;E9PM63;E9PNY8;E9PM18	1867
E9PQ47;E9PNY1;O95159;E9PMQ3;E9PQA5	Zinc finger protein-like 1	ZFPL1	29.3991	29.902	30.0748	29.6499	29.6041	30.0461	29.6967	29.8211	Not signf.	0.0723517	0.941428	0.0355487	0.128834	10	10	10	43.6	43.6	43.6	20.607	0	29.851	23627000000	166	E9PQ47;E9PNY1;O95159;E9PMQ3;E9PQA5;E9PJX1;E9PJ47;H0YCU8	1870
F8WA39;E9PPP8;Q13613;Q13613-2;Q8NEC6;H0YDX3	Myotubularin-related protein 1	MTMR1	31.0264	30.8728	30.8501	31.1009	30.7927	30.9511	30.9487	30.878	Not signf.	0.439349	0.79093	-0.0699053	-0.408509	25	24	21	56.2	56.2	47.7	75.717	0	283.02	30316000000	407	F8WA39;E9PPP8;Q13613;Q13613-2;Q8NEC6;H0YDX3;E9PIH9;F8W764;F8W8S8	1872
E9PRG8;E9PLD3;A0A494BXY3	Uncharacterized protein C11orf98	C11orf98	32.3078	32.0936	32.2936	32.1716	32.1767	32.1799	32.1929	32.1607	Not signf.	0.321217	0.873344	-0.0390768	-0.257815	10	10	10	48	48	48	14.234	0	46.744	71479000000	352	E9PRG8;E9PLD3;A0A494BXY3	1880
E9PRY8;P29692-2;A0A087X1X7	Elongation factor 1-delta	EEF1D	37.87	37.8161	37.6983	37.7817	37.783	37.7857	37.6531	37.7058	Not signf.	0.580361	0.792615	-0.0596199	-0.402147	65	65	7	60.1	60.1	15.9	76.569	0	323.31	4168600000000	3796	E9PRY8;P29692-2;A0A087X1X7;A0A8C8L741;E9PQR8;E9PRL0;E9PJV8;E9PN56;E9PN71;E9PKH7;E9PNC8;E9PPY1;E9PLL8;E9PL21;E9PJ84;E9PIP5;E9PI93;E9PLS6;E9PM66;E9PLT8;E9PLA1	1881
E9PS00;Q9Y5Q0	Fatty acid desaturase 3	FADS3	30.5476	30.6632	30.4933	30.6048	30.2376	30.2822	30.486	30.5101	Not signf.	1.34603	0.487785	-0.198253	-1.11026	19	18	18	46.8	46.8	46.8	48.166	0	143.87	33562000000	357	E9PS00;Q9Y5Q0;E9PKP8;E9PPZ4;E9PQC2;H0YED5;H0YCN1	1882
E9PSF2;Q15468;Q15468-2;Q5T0C7;A0A0A0MR87;H0Y702	SCL-interrupting locus protein	STIL	26.8077	26.5891	26.3169	26.6629	26.1811	26.5445	26.678	26.7812	Not signf.	0.106103	0.91833	-0.0479412	-0.179806	13	13	13	14.7	14.7	14.7	141.07	0	23.477	1277300000	49	E9PSF2;Q15468;Q15468-2;Q5T0C7;A0A0A0MR87;H0Y702;A0A804HJM8	1884
E9PSH4;Q9H063;E9PR76	Repressor of RNA polymerase III transcription MAF1 homolog	MAF1	27.4128	27.9594	27.9086	28.1689	28.0775	28.1494	28.1121	28.5053	Not signf.	0.944632	0.448348	0.348647	1.20918	8	8	8	55.9	55.9	55.9	31.972	0	323.31	7898000000	147	E9PSH4;Q9H063;E9PR76;E9PJ05;H0YEV4	1885
E9PSI1;E9PQI5;Q9BY43;E9PQ80;Q9BY43-2	Charged multivesicular body protein 4a	CHMP4A	31.1724	31.2498	30.9763	30.9665	31.1868	31.4386	31.0943	31.3855	Not signf.	0.862161	0.58261	0.185048	0.88982	16	16	16	18.8	18.8	18.8	92.386	0	323.31	34252000000	305	E9PSI1;E9PQI5;Q9BY43;E9PQ80;Q9BY43-2;E9PJC4;E9PQY7;E9PS99;E9PL78;E9PJM1;E9PMQ9;O15321-2;O15321;H0YI89;E9PNW2;G3V1B9	1886
F2Z2W7;Q8IZ69;Q8IZ69-2	tRNA (uracil-5-)-methyltransferase homolog A	TRMT2A	32.2692	32.2473	32.1268	32.3382	32.2131	32.2862	32.2897	32.315	Not signf.	0.25468	0.902355	0.0306339	0.205342	36	36	36	61.6	61.6	61.6	70.834	0	205.77	53567000000	726	F2Z2W7;Q8IZ69;Q8IZ69-2;A0A994J4Q5;H7C100;C9K041;H7BZZ4	1887
F2Z3H6;Q9BQE9-4;Q9BQE9;F8WE18;F8WDZ4;Q9BQE9-3	B-cell CLL/lymphoma 7 protein family member B	BCL7B	28.8064	29.3905	29.2242	29.0779	29.6958	29.4106	29.3942	29.3254	Not signf.	1.17499	0.409945	0.331764	1.33527	4	4	3	17.8	17.8	12.7	23.487	0	25.448	6953600000	77	F2Z3H6;Q9BQE9-4;Q9BQE9;F8WE18;F8WDZ4;Q9BQE9-3;Q9BQE9-2	1890
F5GWT4;Q9H4A3-2;Q9H4A3;Q9H4A3-5;Q9H4A3-6;Q9H4A3-7;Q9H4A3-4;A0A6Q8PFM0	Serine/threonine-protein kinase WNK1	WNK1	33.3624	33.4521	33.4497	33.4322	33.2949	33.3523	33.4249	33.3073	Not signf.	1.14935	0.716545	-0.0792398	-0.581991	75	75	63	30.2	30.2	25.4	225.5	0	323.31	160170000000	1499	F5GWT4;Q9H4A3-2;Q9H4A3;Q9H4A3-5;Q9H4A3-6;Q9H4A3-7;Q9H4A3-4;A0A6Q8PFM0;F6UYG0;H0YH68;Q96J92-2	1891
F5GX28;A0A0C4DFL8;O94953;K7EQ54	Lysine-specific demethylase 4B	KDM4B	28.8843	29.2405	28.9961	28.9257	29.3404	29.2506	29.1786	29.062	Not signf.	1.02304	0.545087	0.196237	0.985934	15	14	13	21	20.3	18.1	126.08	0	39.755	6592600000	77	F5GX28;A0A0C4DFL8;O94953;K7EQ54;O94953-2;K7ES23	1894
F5GYJ5;Q9NX18	Succinate dehydrogenase assembly factor 2, mitochondrial	SDHAF2	32.1353	32.0605	32.0962	32.1329	31.6614	32.1526	31.6853	32.0968	Not signf.	0.775296	0.582418	-0.207198	-0.892777	16	16	16	72.1	72.1	72.1	18.388	0	215.3	19181000000	277	F5GYJ5;Q9NX18;F8W679;M0QYN2;F5GXW4;M0R060;F5H5T6;F5H8E2	1900
F5GYQ1;P61421;J3QL14	V-type proton ATPase subunit d 1	ATP6V0D1	32.9107	32.8959	32.7868	32.9201	32.9681	32.8176	32.7968	32.8898	Not signf.	0.0741975	0.970137	-0.0102692	-0.0686258	18	18	18	48.7	48.7	48.7	44.659	0	323.31	122440000000	730	F5GYQ1;P61421;J3QL14;H3BQJ1;H3BQB4;H3BSG7;H3BUQ0;H3BTB5	1901
F5GYW0;Q86XR8-2;Q86XR8-4;Q86XR8-5;Q86XR8;H0YFT8	Centrosomal protein of 57 kDa	CEP57	28.6208	28.2554	28.5732	28.5358	28.3978	28.7575	28.437	28.5636	Not signf.	0.140165	0.906344	0.0426702	0.198139	7	7	7	24.3	24.3	24.3	54.526	0	5.371	3906200000	28	F5GYW0;Q86XR8-2;Q86XR8-4;Q86XR8-5;Q86XR8;H0YFT8;F5H0C6;F5H1B0;Q86XR8-3;F5GXS6;F5H6R3;H0YGT4	1902
F5GZ90;Q9NZJ0	Denticleless protein homolog	DTL	31.2502	30.9592	30.8887	30.9204	30.99	31.0447	31.2767	31.1211	Not signf.	0.446799	0.741314	0.103511	0.507744	23	23	23	39.8	39.8	39.8	74.999	0	147.11	16502000000	266	F5GZ90;Q9NZJ0;Q9NZJ0-2	1904
F5GZ97;Q9Y3C0;F5GWI9;F5GXZ7	WASH complex subunit CCDC53	CCDC53	29.5962	29.7058	29.9083	30.296	30.0212	30.1007	29.6448	30.3256	Not signf.	0.292395	0.757012	0.146504	0.473757	10	10	10	44	44	44	21.044	0	98.599	27698000000	181	F5GZ97;Q9Y3C0;F5GWI9;F5GXZ7;F5H0A7;F5GXZ4;F5H2P1;H0YGN0	1905
F8WCM7;F8VRJ6;F5GZG6;Q9H3S4	Thiamin pyrophosphokinase 1	TPK1	27.0732	26.9715	26.7354	26.8795	26.063	26.5718	26.4441	27.1046	Not signf.	0.809355	0.486578	-0.368987	-1.12856	4	4	4	65.3	65.3	65.3	14.085	0	18.124	594970000	26	F8WCM7;F8VRJ6;F5GZG6;Q9H3S4;Q6ZQX6	1907
F5GZS6;A0A7P0Z4A0;A0A7P0TAN7;A0A7P0Z4P5;P08195;P08195-5;P08195-4	4F2 cell-surface antigen heavy chain	SLC3A2	38.2003	38.1222	38.1562	38.2338	38.0759	38.1738	38.2034	38.1009	Not signf.	0.461178	0.856225	-0.0395937	-0.285451	59	59	0	82.5	82.5	0	64.872	0	323.31	2071800000000	3819	F5GZS6;A0A7P0Z4A0;A0A7P0TAN7;A0A7P0Z4P5;P08195;P08195-5;P08195-4;A0A7P0TAT7	1908
F5GZY7;Q9H0R8;Q9H0R8-2	Gamma-aminobutyric acid receptor-associated protein-like 1	GABARAPL1	31.2652	31.2937	31.5001	31.371	31.2272	31.3757	31.5184	31.5955	Not signf.	0.312608	0.810943	0.0716839	0.364284	11	11	6	78.6	78.6	34.3	8.577	0	61.527	41591000000	175	F5GZY7;Q9H0R8;Q9H0R8-2;F5GX12;F5H007;G3V1T7	1909
F5H0F9;Q9UJX4;Q9UJX4-3	Anaphase-promoting complex subunit 5	ANAPC5	32.1661	32.146	32.0632	32.1261	32.1378	32.2354	32.2085	32.3038	Not signf.	1.2414	0.677127	0.0960188	0.681342	41	41	41	63.2	63.2	63.2	83.674	0	323.31	67556000000	810	F5H0F9;Q9UJX4;Q9UJX4-3;H0YFB5;F5GY68;F5H0N1;Q9UJX4-2;F5H3S5;F5GZ05	1913
F5H148;H3BMT1;Q9NYV6;Q9NYV6-3;Q9NYV6-4	RNA polymerase I-specific transcription initiation factor RRN3	RRN3	30.3646	30.3161	30.1523	29.8319	30.3235	30.3556	30.3048	30.4277	Not signf.	0.742258	0.600826	0.186657	0.835666	17	17	13	38.8	38.8	31.6	70.466	0	101.35	6440000000	154	F5H148;H3BMT1;Q9NYV6;Q9NYV6-3;Q9NYV6-4;Q9NYV6-2;Q2M238	1914
F5H1S1;Q92521	GPI mannosyltransferase 3	PIGB	27.8427	28.0274	28.0378	28.2005	27.5324	27.9051	28.3648	28.1895	Not signf.	0.0523442	0.952912	-0.0291948	-0.0986415	5	4	4	14.2	13	13	65.17	0	36.406	2469100000	72	F5H1S1;Q92521	1916
F5H1U9;O75970-5;O75970-3;O75970-2;O75970;H0YGQ3;B7ZB24	Multiple PDZ domain protein	MPDZ	30.3202	30.6654	29.966	30.0282	30.1112	30.1192	30.0935	30.1092	Not signf.	0.370478	0.733354	-0.136671	-0.525414	41	40	40	34.5	34.1	34.1	223.12	0	130.24	8703100000	156	F5H1U9;O75970-5;O75970-3;O75970-2;O75970;H0YGQ3;B7ZB24;A0A075B6R8;F8WDQ8;H0YH70;F5H8D6;H3BM19	1917
F5H212;P15822	Zinc finger protein 40	HIVEP1	28.737	29.0676	28.9364	29.2199	29.3258	28.7527	29.0646	28.9151	Not signf.	0.0537486	0.9549	0.0243001	0.0937981	18	18	18	11.7	11.7	11.7	296.67	0	14.003	6246400000	55	F5H212;P15822;A0A0D9SFF3;P15822-2;P15822-3;H7BYU7;C9JZF8;C9JAW2;C9J2N3	1919
F5H269;Q9Y485	DmX-like protein 1	DMXL1	31.3225	31.3566	31.2199	31.263	31.2141	31.4018	31.4395	31.316	Not signf.	0.390727	0.830111	0.0523024	0.329714	89	89	88	47.7	47.7	47.7	340.24	0	323.31	37706000000	818	F5H269;Q9Y485;E7EMZ0	1922
V9GYY3;F5H2F4;P11586;A0A8V8TMA4;A0A8V8TKT4;A0A8V8TL50;V9GZ78;A0A8V8TKR5;A0A494C1T2	C-1-tetrahydrofolate synthase, cytoplasmic;Methylenetetrahydrofolate dehydrogenase;Methenyltetrahydrofolate cyclohydrolase;Formyltetrahydrofolate synthetase;C-1-tetrahydrofolate synthase, cytoplasmic, N-terminally processed	MTHFD1	36.5657	36.6102	36.5344	36.5703	36.475	36.5746	36.5637	36.6826	Not signf.	0.0289436	0.989227	0.00381947	0.0262895	91	91	32	86.9	86.9	23.9	99.719	0	323.31	2254700000000	4812	V9GYY3;F5H2F4;P11586;A0A8V8TMA4;A0A8V8TKT4;A0A8V8TL50;V9GZ78;A0A8V8TKR5;A0A494C1T2;A0A8V8TL46;A0A8V8TMA9;A0A8C8UXK2	1924
H0Y5D5;F5H2X7;Q9ULV3-2;Q9ULV3;Q5SYW2;Q9ULV3-5;Q9ULV3-3;Q9ULV3-4;A0A494C0L7	Cip1-interacting zinc finger protein	CIZ1	30.3344	30.3887	30.2791	30.1639	30.1327	30.2845	30.2312	30.3997	Not signf.	0.15349	0.922813	-0.0294847	-0.169921	22	22	22	41.7	41.7	41.7	91.124	0	194.7	14885000000	297	H0Y5D5;F5H2X7;Q9ULV3-2;Q9ULV3;Q5SYW2;Q9ULV3-5;Q9ULV3-3;Q9ULV3-4;A0A494C0L7;A0A0U1RQR2;F6VD24;F6WSM2	1927
F5H4M0;Q9H9H4;F5H1F6	Vacuolar protein sorting-associated protein 37B	VPS37B	29.9279	29.9604	29.727	29.7117	29.8362	29.7943	29.8538	29.8428	Not signf.	0.000154746	0.999856	3.09944e-05	0.000186045	12	12	12	43.5	43.5	43.5	29.693	0	323.31	26503000000	372	F5H4M0;Q9H9H4;F5H1F6	1931
F5H4R6;P55209-2;P55209;F8VY35;H0YIV4;F8W0J6;F8VUX1;F8W020;F8VXI6	Nucleosome assembly protein 1-like 1	NAP1L1	36.5445	36.5841	36.5458	36.5996	36.5115	36.5614	36.7091	36.4978	Not signf.	0.00955867	0.997114	0.00143051	0.00951816	32	32	6	75.7	75.7	18	44.626	0	323.31	2266700000000	2786	F5H4R6;P55209-2;P55209;F8VY35;H0YIV4;F8W0J6;F8VUX1;F8W020;F8VXI6;F8VVB5	1933
F5H5P2;P12694;P12694-2;F5GXU9	2-oxoisovalerate dehydrogenase subunit alpha, mitochondrial	BCKDHA	31.8201	31.7184	31.6974	31.6508	31.5772	31.7181	31.6872	31.7066	Not signf.	0.46259	0.828236	-0.0494099	-0.333444	25	25	25	70.4	70.4	70.4	54.202	0	323.31	34494000000	495	F5H5P2;P12694;P12694-2;F5GXU9;H0YH31	1937
F5H619;Q86XA9;Q86XA9-2;H7C5W6	HEAT repeat-containing protein 5A	HEATR5A	30.5617	30.4954	30.6196	30.5374	30.5857	30.4821	30.4778	30.4374	Not signf.	0.683366	0.789531	-0.0577979	-0.410209	41	41	41	26.5	26.5	26.5	222.7	0	214.93	25534000000	538	F5H619;Q86XA9;Q86XA9-2;H7C5W6;H0YIW3;Q86XA9-3;F8VQQ6;H0YHE0;H0YHS5	1938
F5H7J9;O75581;H0YGW5	Low-density lipoprotein receptor-related protein 6	LRP6	29.2004	28.8391	29.3548	29.3473	28.9225	29.2291	29.1411	29.3103	Not signf.	0.0855098	0.936525	-0.0346594	-0.140402	26	25	24	22.4	22	21.4	175.43	0	72.468	11792000000	197	F5H7J9;O75581;H0YGW5;H0YGH0	1943
F5H7N8;P78380;F5H001;F5GZH1;P78380-2;P78380-3	Oxidized low-density lipoprotein receptor 1;Oxidized low-density lipoprotein receptor 1, soluble form	OLR1	29.3053	29.3141	29.5266	29.4048	29.4152	29.5745	29.3666	29.4315	Not signf.	0.378619	0.817115	0.0592456	0.352298	6	6	6	32.2	32.2	32.2	24.468	0	66.162	2768400000	61	F5H7N8;P78380;F5H001;F5GZH1;P78380-2;P78380-3;F5H0N6;B7ZAN8;J3QTI8;F5H3G7	1944
F5H875;A0A6Q8PF35;Q9HD42;F8VVT7;A0A6Q8PG85;A0A6Q8PGM8;A0A6Q8PFF9	Charged multivesicular body protein 1a	CHMP1A	31.4415	31.4048	31.5324	31.3886	31.4178	31.2353	31.5781	31.384	Not signf.	0.19335	0.898145	-0.0379939	-0.214244	15	15	1	41.5	41.5	10.7	27.147	0	23.059	94311000000	339	F5H875;A0A6Q8PF35;Q9HD42;F8VVT7;A0A6Q8PG85;A0A6Q8PGM8;A0A6Q8PFF9;A0A6Q8PHU0;A0A6Q8PFF8;A0A6Q8PGI9;A0A6Q8PF26	1946
F5H8F7;Q9UBL3-3;Q9UBL3;Q9UBL3-2	Set1/Ash2 histone methyltransferase complex subunit ASH2	ASH2L	31.556	31.5577	31.6575	31.5822	31.6316	31.5102	31.603	31.7736	Not signf.	0.289099	0.872601	0.0412793	0.258768	31	31	31	65.8	65.8	65.8	55.324	0	323.31	79203000000	704	F5H8F7;Q9UBL3-3;Q9UBL3;Q9UBL3-2;H0YBF6;H0YAQ0;E5RFH5	1947
F6QDS0	NA	DDX19A	29.5756	30.4149	30.4276	30.8466	27.48	30.8033	30.5462	29.855	Not signf.	0.34452	0.663346	-0.645041	-0.714466	43	3	0	86.2	8.1	0	54.017	0	226.34	14315000000	113	F6QDS0	1948
F6TDL0;Q92569;Q92569-3;Q92569-2	Phosphatidylinositol 3-kinase regulatory subunit gamma	PIK3R3	28.2323	27.9776	27.7466	28.1734	28.1988	28.1142	27.7232	27.7025	Not signf.	0.232735	0.812015	-0.097806	-0.362766	10	7	7	28.4	20.5	20.5	59.394	0	70.192	1150700000	54	F6TDL0;Q92569;Q92569-3;Q92569-2;Q5T4P3	1955
F8U8C0;O00220	Tumor necrosis factor receptor superfamily member 10A	TNFRSF10A	27.8201	28.0428	27.9802	27.6276	27.9271	27.6812	28.0308	27.8592	Not signf.	0.0198111	0.985657	0.00689793	0.0315938	6	6	6	25.8	25.8	25.8	33.91	0	15.102	1035800000	45	F8U8C0;O00220	1958
F8VSL3;P25208	Nuclear transcription factor Y subunit beta	NFYB	30.386	30.7517	30.4377	30.3567	30.186	30.7865	30.4038	30.044	Not signf.	0.287003	0.770278	-0.127949	-0.447951	6	6	6	40.4	40.4	40.4	22.957	0	175.03	25495000000	182	F8VSL3;P25208	1965
J3KPG5;F8VU39;Q9UIF9-2;Q9UIF9;Q9UIF9-3;A0A0C4DGI9	Bromodomain adjacent to zinc finger domain protein 2A	BAZ2A	32.0442	32.1248	32.0813	32.1546	32.0792	31.9654	32.021	31.9881	Not signf.	1.35385	0.682832	-0.087831	-0.65242	61	61	61	41	41	41	208.07	0	323.31	77291000000	1018	J3KPG5;F8VU39;Q9UIF9-2;Q9UIF9;Q9UIF9-3;A0A0C4DGI9;H0YII3;H0YHL2;H0YHQ7	1966
F8VUY0;F8VVS9;Q15583-4;Q15583-2;Q15583-3;Q15583;F8VW34;F8VX54;F8VZH2;F8VWK5;F8VYL4	Homeobox protein TGIF1	TGIF1	28.2889	28.132	28.2604	28.0969	28.1746	27.7678	28.1434	28.0486	Not signf.	0.763734	0.628446	-0.160944	-0.789389	6	6	4	43.4	43.4	34.2	24.103	0	35.141	3808700000	97	F8VUY0;F8VVS9;Q15583-4;Q15583-2;Q15583-3;Q15583;F8VW34;F8VX54;F8VZH2;F8VWK5;F8VYL4;F8VXG3;U3KQS0	1970
F8VV64;Q63HR2-5;Q63HR2-2;Q63HR2-6;Q63HR2;Q63HR2-4	Tensin-2	TNS2	28.6737	28.7423	28.5135	28.6581	28.4749	28.5932	28.4891	28.6737	Not signf.	0.634249	0.731187	-0.0891829	-0.533698	23	21	21	23.8	22.8	22.8	145.98	0	73.402	10905000000	188	F8VV64;Q63HR2-5;Q63HR2-2;Q63HR2-6;Q63HR2;Q63HR2-4;R4GMX1	1973
F8VVA7;P61923;P61923-4;F8W651;F8VYZ4;P61923-5;F8VXB1;F8W156;P61923-3	Coatomer subunit zeta-1	COPZ1	33.9212	33.9631	34.175	33.9764	34.0831	34.0303	34.111	34.0955	Not signf.	0.559761	0.769727	0.0710459	0.446175	11	11	11	60.1	60.1	60.1	22.34	0	323.31	259380000000	675	F8VVA7;P61923;P61923-4;F8W651;F8VYZ4;P61923-5;F8VXB1;F8W156;P61923-3;F8VUC5;F8VXR1;F8VYK5;P61923-2;F8VYE0	1974
F8VWL3;B7Z493;E9PJX4;Q96M96;F8W1R0	FYVE, RhoGEF and PH domain-containing protein 4	FGD4	28.9714	28.7669	28.988	28.9328	28.5763	28.3696	28.7788	28.7885	Not signf.	1.37532	0.406627	-0.286456	-1.35561	19	19	13	28.7	28.7	16.2	101	0	51.78	4701500000	108	F8VWL3;B7Z493;E9PJX4;Q96M96;F8W1R0;Q96M96-2;E9PQT1;E9PNX0;Q96M96-3;J3KSS3;F8VVF1	1976
F8VWW7;Q8NCJ5	SPRY domain-containing protein 3	SPRYD3	27.7669	27.7208	27.7315	27.987	27.9877	28.0193	28.2232	28.1219	Not signf.	1.88237	0.324676	0.286469	1.57165	12	12	12	43.4	43.4	43.4	53.789	0	45.5	3264700000	57	F8VWW7;Q8NCJ5;H0YI85;B7Z1Y3	1977
F8VX04;Q9H2H9;F8VX12	Sodium-coupled neutral amino acid transporter 1	SLC38A1	32.8818	32.3007	32.0024	31.2467	32.0962	30.6352	32.2482	31.1573	Not signf.	0.513307	0.569094	-0.57368	-0.935013	8	8	8	19.9	19.9	19.9	56.195	0	54.197	18671000000	93	F8VX04;Q9H2H9;F8VX12	1978
F8VX10;Q9H9L4;F8VXI8;H0YIQ8	KAT8 regulatory NSL complex subunit 2	KANSL2	29.8389	30.154	30.319	29.8424	29.8834	29.9836	30.1006	30.1116	Not signf.	0.0503475	0.961965	-0.0187755	-0.0813591	15	15	15	27.4	27.4	27.4	74.68	0	37.703	12999000000	187	F8VX10;Q9H9L4;F8VXI8;H0YIQ8;H0YHR2;Q9H9L4-4;H0YID1;F8VRX7;F8VUX5;F8VP38	1979
F8VXC8;Q8TAQ2-2;Q8TAQ2-3	SWI/SNF complex subunit SMARCC2	SMARCC2	33.8479	33.8528	33.7516	33.8121	33.8407	33.7675	33.882	33.7933	Not signf.	0.04867	0.983206	0.00479317	0.0356426	78	57	2	53.4	47.9	2.4	136.18	0	323.31	428490000000	1938	F8VXC8;Q8TAQ2-2;Q8TAQ2-3;F8VZW6	1980
F8VXD5;Q53FV1	ORM1-like protein 2	ORMDL2	28.7746	28.9287	28.2919	28.8201	28.1621	28.8002	28.2483	28.3621	Not signf.	0.766353	0.521007	-0.310659	-1.0357	4	4	4	24.4	24.4	24.4	13.606	0	58.826	5709700000	56	F8VXD5;Q53FV1;F8VWV8	1981
F8VXG7;Q99590-2;Q99590;A0A0A0MTP7	Protein SCAF11	SCAF11	32.5813	32.554	32.4613	32.4457	32.395	32.4737	32.3905	32.4214	Not signf.	1.23787	0.682817	-0.0903788	-0.65199	35	35	33	39.1	39.1	37	142.6	0	323.31	66408000000	585	F8VXG7;Q99590-2;Q99590;A0A0A0MTP7	1982
Q49AQ3;H0YI10;F8VXY1;Q8N5B7-2;Q8N5B7	Ceramide synthase 5	LASS5;CERS5	28.0114	28.2878	28.4173	27.9067	28.2488	28.0415	28.2753	27.9262	Not signf.	0.0816576	0.939866	-0.032846	-0.133933	5	5	5	13.8	13.8	13.8	22.187	0.00010851	4.5137	8232800000	75	Q49AQ3;H0YI10;F8VXY1;Q8N5B7-2;Q8N5B7	1985
F8VXY6;Q8TBF4;G3V1V1	Zinc finger CCHC-type and RNA-binding motif-containing protein 1	ZCRB1	28.3016	28.5022	28.1461	28.6629	28.0088	28.3439	27.9753	28.2125	Not signf.	0.960244	0.492277	-0.268081	-1.10407	6	6	6	30.3	30.3	30.3	25.859	0	47.363	9105200000	112	F8VXY6;Q8TBF4;G3V1V1	1986
F8W038;Q8IXM2;Q8IXM2-3;H0YIS7;F8W1H0	Chromatin complexes subunit BAP18	C17orf49;BAP18;RNASEK-C17orf49	29.0791	28.667	29.2358	28.9292	28.5711	29.0088	29.2634	28.3739	Not signf.	0.309931	0.739628	-0.173495	-0.516458	6	6	3	56.7	56.7	28	16.29	0	23.025	4251400000	57	F8W038;Q8IXM2;Q8IXM2-3;H0YIS7;F8W1H0	1989
F8W130;Q12815;F8W1U0	Tastin	TROAP	27.7023	28.0088	27.7769	27.738	28.218	27.9465	27.8966	27.9114	Not signf.	0.926197	0.575073	0.186643	0.921612	10	10	10	15.8	15.8	15.8	93.448	0	9.4443	2601600000	42	F8W130;Q12815;F8W1U0;F8W1E3;F8W052;F8VXF3;B7Z5Q9;Q12815-3;Q12815-2;F8VR46;F8VVT5	1992
F8W1A4;P54819-2;P54819;P54819-5;P54819-3;F8VY04;A0A5K1VW67;P54819-6;P54819-4;F8VZG5	Adenylate kinase 2, mitochondrial;Adenylate kinase 2, mitochondrial;Adenylate kinase 2, mitochondrial, N-terminally processed	AK2	35.9547	35.8411	35.9037	35.8429	35.8349	35.8544	35.8771	35.7569	Not signf.	0.705705	0.794924	-0.0547791	-0.397677	35	35	14	90.1	90.1	31.5	25.63	0	323.31	559070000000	1857	F8W1A4;P54819-2;P54819;P54819-5;P54819-3;F8VY04;A0A5K1VW67;P54819-6;P54819-4;F8VZG5;G3V213;F8VPP1;A0A8Q3SHW4	1993
F8W726;Q5VU77	NA	UBAP2L	28.4425	28.3451	28.1208	28.2581	26.9007	28.6025	28.2744	28.8669	Not signf.	0.108992	0.883519	-0.130488	-0.240499	30	2	2	40.2	2.2	2.2	113.63	0	13.382	1383400000	20	F8W726;Q5VU77	1997
F8W7U8;P49959;P49959-2;P49959-3	Double-strand break repair protein MRE11A	MRE11A	34.5577	34.6026	34.6445	34.6068	34.5854	34.5872	34.6393	34.7645	Not signf.	0.396712	0.85696	0.0412197	0.283048	49	49	49	64.1	64.1	64.1	80.521	0	323.31	341850000000	1668	F8W7U8;P49959;P49959-2;P49959-3;F5GXT0;F5H742;F5H256	1998
F8W7W8;Q30201-8;Q30201-5;Q30201;Q30201-2;Q6B0J5;Q30201-3;Q30201-4	Hereditary hemochromatosis protein	HFE	29.6947	29.8267	29.6628	29.501	29.8056	29.8873	29.7759	29.5854	Not signf.	0.44692	0.751312	0.0922365	0.479074	8	8	8	25.8	25.8	25.8	38.871	0	43.034	3410600000	60	F8W7W8;Q30201-8;Q30201-5;Q30201;Q30201-2;Q6B0J5;Q30201-3;Q30201-4;Q30201-7;Q30201-9;Q30201-6;Q30201-10	1999
H7C1C1;F8W8A5;Q9NYP3;C9J4K5;C9JSP0;H7C1M7	Protein downstream neighbor of Son	DONSON	27.8103	27.7148	28.1958	28.1905	28.0089	28.5271	27.6379	27.9091	Not signf.	0.068145	0.940674	0.0429192	0.132206	12	9	9	35.6	27.7	27.7	59.169	0	36.361	2476600000	49	H7C1C1;F8W8A5;Q9NYP3;C9J4K5;C9JSP0;H7C1M7;V9GY84	2000
F8W8D3;Q14493;H7C4H8;H0YAE8;E7EUV9;Q14493-2	Histone RNA hairpin-binding protein	SLBP	29.4195	29.3481	29.4623	29.4409	29.6653	29.2786	29.5954	29.3548	Not signf.	0.234283	0.85527	0.0557985	0.284374	13	13	13	44.8	44.8	44.8	32.094	0	19.916	9695800000	129	F8W8D3;Q14493;H7C4H8;H0YAE8;E7EUV9;Q14493-2	2001
F8W8I6;P31483;P31483-3;E5RGV5	Nucleolysin TIA-1 isoform p40	TIA1	32.4541	32.3665	32.1866	32.3109	32.1055	32.454	32.4716	32.524	Not signf.	0.213171	0.858115	0.0592403	0.281026	20	15	2	61.3	52.7	8.8	42.835	0	323.31	119050000000	572	F8W8I6;P31483;P31483-3;E5RGV5;F8WE16	2002
F8W930;Q9Y6M1-1;Q9Y6M1;Q9Y6M1-5;Q9Y6M1-6;Q9Y6M1-3;Q9Y6M1-4	Insulin-like growth factor 2 mRNA-binding protein 2	IGF2BP2	32.0656	32.0536	32.1164	32.1636	32.0443	32.3074	32.0827	32.1521	Not signf.	0.312003	0.854126	0.046814	0.286664	41	41	40	57.7	57.7	55.5	66.785	0	323.31	315600000000	1263	F8W930;Q9Y6M1-1;Q9Y6M1;Q9Y6M1-5;Q9Y6M1-6;Q9Y6M1-3;Q9Y6M1-4	2003
F8WC89;A6NKF1;A0A6I8PRW4;H9KVA8;A6NKF1-2	SAC3 domain-containing protein 1	SAC3D1	30.3245	30.3925	30.1789	30.2103	30.2089	30.3829	30.2588	30.4185	Not signf.	0.233587	0.884653	0.0407023	0.238914	15	15	15	48.9	48.9	48.9	38.58	0	180.03	30341000000	324	F8WC89;A6NKF1;A0A6I8PRW4;H9KVA8;A6NKF1-2	2007
F8WCD0;Q8NC42	E3 ubiquitin-protein ligase RNF149	RNF149	29.2104	29.101	29.136	29.2451	29.3246	29.4183	29.215	29.5337	Not signf.	1.41849	0.482542	0.199765	1.13857	8	8	8	23.9	23.9	23.9	43.061	0	84.506	3669500000	97	F8WCD0;Q8NC42	2009
F8WCF6;P59998;P59998-3;H7C0A3;F8WDD7;A0A0A6YYG9;P59998-2;R4GN08;P59998-4	Actin-related protein 2/3 complex subunit 4	ARPC4-TTLL3;ARPC4	34.3805	34.3798	34.3623	34.3417	34.2799	34.2537	34.2889	34.2016	Not signf.	2.6464	0.583682	-0.110023	-0.904482	19	19	19	75.7	75.7	75.7	21.058	0	323.31	643990000000	1213	F8WCF6;P59998;P59998-3;H7C0A3;F8WDD7;A0A0A6YYG9;P59998-2;R4GN08;P59998-4;F8WE39;F8WDW3	2010
F8WD88;P49450-2;P49450	Histone H3-like centromeric protein A	CENPA	30.8382	30.5418	30.8224	30.7976	30.7305	30.5015	30.7096	31.0898	Not signf.	0.0189148	0.985988	0.00783968	0.0325672	4	4	4	25.6	25.6	25.6	9.9154	0	10.703	29616000000	148	F8WD88;P49450-2;P49450	2012
F8WEC0;Q9H3L0	Methylmalonic aciduria and homocystinuria type D protein, mitochondrial	MMADHC	28.1766	28.2497	28.1572	28.3973	28.5594	28.3265	28.42	28.4033	Not signf.	1.33029	0.517561	0.182106	1.05299	14	14	14	56.7	56.7	56.7	36.376	0	55.907	7430300000	151	F8WEC0;Q9H3L0	2016
G1UD79;Q7Z309-3;Q7Z309-4	Protein FAM122B	SPACIA2;FAM122B	29.6753	29.5929	29.4942	29.7135	29.5779	29.4791	29.6777	29.7572	Not signf.	0.017336	0.990691	0.0039649	0.022335	9	9	2	64	64	11.6	29.186	0	66.442	8176000000	139	G1UD79;Q7Z309-3;Q7Z309-4	2018
G3V0I5;P49821-2;P49821;B4DE93	NADH dehydrogenase [ubiquinone] flavoprotein 1, mitochondrial	NDUFV1	34.0425	34.0582	34.0256	34.0091	33.9585	33.9897	33.995	33.9383	Not signf.	2.00703	0.725699	-0.0634718	-0.542229	37	37	37	83.8	83.8	83.8	50.054	0	323.31	277940000000	1175	G3V0I5;P49821-2;P49821;B4DE93;E9PMX3;E9PQP1;H0YE81;E9PLC6;E9PPR0;E9PPS5;E9PJL9;H0YD04;E9PPD6	2019
G3V1A6;P57764;E9PIB2	Gasdermin-D	GSDMD	31.3161	31.3507	31.3395	31.4445	31.1825	31.3485	31.358	31.3985	Not signf.	0.310474	0.872374	-0.0408139	-0.262603	30	30	30	58.1	58.1	58.1	57.734	0	323.31	207660000000	986	G3V1A6;P57764;E9PIB2;E9PNZ0;E9PQR9;E9PQ48;E9PRF1;H0YDB0	2021
G3V1P3;Q969J3;Q969J3-2	Loss of heterozygosity 12 chromosomal region 1 protein	LOH12CR1	29.055	29.2736	29.2151	29.4435	28.8861	29.0367	28.7987	29.1876	Not signf.	1.21214	0.42793	-0.269496	-1.24004	10	10	10	63.3	63.3	63.3	20.247	0	94.938	12355000000	218	G3V1P3;Q969J3;Q969J3-2	2024
G3V1S3;Q6ZUT9;Q6ZUT9-2	DENN domain-containing protein 5B	DENND5B	29.5754	29.6588	29.7983	29.7342	29.6058	29.6676	29.7656	29.6239	Not signf.	0.167527	0.926842	-0.0259686	-0.162372	24	24	21	30.1	30.1	27.6	149.34	0	103.7	13076000000	357	G3V1S3;Q6ZUT9;Q6ZUT9-2;Q6ZUT9-4;H0YGE5;Q6ZUT9-3	2025
G3V1S4;Q9Y324;G3V5S9	rRNA-processing protein FCF1 homolog	FCF1	30.9688	30.9686	31.0352	30.9762	30.6089	30.8017	30.6647	30.7749	Not signf.	2.89486	0.237644	-0.274647	-1.85216	16	16	16	77.4	77.4	77.4	21.948	0	207.3	29032000000	336	G3V1S4;Q9Y324;G3V5S9;G3V2M5;G3V5D2;G3V5L8;G3V3N8	2026
G3V2J9;Q6EMB2;G3V4R8;Q6EMB2-2	Tubulin polyglutamylase TTLL5	TTLL5	27.6655	27.9028	27.3004	27.3365	27.8174	27.6462	27.6234	27.7125	Not signf.	0.445207	0.713479	0.148603	0.595485	9	9	9	11.1	11.1	11.1	144.23	0	9.5807	2305200000	47	G3V2J9;Q6EMB2;G3V4R8;Q6EMB2-2;Q2TAY9;Q6EMB2-3	2032
G3V325;O75127	Pentatricopeptide repeat-containing protein 1, mitochondrial	ATP5J2-PTCD1;PTCD1	33.7185	33.6286	33.6203	33.6552	33.6889	33.6474	33.593	33.6107	Not signf.	0.278365	0.927582	-0.0206423	-0.157897	33	32	30	50.1	49	45.8	84.109	0	153.61	135170000000	869	G3V325;O75127;C9JGL8;C9JQN9	2037
G3V4K3;Q9H9C1;Q9H9C1-2	Spermatogenesis-defective protein 39 homolog	VIPAS39	30.9195	30.5478	30.7458	30.7119	30.5642	30.7076	30.6926	30.7798	Not signf.	0.20232	0.884537	-0.0451937	-0.239831	25	25	25	65.1	65.1	65.1	59.718	0	288.7	38164000000	377	G3V4K3;Q9H9C1;Q9H9C1-2;G3V549	2040
G3V583;Q8N128;Q8N128-2	Protein FAM177A1	FAM177A1	27.6328	27.9096	27.7876	28.1413	27.5725	27.7761	28.051	27.599	Not signf.	0.32664	0.757989	-0.11818	-0.465664	5	5	5	35	35	35	16.322	0	14.987	3489700000	71	G3V583;Q8N128;Q8N128-2;G3V3Z5	2043
G3V599;Q96PC5;Q96PC5-9;Q96PC5-14;Q96PC5-5;Q96PC5-11;Q96PC5-13	Melanoma inhibitory activity protein 2	MIA2	31.2842	31.4466	31.2987	31.2688	31.1699	31.0223	31.1211	31.175	Not signf.	2.01249	0.417948	-0.202482	-1.31261	29	29	2	24.1	24.1	0.9	151.72	0	242.06	36034000000	407	G3V599;Q96PC5;Q96PC5-9;Q96PC5-14;Q96PC5-5;Q96PC5-11;Q96PC5-13;G3V3C4;Q8IX95;Q96PC5-2	2044
G3V5N8;Q9HBF4-3;Q9HBF4	Zinc finger FYVE domain-containing protein 1	ZFYVE1	27.8083	26.4812	26.4575	26.8658	26.2202	26.564	27.1817	26.9395	Not signf.	0.181765	0.809157	-0.176871	-0.368491	32	32	32	53.5	53.5	53.5	88.422	0	276.3	27921000000	362	G3V5N8;Q9HBF4-3;Q9HBF4;Q9HBF4-2	2045
G3XAC1;Q9BXS9-7;Q9BXS9-3;Q9BXS9;Q9BXS9-2;A0A0C4DFT5;Q9BXS9-5;Q9BXS9-4	Solute carrier family 26 member 6	SLC26A6	30.1829	29.8657	30.0169	29.9866	29.7814	29.9468	30.0597	30.4383	Not signf.	0.103995	0.922609	0.0435166	0.171297	9	9	6	27.3	27.3	20.6	71.535	0	124.44	6479500000	73	G3XAC1;Q9BXS9-7;Q9BXS9-3;Q9BXS9;Q9BXS9-2;A0A0C4DFT5;Q9BXS9-5;Q9BXS9-4;Q9BXS9-6;F8W9I8;C9J6Y3	2046
G3XAG1;Q96ME7-3;Q96ME7;Q96ME7-2	Zinc finger protein 512	ZNF512	32.2113	32.1727	32.1346	32.1865	32.2348	32.0995	32.2745	32.3837	Not signf.	0.549257	0.769611	0.0718517	0.446717	27	27	27	53.5	53.5	53.5	64.594	0	323.31	105390000000	795	G3XAG1;Q96ME7-3;Q96ME7;Q96ME7-2	2048
G3XAN4;Q15629-2;Q15629	Translocating chain-associated membrane protein 1	TRAM1	29.4115	29.4127	29.3858	29.5202	29.3131	29.6142	29.5893	29.8066	Not signf.	0.675742	0.661879	0.148262	0.720112	4	4	4	8	8	8	33.435	0	255.11	14211000000	122	G3XAN4;Q15629-2;Q15629	2051
G5E948	NA	MAP4K4	33.0867	33.0676	33.1617	33.1423	33.0599	33.0305	33.0168	33.145	Not signf.	0.684449	0.803259	-0.0514908	-0.377531	67	67	0	58.7	58.7	0	157.78	0	323.31	195050000000	1352	G5E948	2052
G5E994;Q5VW38-3;Q5VW38-2;Q5VW38;U3KQD2	Protein GPR107	GPR107	27.6954	27.7478	28.0453	28.0142	27.8021	28.0092	28.026	27.6024	Not signf.	0.0407354	0.971414	-0.0157466	-0.0672161	7	7	7	11	11	11	63.984	0	197.86	5534400000	111	G5E994;Q5VW38-3;Q5VW38-2;Q5VW38;U3KQD2	2054
G5E9A6;P51784	Ubiquitin carboxyl-terminal hydrolase;Ubiquitin carboxyl-terminal hydrolase 11	USP11	32.1231	31.9926	32.0464	31.9789	31.9802	31.8392	31.9304	31.9316	Not signf.	1.39745	0.628649	-0.114899	-0.797916	65	64	63	76.3	76.3	76.3	105.03	0	323.31	164730000000	1367	G5E9A6;P51784;Q5JXD3	2055
I3L4X3;G5E9C2;Q15653-2;Q15653;I3L1A4	NF-kappa-B inhibitor beta	NFKBIB	31.2911	31.0521	31.0214	31.0613	31.2506	31.2008	31.0702	31.0704	Not signf.	0.214206	0.885825	0.0415015	0.234077	11	11	11	65.2	65.2	65.2	25.119	0	49.564	23705000000	154	I3L4X3;G5E9C2;Q15653-2;Q15653;I3L1A4	2057
G5E9C8;Q07889;A0A8I5QJ77;A0A8I5KWL0;A0A8I5KP47;A0A8I5KY52	Son of sevenless homolog 1	SOS1	30.2712	30.3441	30.2076	30.4215	30.4154	30.1995	30.1494	30.2369	Not signf.	0.353601	0.818374	-0.060792	-0.3493	45	45	35	45.1	45.1	38.1	150.86	0	220.41	24529000000	396	G5E9C8;Q07889;A0A8I5QJ77;A0A8I5KWL0;A0A8I5KP47;A0A8I5KY52;A0A8I5KV97;A0A8I5QJF3;Q07889-2;A0A8I5QJD1;C9K0N6	2058
G5E9Q6;P35080-2;C9J0J7;C9JQ45	Profilin;Profilin-2	PFN2	26.4871	28.4325	27.8575	27.3454	28.2619	27.8797	27.1217	28.0788	Not signf.	0.258896	0.733707	0.304875	0.523207	19	19	9	70.7	70.7	15.4	20.787	0	270.55	180820000000	608	G5E9Q6;P35080-2;C9J0J7;C9JQ45;C9J5V8;F2Z3G0	2062
G5E9W2;Q9P2E5;A0A8I5KRN5;C9JZF7;Q9P2E5-2;A0A8I5KSK8;H7C5L5	Chondroitin sulfate glucuronyltransferase	CHPF2	28.9922	29.1775	29.162	29.1067	28.9879	29.0794	29.1636	29.1733	Not signf.	0.0499103	0.976465	-0.00857878	-0.0535339	14	14	14	26.2	26.2	26.2	85.146	0	39.635	5967600000	97	G5E9W2;Q9P2E5;A0A8I5KRN5;C9JZF7;Q9P2E5-2;A0A8I5KSK8;H7C5L5;A0A8I5KUJ5	2063
G5E9Z4;Q8TCG2	Phosphatidylinositol 4-kinase type 2-beta	PI4K2B	28.5563	28.344	28.4852	28.38	28.617	28.4273	28.2974	28.601	Not signf.	0.193089	0.887314	0.0442982	0.232807	14	14	14	40.5	40.5	40.5	44.761	0	10.209	6044900000	74	G5E9Z4;Q8TCG2	2064
G5EA30;Q92879-4;Q92879-2;Q92879-3;Q92879-6;Q92879;Q92879-5;E9PKU1;F5H0D8	CUGBP Elav-like family member 1	CELF1	34.8767	34.5941	34.6778	34.6763	34.6983	34.6706	34.6598	34.6435	Not signf.	0.25515	0.885216	-0.0381746	-0.236821	29	29	25	52.5	52.5	48.2	55.142	0	323.31	389720000000	1310	G5EA30;Q92879-4;Q92879-2;Q92879-3;Q92879-6;Q92879;Q92879-5;E9PKU1;F5H0D8;E9PSH0;E9PQK4;F5H4Y5;E9PKA1;F5H3J7	2065
G5EA36	NA	CDC27	33.0343	33.1445	33.0412	33.1148	33.1474	33.1604	33.1493	33.1421	Not signf.	1.2752	0.738223	0.0661097	0.51847	39	39	1	59.7	59.7	1.2	91.737	0	323.31	119260000000	1296	G5EA36;I3L328	2066
G8JL98;Q13569;H0YH18;B4E127;F5H539;F5H0I7	G/T mismatch-specific thymine DNA glycosylase	TDG	28.4379	28.861	28.5018	28.6503	28.5307	28.404	28.0969	28.4098	Not signf.	0.982486	0.496848	-0.252421	-1.08861	6	6	6	25.6	25.6	25.6	45.683	0	48.661	3080800000	71	G8JL98;Q13569;H0YH18;B4E127;F5H539;F5H0I7	2067
G8JLB6;P31943;E9PCY7;D6RBM0;H0YB39	Heterogeneous nuclear ribonucleoprotein H;Heterogeneous nuclear ribonucleoprotein H, N-terminally processed	HNRNPH1	37.3739	37.4799	37.4292	37.4571	37.3741	37.4627	37.4155	37.4553	Not signf.	0.096939	0.974554	-0.0081234	-0.0621696	46	46	16	74.2	74.2	37.9	51.229	0	323.31	2486400000000	3732	G8JLB6;P31943;E9PCY7;D6RBM0;H0YB39;D6RIU0;D6RFM3;H0YBD7;E5RGV0;D6RAM1;D6R9T0;D6RDU3;D6RJ04;D6RIH9;E7EN40;E7EQJ0;H0YBG7;D6RDL0;E5RGH4;D6RF17;H0YAQ2;D6R9D3;E5RJ94	2068
H0UI06;P14406;D6RIE3;D6RGV5;D6R9C3	Cytochrome c oxidase subunit 7A2, mitochondrial	COX7A2	32.259	32.6079	32.3912	32.6362	32.2066	32.6108	32.7584	32.7653	Not signf.	0.293312	0.781175	0.1117	0.43109	4	4	4	42.6	42.6	42.6	12.844	0	93.551	96815000000	177	H0UI06;P14406;D6RIE3;D6RGV5;D6R9C3	2069
X6RLT1;H0UI80;Q8IXH7-4;Q8IXH7	Negative elongation factor C/D	NELFCD;TH1L	32.367	32.3832	32.2873	32.4619	32.5313	32.445	32.4349	32.5367	Not signf.	1.32857	0.636241	0.112154	0.773608	31	31	31	60.4	60.4	60.4	66.432	0	323.31	99678000000	594	X6RLT1;H0UI80;Q8IXH7-4;Q8IXH7;Q8IXH7-3	2070
H0Y304;A0A5H1ZRP9;A0A5H1ZRQ8;P11532-15;P11532-14;A0A804HKY9;P11532-16;A0A087WTU7;A0A7P0Z4Q6	Dystrophin	DMD	29.5784	29.4791	29.4586	29.598	29.5965	29.4443	29.8831	29.6409	Not signf.	0.535417	0.716814	0.112672	0.570692	36	2	0	22.5	1.6	0	228.2	0	69.743	3032000000	30	H0Y304;A0A5H1ZRP9;A0A5H1ZRQ8;P11532-15;P11532-14;A0A804HKY9;P11532-16;A0A087WTU7;A0A7P0Z4Q6	2072
Q5QPK2;H0Y368;O60762;A0A804HIK9;A0A804HJ93;Q5QPJ9	Dolichol-phosphate mannosyltransferase subunit 1	DPM1	33.0851	33.1609	33.1522	33.251	33.2308	33.1921	33.1692	33.1735	Not signf.	0.338044	0.899168	0.0291319	0.212895	27	27	27	80.1	80.1	80.1	32.426	0	323.31	167280000000	943	Q5QPK2;H0Y368;O60762;A0A804HIK9;A0A804HJ93;Q5QPJ9;A0A804HIB3	2074
H0Y3N9;Q9UPP1-2;Q9UPP1;Q9UPP1-4;A0A8I5KT77;A0A8J8YW94;Q9UPP1-5;Q9UPP1-3;A0A8I5KVK1;H0Y589	Histone lysine demethylase PHF8	PHF8	30.6489	30.3016	30.5075	29.9044	30.5164	30.2842	30.4185	30.5376	Not signf.	0.231161	0.812067	0.0985785	0.362488	28	26	26	34.2	32.2	32.2	116.87	0	64.827	14472000000	166	H0Y3N9;Q9UPP1-2;Q9UPP1;Q9UPP1-4;A0A8I5KT77;A0A8J8YW94;Q9UPP1-5;Q9UPP1-3;A0A8I5KVK1;H0Y589;H0Y7M8;B0QZZ4;Q5JPR8;B0QZZ2;B0QZZ3;B0QZE1	2075
H0Y459;A0A994J5B8;O75376-2;O75376	Nuclear receptor corepressor 1	NCOR1	31.7362	31.6516	31.7426	32.069	31.8395	31.4776	31.8679	32.0752	Not signf.	0.0339758	0.974765	0.015224	0.0598026	56	53	53	31.9	31.3	31.3	277.99	0	323.31	25987000000	365	H0Y459;A0A994J5B8;O75376-2;O75376;E7EVU5;E7EW50;J3KS51;E7EVK1;O75376-3;C9JAP0;J3KRE4;J3KT44;J3KS29;J3QKP0	2080
H0Y4E8;Q9Y2K2-8;Q9Y2K2;Q9Y2K2-7;H7C3X8	Serine/threonine-protein kinase SIK3	SIK3	29.1863	29.2446	29.1306	29.0674	28.6172	29.1689	29.2101	29.1278	Not signf.	0.382336	0.739303	-0.126208	-0.517151	26	26	25	27.8	27.8	27.2	150.56	0	258.65	16745000000	304	H0Y4E8;Q9Y2K2-8;Q9Y2K2;Q9Y2K2-7;H7C3X8;Q9Y2K2-6;H7C038	2081
H0Y4V9	NA	LARP4B	29.4557	29.6548	29.4579	29.459	29.371	29.6711	29.4767	29.5096	Not signf.	0.00120053	0.999718	0.000286102	0.00159536	12	5	2	53.7	15	5.9	36.51	0	12.135	2915700000	57	H0Y4V9	2084
H0Y4W2;F2Z2U4;Q9Y4A5-2;Q9Y4A5;A0A994J4S5	Transformation/transcription domain-associated protein	TRRAP	33.9621	33.8607	33.9002	33.9352	33.9082	33.912	33.9456	33.9469	Not signf.	0.224927	0.948295	0.0136194	0.10955	199	199	199	63.7	63.7	63.7	438.92	0	323.31	298020000000	3957	H0Y4W2;F2Z2U4;Q9Y4A5-2;Q9Y4A5;A0A994J4S5;A0A994J575;A0A2R8YFJ4;A0A994J4K1;A0A994J7J3;A0A994J759;C9K0N1	2085
H0Y5K5;Q9Y282;Q9Y282-3;H0Y621;Q9Y282-2	Endoplasmic reticulum-Golgi intermediate compartment protein 3	ERGIC3	31.9475	31.7993	31.9891	31.9817	31.7857	32.2019	31.8541	31.823	Not signf.	0.0434427	0.973855	-0.013216	-0.0641693	17	17	17	47.9	47.9	47.9	44.568	0	323.31	71759000000	435	H0Y5K5;Q9Y282;Q9Y282-3;H0Y621;Q9Y282-2;H0Y802;H0Y6Z0;A6PVJ2;A0A0C4DH46	2090
H0Y6F5;Q9H4I2;Q9H4I2-2	Zinc fingers and homeoboxes protein 3	ZHX3	27.928	28.0637	28.1173	28.0783	27.8795	28.3353	28.1449	28.2399	Not signf.	0.431396	0.744074	0.103076	0.499246	12	11	11	26.5	25.2	25.2	75.085	0	79.951	4660200000	101	H0Y6F5;Q9H4I2;Q9H4I2-2;H0YLR4	2093
H0Y6G2;Q13555-6	Calcium/calmodulin-dependent protein kinase type II subunit gamma	CAMK2G	33.1106	32.8346	33.0985	33.1285	32.9476	32.9918	33.0681	33.169	Not signf.	0.00433854	0.999582	0.0011034	0.00596538	38	27	0	72.8	57	0	65.241	0	323.31	176220000000	863	H0Y6G2;Q13555-6	2094
H0Y6H0;Q8NB78;Q8NB78-2	Lysine-specific histone demethylase 1B	KDM1B	29.8473	30.1002	29.8381	29.9574	29.8292	30.068	29.8848	30.0346	Not signf.	0.0788551	0.952247	0.0183988	0.0999725	27	27	27	54.4	54.4	54.4	92.225	0	98.082	17199000000	271	H0Y6H0;Q8NB78;Q8NB78-2;Q8NB78-4;Q08EI0	2095
H0Y886;O43674;E7EWP0;O43674-2	NADH dehydrogenase [ubiquinone] 1 beta subcomplex subunit 5, mitochondrial	NDUFB5	30.598	30.8972	30.789	30.8167	30.167	30.6803	30.6378	30.7411	Not signf.	0.732826	0.578483	-0.218651	-0.888659	8	8	8	29.1	29.1	29.1	23.434	0	46.646	19733000000	142	H0Y886;O43674;E7EWP0;O43674-2;A0A7P0TAR2;A0A087WYD0;F8WDZ2;F8WDD2;H7C568	2098
H0Y938;H0YAC7;P35606;P35606-2;A0A7I2V258	Coatomer subunit beta	COPB2	36.3946	36.405	36.4124	36.3758	36.3585	36.3759	36.4827	36.4737	Not signf.	0.329431	0.908441	0.0257435	0.193179	76	76	76	90	90	90	101.53	0	323.31	1246400000000	3724	H0Y938;H0YAC7;P35606;P35606-2;A0A7I2V258;A0A7I2V3G0;A0A7I2YQF9;D6R997;D6RBT6;D6RBZ7;D6RCL6;D6RBG7	2104
H0Y956;K4DIA4;P14316-2;P14316;A0A8Q3SIZ8;D6R9N5;A0A8Q3SJ30;D6RB08;K4DIA5	Interferon regulatory factor 2	IRF2	28.61	28.4445	28.7205	28.792	28.6808	28.904	28.5732	29.0116	Not signf.	0.558976	0.680874	0.150636	0.667313	8	8	7	38.1	38.1	33.7	33.39	0	23.174	5533400000	76	H0Y956;K4DIA4;P14316-2;P14316;A0A8Q3SIZ8;D6R9N5;A0A8Q3SJ30;D6RB08;K4DIA5;A0A8Q3SIZ2;A0A8Q3SIV4;A0A7P0TAS4;A0A7P0T8F2;D6RED1;A0A7P0TAY3;R4GNI0;C9JD95;V9P921;A0A7P0T7Z4	2105
H0Y980	NA	NA	28.5256	27.1299	29.43	29.1875	29.4996	29.1408	29.0669	29.1662	Not signf.	0.581903	0.52285	0.650085	1.04012	16	4	0	43.1	7.9	0	33.805	0	33.691	8697800000	84	H0Y980	2106
H0Y993;P35659;A0A494C028;B4DFG0;H0Y8X0;P35659-2;A0A494C198	Protein DEK	DEK	34.8289	34.7657	34.8073	34.8314	34.882	34.7865	34.7933	34.8911	Not signf.	0.41567	0.889833	0.0299044	0.226808	32	32	17	52.9	52.9	32.6	43.247	0	323.31	422860000000	1128	H0Y993;P35659;A0A494C028;B4DFG0;H0Y8X0;P35659-2;A0A494C198;D6R9L5	2107
H0Y997;Q96J42;Q96J42-2	Thioredoxin domain-containing protein 15	TXNDC15	30.0937	29.5271	29.8019	29.7611	29.5651	29.9071	29.8532	29.7035	Not signf.	0.101916	0.926693	-0.0387001	-0.161557	7	7	7	39.8	39.8	39.8	37.923	0	36.946	8056100000	119	H0Y997;Q96J42;Q96J42-2;H0Y928;D6RBD9;D6RB48	2108
H0Y9X1;Q96EY4;D6RA57	Translation machinery-associated protein 16	TMA16	32.2241	32.0832	32.4216	32.3611	32.2013	32.1072	31.8327	32.0761	Not signf.	1.03615	0.520424	-0.218134	-1.04425	16	16	11	41.3	41.3	30.2	27.571	0	136.21	85349000000	366	H0Y9X1;Q96EY4;D6RA57;D6RE67	2112
H0Y9Y2;Q8NFC6	Biorientation of chromosomes in cell division protein 1-like 1	BOD1L1	32.0826	32.1715	32.0548	32.0214	31.9479	31.9316	32.1294	32.1276	Not signf.	0.324343	0.847567	-0.0484195	-0.296358	54	54	52	24.9	24.9	24.3	335.54	0	323.31	55362000000	683	H0Y9Y2;Q8NFC6;F8WDD0	2113
H0Y9Z5;Q96LI5;H0Y9C1;Q96LI5-2	CCR4-NOT transcription complex subunit 6-like	CNOT6L	29.4821	29.2979	29.2151	29.4837	29.6911	29.5582	29.5932	29.66	Not signf.	1.86902	0.35725	0.25588	1.47039	20	20	16	48.7	48.7	42.2	62.43	0	80.95	11361000000	241	H0Y9Z5;Q96LI5;H0Y9C1;Q96LI5-2;D6RIW9	2114
H0YA52;Q9H0N5	Pterin-4-alpha-carbinolamine dehydratase 2	PCBD2	30.2716	30.3138	30.259	30.6074	30.2448	30.817	30.6392	30.3733	Not signf.	0.457832	0.698047	0.155609	0.614972	7	6	6	63	57.1	57.1	13.409	0	35.052	14831000000	138	H0YA52;Q9H0N5	2115
H0YAP0	NA	ZC2HC1A	29.6976	29.6721	29.883	29.5763	29.8952	30.0952	29.947	29.8923	Not signf.	1.69343	0.381073	0.250188	1.39097	22	22	3	58	58	8.2	39.6	0	110.26	27291000000	358	H0YAP0	2117
H0YB73;H3BMM0;X6REH9;Q96B02;Q96B02-2;Q96B02-3	Ubiquitin-conjugating enzyme E2 W	UBE2W	28.4982	28.3941	28.3373	28.3251	28.2275	28.552	28.4092	28.0926	Not signf.	0.258512	0.831186	-0.0683227	-0.327983	3	3	3	34.8	34.8	34.8	17.666	0	99.43	4979900000	88	H0YB73;H3BMM0;X6REH9;Q96B02;Q96B02-2;Q96B02-3;E5RG25	2118
H0YBA1;Q15154;Q15154-2;A0A4W8VX11;Q15154-4	Pericentriolar material 1 protein	PCM1	31.9229	31.8439	31.9707	31.9448	32.0798	31.8123	32.0192	31.9586	Not signf.	0.311385	0.853991	0.0469017	0.286807	56	56	1	35	35	1.3	230.69	0	323.31	51240000000	686	H0YBA1;Q15154;Q15154-2;A0A4W8VX11;Q15154-4;E7EV93	2119
H0YC42	NA	NA	31.2192	31.6793	31.5293	31.4434	31.449	31.497	31.3147	31.1136	Not signf.	0.429262	0.726327	-0.124254	-0.542918	16	3	0	53.2	13.3	0	31.17	0	25.906	36890000000	156	H0YC42;U3KQQ8	2124
H0YD93;Q8WXA3;Q8WXA3-3;Q8WXA3-1;Q8WXA3-4	RUN and FYVE domain-containing protein 2	RUFY2	29.111	29.1582	29.0938	29.1482	28.8729	29.1969	29.1713	29.0013	Not signf.	0.376304	0.803158	-0.0671496	-0.377972	23	23	22	40	40	37.1	71.323	0	101.47	17021000000	254	H0YD93;Q8WXA3;Q8WXA3-3;Q8WXA3-1;Q8WXA3-4;Q8WXA3-5;S4R3P2	2129
H0YDM4;Q86VS8	Protein Hook homolog 3	HOOK3	31.3688	31.1639	31.2761	31.4497	31.4163	31.4263	31.4113	31.2979	Not signf.	0.487566	0.777504	0.0733523	0.435327	58	58	58	76	76	76	83.309	0	323.31	90612000000	811	H0YDM4;Q86VS8;H0YE69;H0YDK4	2131
H0YEA7;Q9UJJ9;A0A804HI41	N-acetylglucosamine-1-phosphotransferase subunit gamma	GNPTG	29.4485	29.3234	29.1325	29.4555	29.5217	29.3875	29.468	29.2619	Not signf.	0.312271	0.813221	0.0697961	0.359187	11	11	11	54.1	54.1	54.1	36.91	0	192.82	9769900000	164	H0YEA7;Q9UJJ9;A0A804HI41;A0A087WWA2;A0A804HIZ1;E9PQQ5	2135
H0YHG0	NA	NA	34.2633	34.4787	34.5337	34.5709	34.5149	34.5383	34.5967	34.4451	Not signf.	0.353945	0.816884	0.062108	0.353729	23	23	0	42.8	42.8	0	59.075	0	323.31	268610000000	732	H0YHG0;H0YHH1;H0YIP3;H0YHR6	2141
H0YI09;Q9H8H3;F8VQX6;A0A8Q3SIA8	Methyltransferase-like protein 7A	METTL7A	31.7297	31.9916	31.584	32.5142	31.7433	31.8941	32.5094	31.8148	Not signf.	0.0460139	0.953915	0.0355415	0.0961334	8	8	8	47.5	47.5	47.5	28.188	0	82.488	17726000000	79	H0YI09;Q9H8H3;F8VQX6;A0A8Q3SIA8	2143
H0YIV9	NA	NA	33.6077	33.0497	33.1895	33.6358	32.7135	32.9291	33.7174	33.3476	Not signf.	0.304205	0.733807	-0.193774	-0.527028	8	8	0	62.5	62.5	0	18.606	0	48.514	186920000000	242	H0YIV9	2144
H0YJ05;A0A3B3IU55;Q8WXE9;Q8WXE9-3	Stonin-2	STON2	29.5964	28.8843	29.162	28.5412	29.9004	29.3389	30.3297	29.536	Not signf.	1.23816	0.255326	0.730278	1.77255	19	19	19	27.2	27.2	27.2	106.56	0	51.716	3983800000	126	H0YJ05;A0A3B3IU55;Q8WXE9;Q8WXE9-3	2145
H0YJH6;P42226;A0A494C0T4;A0A1W2PNW1;P42226-3;P42226-2	Signal transducer and activator of transcription 6	STAT6	33.0688	33.1044	33.0504	33.0614	33.1161	33.1993	33.2039	33.2643	Not signf.	2.05937	0.562955	0.124647	0.940038	42	42	41	59.3	59.3	58.8	96.299	0	323.31	121040000000	1003	H0YJH6;P42226;A0A494C0T4;A0A1W2PNW1;P42226-3;P42226-2;G3V5I8;G3V370;G3V5K5;H0YIY2;G3V568;Q5FBW6;G3V2L2;G3V2M3;G3V2H4	2147
H0YJQ1;Q8NEJ9-2;Q8NEJ9;A0A8V8TQS3;A0A8V8TRJ3;H0YJ17	Neuroguidin	NGDN	31.8159	32.1788	32.0789	32.1551	32.0278	32.1022	32.2497	32.1685	Not signf.	0.360671	0.790682	0.0798864	0.4082	20	20	20	71.8	71.8	71.8	35.861	0	323.31	85199000000	439	H0YJQ1;Q8NEJ9-2;Q8NEJ9;A0A8V8TQS3;A0A8V8TRJ3;H0YJ17;G3V4G1	2150
H0YL70;Q04726;H0YKN8;H0YNT2	Transducin-like enhancer protein 3	TLE3	32.2248	32.4455	32.1842	32.2666	32.2647	32.2602	32.2323	32.333	Not signf.	0.0436422	0.980039	-0.0076952	-0.0476707	34	34	1	57.4	57.4	1.8	84.477	0	323.31	50906000000	593	H0YL70;Q04726;H0YKN8;H0YNT2	2155
H0YLN8;Q96QT4	Transient receptor potential cation channel subfamily M member 7	TRPM7	29.9028	29.4214	29.8612	29.8168	29.9654	30.0076	29.8984	30.2086	Not signf.	1.08146	0.463832	0.26947	1.17344	28	28	27	22.9	22.9	21.7	212.62	0	42.281	7245000000	127	H0YLN8;Q96QT4;A0A0C4DGL2;H0YNM0	2157
H0YLY0;Q9Y5S2	Serine/threonine-protein kinase MRCK beta	CDC42BPB	32.6368	32.4591	32.5226	32.5798	32.5429	32.6162	32.6164	32.7538	Not signf.	0.687887	0.733621	0.0827703	0.523028	94	94	83	60.8	60.8	56.7	191.65	0	323.31	92860000000	1356	H0YLY0;Q9Y5S2;A0A0U1RRC3	2158
Q6JHV3;H0YMI4;Q9Y6I4;H0YLB7;H0YKU8;Q9Y6I4-2	Ubiquitin carboxyl-terminal hydrolase;Ubiquitin carboxyl-terminal hydrolase 3	USP3	31.9311	31.914	31.8845	32.0609	32.0662	31.8544	31.919	31.9718	Not signf.	0.0302427	0.985961	0.00522137	0.0327713	27	27	27	62.7	62.7	62.7	56.648	0	323.31	68764000000	660	Q6JHV3;H0YMI4;Q9Y6I4;H0YLB7;H0YKU8;Q9Y6I4-2;H0YL81;H0YM72;H0YLG0;H0YMP6;H0YNX9;H0YLJ0	2162
H0YN26;P39687	Acidic leucine-rich nuclear phosphoprotein 32 family member A	ANP32A	35.9693	35.727	35.9804	35.9176	35.8195	35.9985	35.8439	35.4944	Not signf.	0.396819	0.746773	-0.109459	-0.49498	22	22	19	78	78	78	19.997	0	323.31	1387500000000	1372	H0YN26;P39687;H7BZ09;O95626;O43423	2163
H0YN33;Q9BW66;Q9BW66-3	Cyclin-dependent kinase 2-interacting protein	CINP	29.4287	29.1276	29.4204	29.4145	29.2541	29.0158	29.3667	29.5135	Not signf.	0.18387	0.871596	-0.0602436	-0.264076	10	10	10	65.3	65.3	65.3	24.263	0	109.89	8620400000	202	H0YN33;Q9BW66;Q9BW66-3;H0YKY0;Q9BW66-2	2164
H0YNY8;U3KPR8;O00470;O00470-2;F5GYS8;O14770-6	Homeobox protein Meis1;Homeobox protein Meis2	MEIS1;MEIS2	27.8782	28.0307	28.1119	28.1636	28.1772	28.1878	27.8356	28.4295	Not signf.	0.349392	0.758717	0.111424	0.470014	12	12	5	49.5	49.5	34.1	40.745	0	97.561	9137500000	158	H0YNY8;U3KPR8;O00470;O00470-2;F5GYS8;O14770-6;U3KQI2;A0A8V8TQU6;H3BLU4;H0YNA8;Q99687-3;Q99687;Q99687-2;E9PDC4;A6NDR6;H0YKE5;H0YKN2;U3KQ95;U3KQV2;H0YMV2;A8K0S8;U3KQJ9;H0YLL0	2167
H3BLW6;Q5T3F8;H0YCP6;Q5T3F8-3;Q5T3F8-2	CSC1-like protein 2	TMEM63B	29.573	29.4924	29.6138	29.6493	29.2673	29.5827	29.482	29.553	Not signf.	0.680187	0.693485	-0.110882	-0.620269	8	8	8	11.4	11.4	11.4	86.69	0	10.589	12736000000	190	H3BLW6;Q5T3F8;H0YCP6;Q5T3F8-3;Q5T3F8-2	2168
H3BLZ3;Q8IX03;Q8IX03-2;H0YBE8	Protein KIBRA	WWC1	28.5064	28.536	28.5999	28.5089	28.7075	28.5159	28.4286	28.4301	Not signf.	0.0908065	0.951055	-0.0172334	-0.101923	14	14	14	20.6	20.6	20.6	121.09	0	82.893	2633500000	73	H3BLZ3;Q8IX03;Q8IX03-2;H0YBE8;H0YAU4	2170
H3BM14;H3BM74;Q9Y5A7-2;Q9Y5A7;F8WDB6	NEDD8 ultimate buster 1	NUB1	30.8199	31.4486	30.5816	30.4282	30.825	30.7482	30.6739	30.3974	Not signf.	0.268592	0.761363	-0.158466	-0.461759	23	23	23	37.6	37.6	37.6	71.921	0	112.72	9695200000	159	H3BM14;H3BM74;Q9Y5A7-2;Q9Y5A7;F8WDB6;C9JRT6;H7C5E1;F8WDL9;H7C5N1	2171
H3BMD8;P56211;P56211-2;H3BQ52	cAMP-regulated phosphoprotein 19	ARPP19	31.5823	31.4495	31.0178	31.2584	31.1347	31.2437	31.1644	31.3256	Not signf.	0.366517	0.752466	-0.109903	-0.478016	7	6	6	77.1	68.7	68.7	14.484	0	106.17	37530000000	178	H3BMD8;P56211;P56211-2;H3BQ52;H3BTD3	2173
H3BMJ2;Q6ZRI6-2;Q6ZRI6	Uncharacterized protein C15orf39	C15orf39	30.3605	30.0935	30.2003	30.3843	29.6977	29.6755	30.3369	30.0124	Not signf.	0.993383	0.441856	-0.32901	-1.2173	10	10	10	18.2	18.2	18.2	84.943	0	17.39	11436000000	49	H3BMJ2;Q6ZRI6-2;Q6ZRI6	2174
H3BV80;H3BMM9;H3BTC0;Q15287;Q15287-3;Q15287-2;H3BPG5;H3BMS0	RNA-binding protein with serine-rich domain 1	RNPS1	33.2158	33.0574	33.3268	33.2339	33.3696	33.1079	33.142	33.1705	Not signf.	0.0473891	0.975201	-0.0109959	-0.0607064	9	9	9	44.5	44.5	44.5	24.561	0	138.84	163320000000	316	H3BV80;H3BMM9;H3BTC0;Q15287;Q15287-3;Q15287-2;H3BPG5;H3BMS0;H3BRK4;H3BTV0;H3BNI3;H3BP82;H3BTR6;H3BUG0;H3BTY0;H3BNU7;H3BUL0	2175
H3BN98	NA	NA	31.2853	31.3146	30.9183	31.0335	31.4575	31.1104	30.9423	31.1821	Not signf.	0.0884292	0.935108	0.035152	0.143831	15	6	0	48.1	25.3	0	27.168	0	155.47	39118000000	117	H3BN98;H3BPJ2;H3BS91	2178
H3BNC9;P08708;H0YN88;A0A075B716	40S ribosomal protein S17	RPS17	36.625	36.6073	36.6594	36.748	36.7755	36.7228	36.7374	36.5514	Not signf.	0.256754	0.888148	0.0368319	0.232042	28	28	27	22.6	22.6	19.2	64.532	0	323.31	1501200000000	1560	H3BNC9;P08708;H0YN88;A0A075B716;H0YN73;A0A0J9YYC4	2179
H3BNT4;Q99547;H3BSB3	M-phase phosphoprotein 6	MPHOSPH6	30.9207	30.8031	30.9149	30.8615	30.787	30.9453	30.6942	30.9285	Not signf.	0.220952	0.896406	-0.0363054	-0.218924	12	12	12	62.7	62.7	62.7	16.848	0	67.83	27920000000	291	H3BNT4;Q99547;H3BSB3;H3BU96;H3BNK8	2182
H3BP28;Q99807-2;Q99807;H3BTN8	5-demethoxyubiquinone hydroxylase, mitochondrial	COQ7	30.2284	29.9833	30.1316	30.0354	30.158	30.2336	30.3301	30.1156	Not signf.	0.792868	0.681203	0.114652	0.667598	13	13	13	67	67	67	21.871	0	72.476	13697000000	183	H3BP28;Q99807-2;Q99807;H3BTN8;H3BSZ3;I3L1T0;H3BS11	2183
H3BPE1;H3BQK9	NA	MACF1	35.6596	35.6877	35.6728	35.6878	35.6538	35.6381	35.6705	35.6648	Not signf.	1.06434	0.916012	-0.0201702	-0.183635	381	369	0	56.7	55.4	0	856.87	0	323.31	926460000000	7745	H3BPE1;H3BQK9;H0Y4F5	2186
I3L3K7;H3BR83;H3BRS1;Q12968-5;Q12968-6;Q12968-4;Q12968-3;Q12968-2;Q12968	Nuclear factor of activated T-cells, cytoplasmic 3	NFATC3	28.0363	27.924	27.4224	27.4844	27.7817	27.7859	27.8257	28.0092	Not signf.	0.352608	0.740839	0.133864	0.508183	13	12	10	23.7	22.7	19.1	112.78	0	53.32	3081800000	49	I3L3K7;H3BR83;H3BRS1;Q12968-5;Q12968-6;Q12968-4;Q12968-3;Q12968-2;Q12968	2190
H3BRF9;Q96K21-2;Q96K21;H3BN64;Q96K21-4;H3BRM1;Q96K21-3	Abscission/NoCut checkpoint regulator	ZFYVE19	29.3694	29.6388	29.148	29.2373	29.3814	29.8581	29.984	29.8068	Not signf.	1.28638	0.333574	0.409208	1.52152	13	12	12	29.7	28.1	28.1	49.203	0	150.86	15038000000	134	H3BRF9;Q96K21-2;Q96K21;H3BN64;Q96K21-4;H3BRM1;Q96K21-3;H3BUW6	2192
H3BRL3;O14562;H3BUM8	Ubiquitin domain-containing protein UBFD1	UBFD1	32.1014	32.4006	32.2816	32.3306	32.3872	32.4012	32.2842	32.4599	Not signf.	0.687745	0.706094	0.104568	0.602333	17	17	17	57.3	57.3	57.3	32.64	0	300.87	89839000000	425	H3BRL3;O14562;H3BUM8	2193
H3BSM7;Q96GQ5;H3BR29	RUS1 family protein C16orf58	C16orf58	29.061	29.1018	28.4795	29.3358	28.7033	29.3069	29.081	29.0636	Not signf.	0.0715304	0.93777	0.0441222	0.137583	22	22	22	53	53	53	50.783	0	169.71	20811000000	231	H3BSM7;Q96GQ5;H3BR29;Q96GQ5-2;I3L2V0;H3BTA0;H3BS97	2197
H3BSS6;Q9H2Y7;Q9H2Y7-2;A0A0C4DGM5	Zinc finger protein 106	ZNF106	31.5626	31.662	31.4483	31.7255	31.4529	31.5327	31.5208	31.614	Not signf.	0.452314	0.789138	-0.0694551	-0.410998	52	52	51	38	38	37.6	211.95	0	323.31	23153000000	400	H3BSS6;Q9H2Y7;Q9H2Y7-2;A0A0C4DGM5;H3BS99;H3BNX5;H3BRD4;H3BNJ4;U3KQH7	2199
H3BST1;Q9UL45;H3BNE3;H3BR42	Biogenesis of lysosome-related organelles complex 1 subunit 6	BLOC1S6	29.4841	29.4175	29.091	29.541	29.2182	29.3343	29.2848	29.4661	Not signf.	0.200357	0.867823	-0.0575218	-0.269396	4	4	4	33.9	33.9	33.9	20.265	0	205.69	10700000000	150	H3BST1;Q9UL45;H3BNE3;H3BR42;H3BPR6;H3BN13;Q9UL45-2	2200
H3BSW6;Q2VPK5;Q2VPK5-5;Q2VPK5-3	Cytoplasmic tRNA 2-thiolation protein 2	CTU2	30.0605	30.0742	30.2662	30.2785	30.279	30.0241	30.1962	30.1541	Not signf.	0.0279262	0.984232	-0.00648928	-0.0361204	19	19	19	40.6	40.6	40.6	63.681	0	158.1	23952000000	327	H3BSW6;Q2VPK5;Q2VPK5-5;Q2VPK5-3;H3BNM3;H3BNU5;H3BPG4	2202
H3BTT8;Q9BQ65;H3BNM8;A0A8V8TM89;Q9BQ65-2;A0A8V8TLQ0;H3BN52;A0A8V8TNL4;Q9BQ65-3	U6 snRNA phosphodiesterase	USB1	28.4475	28.4416	28.4309	28.6536	28.5073	28.7012	28.4812	28.2048	Not signf.	0.0607328	0.956251	-0.0197773	-0.0918408	6	6	6	32.9	32.9	32.9	28.721	0	12.543	4010500000	58	H3BTT8;Q9BQ65;H3BNM8;A0A8V8TM89;Q9BQ65-2;A0A8V8TLQ0;H3BN52;A0A8V8TNL4;Q9BQ65-3;A0A8V8TLS7;H3BTS1;A0A8V8TM93	2209
H3BU86;O14662;O14662-5;O14662-2;O14662-6;F8W9Z6	Syntaxin-16	STX16-NPEPL1;STX16	30.4735	30.6388	30.6636	30.7107	30.6024	30.4898	30.4205	30.6362	Not signf.	0.546449	0.748153	-0.0844235	-0.491432	19	19	2	61.8	61.8	8.4	43.229	0	323.31	37782000000	417	H3BU86;O14662;O14662-5;O14662-2;O14662-6;F8W9Z6;B7ZBM4;B7ZBM5;H0YEW0;B7ZBM8;E9PLV7	2211
H3BUJ7;Q66K89;H3BSL4	Transcription factor E4F1	E4F1	27.1364	27.092	27.2437	27.0166	27.482	27.016	26.3251	26.9121	Not signf.	0.331014	0.727291	-0.188382	-0.550135	4	4	4	8.3	8.3	8.3	70.38	0	6.7989	961740000	22	H3BUJ7;Q66K89;H3BSL4	2214
H3BUP2;H3BUN4;O60936;O60936-3;H3BM67;O60936-1	Nucleolar protein 3	NOL3	31.1941	31.2468	30.9883	31.1057	31.2168	31.1991	31.2797	31.2837	Not signf.	0.935181	0.672785	0.111115	0.692148	10	10	10	80.5	80.5	80.5	18.738	0	323.31	26087000000	326	H3BUP2;H3BUN4;O60936;O60936-3;H3BM67;O60936-1;H3BQJ5;J3QLT7	2216
H3BVE0;H3BTW0;Q9H3K6-2	BolA-like protein 2	BOLA2	32.9405	33.1563	33.2303	33.1207	32.9769	32.903	33.1602	32.9829	Not signf.	0.612061	0.71592	-0.106195	-0.582603	14	11	1	52.1	32.7	8.8	24.487	0	144.16	120170000000	317	H3BVE0;H3BTW0;Q9H3K6-2;A0A087WZT3;H3BPT9	2218
H3BVF7;Q0P6H9	Transmembrane protein 62	TMEM62	27.902	27.8531	28.0356	27.1811	27.6912	27.3833	27.9407	27.9425	Not signf.	0.00510571	0.998037	-0.00355291	-0.0106795	5	5	5	14.3	14.3	14.3	61.933	0	48.511	1476300000	34	H3BVF7;Q0P6H9;H3BPV2;H3BTT1	2220
H6UMI1;O95166	Gamma-aminobutyric acid receptor-associated protein	GABARAP	30.2941	30.4647	30.4966	30.5421	30.3939	30.3904	30.4448	30.2069	Not signf.	0.561016	0.739146	-0.0903845	-0.51584	8	3	3	54.1	22.4	22.4	11.658	0	8.1312	26288000000	71	H6UMI1;O95166;I3L3J4	2222
H7BXD5;P28676;H7C2Z6	Grancalcin	GCA	30.6883	30.5749	30.5196	30.3243	30.5969	30.47	30.8421	30.6919	Not signf.	0.520398	0.713429	0.123461	0.589924	14	14	14	68.2	68.2	68.2	22.109	0	234.31	49274000000	297	H7BXD5;P28676;H7C2Z6;C9JIZ3;C9JWQ8;C9JV47	2224
H7BYJ1;Q969K3;Q969K3-2;G3V504	E3 ubiquitin-protein ligase RNF34	RNF34	28.0869	28.0241	28.0544	28.0888	28.0128	28.1453	27.7418	27.7009	Not signf.	0.740885	0.628811	-0.163389	-0.784955	8	8	8	26.4	26.4	26.4	56.869	0	54.971	2549200000	73	H7BYJ1;Q969K3;Q969K3-2;G3V504;A0A087WTM5;G3V5F1	2230
H7BYP4;U5Y3L1;Q9H930-2;Q9H930;Q9H930-1	Nuclear body protein SP140-like protein	SP140L	27.282	27.7323	27.4251	27.8403	27.6389	27.7093	27.1276	27.5556	Not signf.	0.126226	0.895949	-0.0620914	-0.218332	12	9	6	23.7	18.1	13.7	60.522	0	24.92	1970100000	48	H7BYP4;U5Y3L1;Q9H930-2;Q9H930;Q9H930-1;Q9H930-3;Q13342-3;Q13342-6	2232
H7BYY1;F5H7S3;B7Z596;P09493-2	NA	TPM1	31.5833	31.4116	31.5118	31.7052	31.8018	31.5364	31.448	31.5823	Not signf.	0.153772	0.906457	0.0391092	0.198162	56	8	0	93.5	21.8	0	28.747	0	55.533	83160000000	217	H7BYY1;F5H7S3;B7Z596;P09493-2;H0YL42;H0YL80;H0YN06	2235
H7C096;Q12982;Q12982-2	BCL2/adenovirus E1B 19 kDa protein-interacting protein 2	BNIP2	29.5181	29.3556	29.533	29.2165	29.2704	29.3876	29.3171	29.4021	Not signf.	0.322638	0.825235	-0.0615463	-0.340182	7	7	6	26.7	26.7	23	37.64	0	30.098	12714000000	113	H7C096;Q12982;Q12982-2	2239
H7C0S8	NA	NA	29.4873	29.1078	29.2022	29.0837	29.1438	29.1791	28.7918	29.1859	Not signf.	0.500546	0.689986	-0.145099	-0.623799	14	6	0	49.5	26.1	0	34.546	0	181.96	10010000000	94	H7C0S8	2243
H7C1U8;Q9BUR5;Q9BUR5-2;A0A0J9YWW6	Apolipoprotein O	APOO	31.7802	31.6096	31.562	31.6162	31.7613	31.8	31.9929	31.8739	Not signf.	1.66587	0.415502	0.215036	1.26677	12	12	12	74.7	74.7	74.7	20.08	0	272.62	23582000000	250	H7C1U8;Q9BUR5;Q9BUR5-2;A0A0J9YWW6;A0A0J9YXS4;G3V1B6	2248
H7C211;Q9UPQ3;H7C0A7;A0A0U1RRF1;Q9UPQ3-2;X5D293	Arf-GAP with GTPase, ANK repeat and PH domain-containing protein 1	AGAP1	29.0977	29.0652	29.1661	28.6661	28.3631	28.8816	28.8099	28.6484	Not signf.	1.0368	0.428173	-0.323051	-1.2369	16	13	3	37	32	10.1	97.331	0	74.816	9211700000	156	H7C211;Q9UPQ3;H7C0A7;A0A0U1RRF1;Q9UPQ3-2;X5D293;Q9UPQ3-3	2251
H7C2Q8;Q99848	Probable rRNA-processing protein EBP2	EBNA1BP2	35.3011	35.2234	35.1699	35.3099	35.3508	35.2052	35.0223	35.1373	Not signf.	0.4196	0.790611	-0.0721645	-0.409418	35	35	35	48.5	48.5	48.5	40.684	0	323.31	325080000000	1331	H7C2Q8;Q99848	2255
H7C417	NA	NA	30.3445	30.4174	30.2122	30.2182	30.3241	30.3672	30.0765	30.3353	Not signf.	0.0974938	0.944516	-0.0222931	-0.121346	17	6	0	62.4	27.8	0	37.434	0	77.144	18938000000	104	H7C417;H7C4C6;H7C1K3;B5MC44;Q9UDX4-3;Q9UDX4-2	2258
H7C4F6;O00629;A0A7I2YQ95;A0A7I2V340;A0A7I2V333	Importin subunit alpha-3	KPNA4	33.3189	33.3888	33.3298	33.4108	33.5047	33.2973	33.2507	33.4264	Not signf.	0.042944	0.980113	0.00770855	0.0474409	24	18	18	64.1	53.5	53.5	56.836	0	323.31	192690000000	690	H7C4F6;O00629;A0A7I2YQ95;A0A7I2V340;A0A7I2V333	2259
H7C5E9;H7C3F2;H3BLW9;V9GYD7;Q1ZZU3	DNA repair protein SWI5 homolog	SWI5	27.4718	28.4829	27.9707	27.9359	27.7041	27.4442	27.7982	27.9999	Not signf.	0.430491	0.677519	-0.228716	-0.679405	5	5	5	48.9	48.9	48.9	15.543	0	47.204	2875200000	47	H7C5E9;H7C3F2;H3BLW9;V9GYD7;Q1ZZU3;A0A494C0Z4;V9GZ11	2262
H8Y6P7	NA	GCOM1	28.8947	29.1067	29.1815	29.2624	28.5881	29.4129	28.7819	29.3406	Not signf.	0.139194	0.876417	-0.0804434	-0.25231	20	20	2	32.8	32.8	3.1	87.806	0	323.31	15835000000	177	H8Y6P7;P0CAP1-11;P0CAP1-8;P0CAP1-5;P0CAP1-10;P0CAP1-7;P0CAP1-6;P0CAP1-9;P0CAP1-3;P0CAP1-4;P0CAP1-2;P0CAP1	2263
H9KVB4;O15417;O15417-2	Trinucleotide repeat-containing gene 18 protein	TNRC18	28.9623	28.9031	29.037	29.1193	29.2596	29.0714	28.9256	29.1725	Not signf.	0.554022	0.727701	0.101866	0.548697	18	18	18	10	10	10	314.46	0	49.86	8075800000	107	H9KVB4;O15417;O15417-2;H7C3U5;H7BXS9;H7C177;H7C0N9	2264
I3L0E3;Q9Y2R5;E9PE17	28S ribosomal protein S17, mitochondrial	hCG_1984214;MRPS17	32.2404	32.2372	32.1344	32.1682	32.1798	32.2118	32.3447	32.4217	Not signf.	0.741685	0.716	0.0944529	0.581375	7	7	7	36.9	36.9	36.9	25.72	0	319.93	68183000000	281	I3L0E3;Q9Y2R5;E9PE17	2266
I3L0W4;Q96F10	Diamine acetyltransferase 2	SAT2	28.6461	28.3012	28.563	28.7414	28.2628	27.6037	28.4506	28.4442	Not signf.	0.842981	0.480068	-0.372595	-1.15887	4	4	4	47.1	47.1	47.1	15.056	0	18.625	1717400000	39	I3L0W4;Q96F10	2270
I3L1H5;Q9BZG8;Q9BZG8-1;Q9BZG8-2	Diphthamide biosynthesis protein 1	DPH1	30.3222	30.0775	30.2749	30.1034	30.3846	30.2304	30.1505	30.2606	Not signf.	0.340236	0.818829	0.0620589	0.348547	20	20	20	66.7	66.7	66.7	46.93	0	156.48	13129000000	310	I3L1H5;Q9BZG8;Q9BZG8-1;Q9BZG8-2;I3L3X9;U3KQN3;A0A0A0MTR4;Q9BZG8-5;V9GYS2	2272
J3QS48;I3L295;J3KTK8;J3QQZ4;J3KT75;J3QW43;J3QRD5;O75352-2;O75352;I3L405;I3L261;I3L1D2	Mannose-P-dolichol utilization defect 1 protein	MPDU1	30.9929	30.8994	30.7568	30.6318	30.7831	30.8169	30.6277	30.7494	Not signf.	0.368307	0.791681	-0.0759649	-0.40101	3	3	3	42.6	42.6	42.6	10.978	0	39.408	17254000000	86	J3QS48;I3L295;J3KTK8;J3QQZ4;J3KT75;J3QW43;J3QRD5;O75352-2;O75352;I3L405;I3L261;I3L1D2;J3KSI4;I3L4E0	2277
I3L2R5;O95476;I3L1D9;I3L3K5;I3L4B2	CTD nuclear envelope phosphatase 1	CTDNEP1	28.0292	27.7745	27.6995	27.9672	27.9225	27.8555	27.8844	27.7592	Not signf.	0.0500918	0.972973	-0.0122051	-0.0658234	5	5	5	67.6	67.6	67.6	12.667	0	64.417	3434000000	33	I3L2R5;O95476;I3L1D9;I3L3K5;I3L4B2;I3L401	2278
I3L2W2;Q96JN8-2;Q96JN8;I3L100;I3L2Z9	Neuralized-like protein 4	NEURL4	29.625	29.7831	29.8769	29.712	29.8202	29.4158	29.4198	30.0056	Not signf.	0.212682	0.832843	-0.0838814	-0.326134	18	18	14	17	17	13.8	164.31	0	76.036	8530400000	151	I3L2W2;Q96JN8-2;Q96JN8;I3L100;I3L2Z9;K7EPS7	2280
I3L448;Q5TC12;A8MRA7	ATP synthase mitochondrial F1 complex assembly factor 1	ATPAF1	32.2068	32.0962	32.0793	31.998	32.124	31.9527	32.047	32.0423	Not signf.	0.430573	0.821382	-0.0535984	-0.344802	15	15	1	50.7	50.7	3.7	38.861	0	323.31	38532000000	364	I3L448;Q5TC12;A8MRA7	2282
I3L4A1;Q96FZ7;I3L4G8	Charged multivesicular body protein 6	CHMP6	29.8156	29.9772	29.6497	29.7405	29.7937	29.6006	29.8233	29.7903	Not signf.	0.201037	0.885821	-0.043746	-0.235092	11	11	11	45.1	45.1	45.1	25.824	0	323.31	49497000000	261	I3L4A1;Q96FZ7;I3L4G8;I3L3E4	2283
I3L4V0;Q9BRA0;Q9BRA0-2;I3L3Z2;A0A0B4J297;I3L310	N-alpha-acetyltransferase 38, NatC auxiliary subunit	NAA38	29.8521	30.0246	29.1254	29.4723	30.0719	29.5508	29.9307	30.0517	Not signf.	0.563437	0.597377	0.282683	0.845296	6	6	6	75.8	75.8	75.8	10.906	0	196.77	15073000000	161	I3L4V0;Q9BRA0;Q9BRA0-2;I3L3Z2;A0A0B4J297;I3L310	2287
I3L4X2;P33527;P33527-9;P33527-2;P33527-3;A0A0A0MS99;P33527-4;P33527-6;P33527-7;A0A7I2V4C6	Multidrug resistance-associated protein 1	ABCC1	30.8196	30.7769	30.9195	31.0164	30.898	31.0467	30.945	30.9422	Not signf.	0.563245	0.761592	0.0748754	0.461883	39	38	5	36.5	36	5.5	160.44	0	323.31	30114000000	631	I3L4X2;P33527;P33527-9;P33527-2;P33527-3;A0A0A0MS99;P33527-4;P33527-6;P33527-7;A0A7I2V4C6	2288
I3L4X7;Q13227-2;Q13227;I3L3Y9	G protein pathway suppressor 2	GPS2	28.9069	29.0642	28.4197	29.0793	29.5427	28.9649	29.0475	29.3734	Not signf.	0.897534	0.449676	0.364595	1.19287	7	7	7	20.5	20.5	20.5	29.334	0.00010826	4.3831	7471600000	62	I3L4X7;Q13227-2;Q13227;I3L3Y9	2289
I3VM54;Q9Y2K7;Q9Y2K7-2;Q9Y2K7-5;Q9Y2K7-4;Q9Y2K7-3	Lysine-specific demethylase 2A	KDM2A	31.9959	31.9064	32.0243	31.948	31.9568	31.9971	32.0196	32.0698	Not signf.	0.560901	0.840251	0.0421982	0.312294	50	50	47	53.7	53.7	51.7	130.66	0	287.29	54109000000	752	I3VM54;Q9Y2K7;Q9Y2K7-2;Q9Y2K7-5;Q9Y2K7-4;Q9Y2K7-3	2293
J3KMY0;Q99618;F5GX58;F8WDL1	Cell division cycle-associated protein 3	CDCA3	29.0266	28.922	29.0067	28.7186	28.6065	28.2758	28.8781	28.9973	Not signf.	0.622125	0.6	-0.229026	-0.832575	10	10	10	53.9	53.9	53.9	26.262	0	112.97	7248500000	127	J3KMY0;Q99618;F5GX58;F8WDL1	2297
J3KMZ7;Q9H0H0	Integrator complex subunit 2	INTS2	30.9566	30.8888	30.9443	30.7749	30.9129	30.9028	30.7465	30.7652	Not signf.	0.438123	0.807912	-0.0593333	-0.369664	32	32	32	40.6	40.6	40.6	133.38	0	323.31	26688000000	518	J3KMZ7;Q9H0H0;A0A2R8Y4Z6;A0A2R8Y7F8;J3KRH0	2298
J3KMZ9;P01130-3;P01130;H0YMD1;P01130-6;P01130-4;P01130-5;P01130-2	Low-density lipoprotein receptor	LDLR	31.8917	31.6756	31.5738	31.9095	31.4432	31.6048	31.5221	31.4918	Not signf.	1.49181	0.416072	-0.247197	-1.30728	24	24	23	31.5	31.5	30.8	104.56	0	255.37	31317000000	381	J3KMZ9;P01130-3;P01130;H0YMD1;P01130-6;P01130-4;P01130-5;P01130-2;H0YM92;H0YMQ3	2299
J3KN29;O00233;F5H5V4;F5GX23;O00233-2;F5H169	26S proteasome non-ATPase regulatory subunit 9	PSMD9	33.4031	33.7116	33.4903	33.5324	33.5905	33.6042	33.4967	33.519	Not signf.	0.0949429	0.949113	0.0182133	0.107087	17	17	17	61.7	61.7	61.7	24.553	0	318.57	173220000000	579	J3KN29;O00233;F5H5V4;F5GX23;O00233-2;F5H169;F5H7X1;O00233-3	2300
J3KNF4;O14618	Copper chaperone for superoxide dismutase	CCS	30.6943	30.9619	30.9277	31.1176	31.1604	30.9356	30.7971	30.9063	Not signf.	0.075895	0.946832	0.024508	0.113464	11	11	11	63.1	63.1	63.1	27.086	0	175.38	68130000000	291	J3KNF4;O14618;E9PP76;E9PK03	2303
J3KNH0;Q96MD2;F5H2Q3	UPF0536 protein C12orf66	C12orf66	27.2246	27.0022	26.8762	26.8498	27.1509	26.8737	27.1294	26.9622	Not signf.	0.143	0.907673	0.0408616	0.19597	7	7	7	16.7	16.7	16.7	53.184	0.00041832	2.953	1719200000	38	J3KNH0;Q96MD2;F5H2Q3	2304
J3KNI1;Q9H9E3;A0A6I8PIQ6;A0A0A0MS45;A0A8V8TQM1;Q9H9E3-3;A0A8V8TQL5;A0A8V8TQ33;A0A8V8TRG1	Conserved oligomeric Golgi complex subunit 4	COG4	31.7871	31.8169	31.824	31.8173	31.8191	31.7913	31.8648	31.8463	Not signf.	0.479098	0.926519	0.019063	0.161469	38	38	38	58.6	58.6	58.6	89.5	0	323.31	50169000000	747	J3KNI1;Q9H9E3;A0A6I8PIQ6;A0A0A0MS45;A0A8V8TQM1;Q9H9E3-3;A0A8V8TQL5;A0A8V8TQ33;A0A8V8TRG1;Q9H9E3-2;A0A8V8TQ38;A0A8V8TQL9;H3BMV9;H3BSD2;E9PRT5;H3BQB2;J3QLW1;A0A8V8TR60;J3KRB5	2305
J3KNN3;P15735;P15735-2;H3BP07;H3BTW6	Phosphorylase b kinase gamma catalytic chain, liver/testis isoform	PHKG2	30.2984	30.1664	30.2392	30.1945	30.1653	30.1882	30.2641	30.2019	Not signf.	0.221787	0.933583	-0.0197644	-0.145622	22	22	22	62	62	62	46.886	0	122.77	25731000000	298	J3KNN3;P15735;P15735-2;H3BP07;H3BTW6;H3BTI9;H3BN16;C9JME8;C9J2Q6;Q16816;Q16816-2	2307
J3KNS1;Q9UPW5;Q9UPW5-2;Q9UPW5-3	Cytosolic carboxypeptidase 1	AGTPBP1	30.5885	30.6303	30.5988	30.4935	30.5798	30.5338	30.5645	30.6597	Not signf.	0.0591918	0.980165	0.00666857	0.0476851	35	35	34	40.5	40.5	39.9	143.23	0	105.49	17923000000	413	J3KNS1;Q9UPW5;Q9UPW5-2;Q9UPW5-3	2308
J3KNZ9;Q9HAH7;Q9HAH7-1	Probable fibrosin-1	FBRS	27.1854	27.2302	28.547	27.2052	26.9466	27.2065	26.8731	26.674	Not signf.	0.88306	0.406435	-0.616892	-1.36256	5	5	5	6.8	6.8	6.8	103.77	0.0016485	2.4531	1706900000	40	J3KNZ9;Q9HAH7;Q9HAH7-1;H3BRE6	2310
J3KP90;P24863;G5E954;E5RFK5;E5RIH8;Q5JV82;E5RI39	Cyclin-C	CCNC	28.5974	28.119	28.2377	28.1004	28.2568	28.4077	27.9956	28.0183	Not signf.	0.252847	0.804491	-0.0940609	-0.373324	8	8	8	39.4	39.4	39.4	33.086	0	152.29	5498800000	152	J3KP90;P24863;G5E954;E5RFK5;E5RIH8;Q5JV82;E5RI39;E5RHL8;H0YBQ5;P24863-2;E5RFX8	2313
J3KPD3;F5GXV8;G3V1T9;I3L521	NA	RBM7	31.1784	31.2195	31.2324	30.9806	31.1669	31.1713	31.0565	31.0572	Not signf.	0.241051	0.884616	-0.0397506	-0.238182	16	16	2	74.2	74.2	13.1	30.59	0	323.31	42708000000	390	J3KPD3;F5GXV8;G3V1T9;I3L521;F5H606;F5H674	2315
J3KPJ3;Q8N5S9;Q8N5S9-2	Calcium/calmodulin-dependent protein kinase kinase 1	CAMKK1	29.7487	29.4834	29.2124	29.6616	29.4655	29.6497	29.5423	29.6054	Not signf.	0.116543	0.921413	0.0391536	0.174045	18	18	18	59.8	59.8	59.8	58.858	0	43.488	10554000000	171	J3KPJ3;Q8N5S9;Q8N5S9-2	2317
S4R360;J3KPP0;S4R2Z7;Q9Y6G3	39S ribosomal protein L42, mitochondrial	MRPL42	28.3563	30.8658	30.325	30.5919	30.3918	30.3519	30.4908	30.7442	Not signf.	0.341225	0.677338	0.459937	0.67932	4	4	4	64.8	64.8	64.8	14.882	0	53.933	16746000000	147	S4R360;J3KPP0;S4R2Z7;Q9Y6G3	2318
J3KPP4;O95232	Luc7-like protein 3	LUC7L3	34.2958	34.3239	34.2015	34.3827	34.1547	34.1959	34.2903	34.2934	Not signf.	0.625723	0.769997	-0.0674019	-0.445537	28	28	22	36.4	36.4	25.8	58.22	0	323.31	238500000000	1236	J3KPP4;O95232;D6RDI2;O95232-2;D6RHH0;U3KQT3;H7C5U7;E7EN55;H0YA81	2319
J3KPS0;Q9NXW2;Q9NXW2-2;V9GYN7	DnaJ homolog subfamily B member 12	DNAJB12	31.5816	31.7002	31.7963	31.713	31.7266	31.4464	31.4832	31.4446	Not signf.	1.11503	0.553629	-0.172563	-0.954206	17	17	17	43.3	43.3	43.3	45.489	0	277.06	46215000000	468	J3KPS0;Q9NXW2;Q9NXW2-2;V9GYN7;V9GY70	2320
J3KPT4;Q9H4I3;Q9H4I3-2	TraB domain-containing protein	TRABD	31.702	31.7754	31.8994	31.7885	31.6921	31.7676	31.445	31.651	Not signf.	0.974974	0.596887	-0.152421	-0.846064	23	23	23	77.8	77.8	77.8	42.692	0	301.15	42243000000	461	J3KPT4;Q9H4I3;Q9H4I3-2	2321
J3KQ32;Q9NTK5;Q9NTK5-2;Q9NTK5-3	Obg-like ATPase 1	OLA1	35.1822	35.1677	35.2403	35.1573	35.102	35.2104	35.1826	35.2385	Not signf.	0.0348246	0.989416	-0.00350666	-0.0260203	52	52	52	85.3	85.3	85.3	46.937	0	323.31	840600000000	2365	J3KQ32;Q9NTK5;Q9NTK5-2;Q9NTK5-3;C9JCJ9;C9JTK6	2323
J3KQ48;Q9Y3E5	Peptidyl-tRNA hydrolase 2, mitochondrial	PTRH2	34.0477	33.9975	33.8749	33.8869	33.8974	34.0422	33.7845	33.9187	Not signf.	0.247249	0.88182	-0.0410728	-0.245017	12	12	12	73.9	73.9	73.9	19.325	0	323.31	182640000000	643	J3KQ48;Q9Y3E5	2326
J3KQ70;Q9C086;F8WCL7	INO80 complex subunit B	INO80B-WBP1;INO80B	28.08	28.0323	27.9988	28.1518	27.9433	28.0722	27.8515	28.0991	Not signf.	0.511585	0.770003	-0.0741963	-0.445347	7	7	7	24.5	24.5	24.5	39.431	0	13.84	1358800000	42	J3KQ70;Q9C086;F8WCL7;H7C171;C9JKY0;B8ZZ93;B8ZZH7	2327
J3KQJ1;Q8NBJ7;C9J660;H7C3B2;C9JL30;A8MXB9;A0A494C1B1;F8WA42;Q8NBJ7-3;Q8NBJ7-2;E9PBT8;J3QT17;Q8NBJ7-5;E9PG02	Sulfatase-modifying factor 2	SUMF2	32.4238	32.2752	32.5595	32.4279	32.1217	32.2799	32.2691	32.2489	Not signf.	1.50163	0.484381	-0.1917	-1.13656	23	23	23	52.8	52.8	52.8	35.922	0	163.06	170170000000	733	J3KQJ1;Q8NBJ7;C9J660;H7C3B2;C9JL30;A8MXB9;A0A494C1B1;F8WA42;Q8NBJ7-3;Q8NBJ7-2;E9PBT8;J3QT17;Q8NBJ7-5;E9PG02;F8WEX5;F8WES7;Q8NBJ7-4;F8WEV7	2329
J3KQN4;P83881;H0Y5B4;H7BZ11;H7BY91;H0Y3V9	60S ribosomal protein L36a	RPL36A;RPL36A-HNRNPH2	29.2059	29.4211	29.26	29.5111	29.7367	29.4205	29.842	29.5283	Not signf.	1.25504	0.415057	0.282325	1.28817	22	3	3	52.8	7.7	7.7	16.378	0	5.2546	10821000000	22	J3KQN4;P83881;H0Y5B4;H7BZ11;H7BY91;H0Y3V9	2331
J3KQU4;O75674;I3L4I4;O75674-2;I3L367;O75674-3;I3L3T4;I3L1G1;I3NI44;I3L4G0	TOM1-like protein 1	TOM1L1	30.1745	30.5196	30.2582	30.2761	30.4474	30.3185	30.3224	30.3152	Not signf.	0.215965	0.883004	0.043745	0.241814	12	12	12	45.6	45.6	45.6	51.686	0	323.31	6081400000	117	J3KQU4;O75674;I3L4I4;O75674-2;I3L367;O75674-3;I3L3T4;I3L1G1;I3NI44;I3L4G0;I3L4N3;I3L1Q1;I3L3M3;I3L0N2	2333
J3KR35;Q8WUD4	Coiled-coil domain-containing protein 12	CCDC12	31.4719	31.6942	31.2839	31.5083	31.1604	31.2415	31.4688	31.4764	Not signf.	0.626246	0.66735	-0.152777	-0.706778	11	11	11	58.1	58.1	58.1	20.501	0	323.01	41148000000	154	J3KR35;Q8WUD4;C9JUN5;S4R331	2335
J3KR69;Q9H892;A8MTE9	Tetratricopeptide repeat protein 12	TTC12	27.2435	27.1051	27.2278	27.0169	28.1147	25.8018	26.3707	26.7784	Not signf.	0.328257	0.685299	-0.38193	-0.641946	13	13	1	23.1	23.1	1.7	79.483	0	74.854	2830700000	94	J3KR69;Q9H892;A8MTE9;C9J1D2;E9PKU6;E9PP06;C9JPY5;E9PIS6;E9PJI9;C9JYU1;H0YEF6;H0YDB4;E9PIB6	2336
J3KR72;P49848;P49848-3;C9JTY6;C9J088;A0A8I5KRU1;P49848-4;P49848-2;A0A8I5KQQ6;C9JFL8	Transcription initiation factor TFIID subunit 6	TAF6	30.833	30.941	30.7304	31.0846	31.0299	30.8913	31.0009	30.8668	Not signf.	0.235675	0.867884	0.0499954	0.269122	29	29	29	52.3	52.3	52.3	78.948	0	323.31	44410000000	590	J3KR72;P49848;P49848-3;C9JTY6;C9J088;A0A8I5KRU1;P49848-4;P49848-2;A0A8I5KQQ6;C9JFL8;A0A8I5KR77;C9JIS2;A0A8I5KSI7;F8WEJ7;C9JHQ8;A0A8I5KTW4	2337
J3KRP6;J3QS72;X6R3J2;J3QQM2;J3KT74;J3QQW2;Q15532-2;Q15532;F5GWN1	Protein SSXT	SS18	31.4677	31.3564	31.5306	31.5295	31.236	31.3518	31.4501	31.5003	Not signf.	0.567588	0.739871	-0.0864573	-0.504815	4	4	4	69	69	69	6.3371	0	39.158	27654000000	92	J3KRP6;J3QS72;X6R3J2;J3QQM2;J3KT74;J3QQW2;Q15532-2;Q15532;F5GWN1;J3QSB3;J3QSG1;J3QQW6;J3QLJ7;J3QQX5;J3KT22;B4DLD3	2342
J3KS81;Q8N511;J3KRW7	Transmembrane protein 199	TMEM199	29.784	28.9823	30.5141	29.7996	30.0003	30.0599	29.9094	30.7176	Not signf.	0.507157	0.590209	0.401829	0.867333	13	13	13	66.4	66.4	66.4	14.209	0	19.892	25570000000	148	J3KS81;Q8N511;J3KRW7	2345
J3KSR1;J3KSZ1;Q2NKJ3;A0A8V8TQB6;A0A8V8TQP4;A0A8V8TP86;Q2NKJ3-2;A0A8V8TQN9;A0A8V8TNY5	CST complex subunit CTC1	CTC1	26.5616	26.016	25.7589	26.5972	25.8733	25.9452	26.13	26.5983	Not signf.	0.139084	0.869759	-0.0967131	-0.266228	12	12	12	13.7	13.7	13.7	125.28	0	7.9131	1303200000	51	J3KSR1;J3KSZ1;Q2NKJ3;A0A8V8TQB6;A0A8V8TQP4;A0A8V8TP86;Q2NKJ3-2;A0A8V8TQN9;A0A8V8TNY5;A0A2R8Y574;J3QKT7	2346
J3KSZ8;Q68DK7;J3QQY0;Q68DK7-2	Male-specific lethal 1 homolog	MSL1	28.2507	28.1989	28.1179	28.0798	28.3452	28.2394	28.3183	28.47	Not signf.	1.59065	0.487515	0.181376	1.12296	12	12	12	40.5	40.5	40.5	65.539	0	182.96	5057700000	136	J3KSZ8;Q68DK7;J3QQY0;Q68DK7-2;Q68DK7-3;J3KTC2;J3KRQ4	2348
J3KTA1;Q96IG2;Q96IG2-2	F-box/LRR-repeat protein 20	FBXL20	27.704	27.7487	27.9753	27.6449	27.5854	27.8976	27.991	27.708	Not signf.	0.0847576	0.942154	0.0272856	0.125994	14	14	13	37.7	37.7	36.1	48.575	0	17.093	4976400000	135	J3KTA1;Q96IG2;Q96IG2-2;J3QKL3	2349
J3KTE1;Q8WU67;J3KSP1	Phospholipase ABHD3	ABHD3	27.281	27.0444	27.14	27.1365	27.353	27.8	27.3237	27.6895	Not signf.	1.63491	0.270362	0.391054	1.70634	6	6	6	34	34	34	40.393	0	14.484	655490000	30	J3KTE1;Q8WU67;J3KSP1	2350
J3KTL2;Q07955;Q07955-3;Q07955-2;J3KSR8	Serine/arginine-rich splicing factor 1	SRSF1	36.0311	36.0518	36.0631	36.0161	36.0038	36.0339	35.992	35.935	Not signf.	1.1099	0.792024	-0.0493431	-0.40048	48	48	47	73.9	73.9	73.9	28.329	0	323.31	1199800000000	2321	J3KTL2;Q07955;Q07955-3;Q07955-2;J3KSR8;J3QQV5;J3KSW7	2351
J3QQV2;J3KTM6;O15427	Monocarboxylate transporter 4	SLC16A3	33.2366	33.3044	33.2593	33.342	33.3875	33.6073	33.1045	31.8459	Not signf.	0.321636	0.704534	-0.299282	-0.605191	8	8	7	15.6	15.6	13.7	44.478	0	63.65	46160000000	107	J3QQV2;J3KTM6;O15427;J3QSC3;J3QQS9;J3QRA0	2352
J3QL71;Q96FV2;Q96FV2-2;J3QRJ1	Secernin-2	SCRN2	31.487	31.4665	31.621	31.4663	31.3831	31.4271	31.4552	31.5242	Not signf.	0.628852	0.781893	-0.0627708	-0.425382	24	24	24	66.7	66.7	66.7	47.493	0	323.31	62542000000	568	J3QL71;Q96FV2;Q96FV2-2;J3QRJ1;J3QQM9;J3QR84;J3KT79;J3KS57	2354
[truncated: 6,078 more rows]

## Sheet: Proteomics_U2OS cells
Protein			Intensity values (LFQ, log2, 4/4 filtered, imputed)								Statistics (t-test)					Advanced identification info
[truncated: 7,577 more rows]

## Sheet: RNA-Seq (U2OS)
Chromosome	Start	End	Type	Strand	Gene name	PARGi_treatment_signf	baseMean	log2FoldChange (PARGi/DMSO)	lfcSE	pvalue	padj
[truncated: 60,708 more rows]
